# Supplementary material for: Crystal structure of 2-chloro-1,3-bis­(2,6-diiso­propyl­phen­yl)-1,3,2-di­aza­phospho­lidine 2-oxide
Source: Acta Crystallogr E Crystallogr Commun. 2017 Apr 21;73(Pt 5):735–7. doi: 10.1107/S2056989017005825 (PMC5418795; doi:10.1107/S2056989017005825)
Supplement: Supplementary file 1 [file e-73-00735-sup1.cif]

##############################################################################
#                                                                            #
# This CIF contains the data in a paper accepted for publication in          #
# Acta Crystallographica Section E. It conforms to the requirements of       #
# Notes for Authors for Acta Crystallographica Section E, and has been       #
# peer reviewed under the auspices of the IUCr Commission on Journals.       #
#                                                                            #
# Full details of the Crystallographic Information File format               #
# are given in the paper "The Crystallographic Information File (CIF):       #
# a New Standard Archive File for Crystallography" by S. R. Hall, F. H.      #
# Allen and I. D. Brown [Acta Cryst. (1991), A47, 655-685].                  #
#                                                                            #
# The current version of the core CIF dictionary is obtainable from          #
# ftp://ftp.iucr.org/pub/cif_core.dic.                                       #
#                                                                            #
# Software is freely available for graphical display of the structure(s)     #
# in this CIF. For information consult the CIF software page                 #
# http://www.iucr.org/resources/cif/software.                                #
#                                                                            #
# This file may be used for bona fide research purposes within the           #
# scientific community so long as proper attribution is given to the journal # 
# article from which it was obtained.                                        #
#                                                                            #
##############################################################################
data_I
_audit_creation_method     'SHELXL-2016/4'
_journal_date_recd_electronic     2017-04-13
_journal_date_accepted     2017-04-18
_journal_name_full     'Acta Crystallographica, Section E'
_journal_year     2017
_journal_volume     73
_journal_issue      5
_journal_page_first     735
_journal_page_last     737
_journal_paper_category     GO
_journal_paper_doi     10.1107/S2056989017005825
_journal_coeditor_code     HB7671
_publ_contact_author_name     'Masuda, Jason D.'
_publ_contact_author_address
;
Department of Chemistry
Saint Mary's University
923 Robie St.
Halifax
Nova Scotia
B3H 3C3
Canada
;
_publ_contact_author_email     jason.masuda@smu.ca
_publ_section_title
;
Crystal structure of
2-chloro-1,3-bis(2,6-diisopropylphenyl)-1,3,2-diazaphospholidine 2-oxide
;
_publ_section_title_footnote     .
loop_
    _publ_author_name
    _publ_author_footnote
    _publ_author_address
    'Veinot, Alex J.' .
;
Department of Chemistry
Saint Mary's University
923 Robie St.
Halifax
Nova Scotia
B3H 3C3
Canada
;
    'Hendsbee, Arthur D.' .
;
Department of Chemistry
Saint Mary's University
923 Robie St.
Halifax
Nova Scotia
B3H 3C3
Canada
;
    'Masuda, Jason D.' .
;
Department of Chemistry
Saint Mary's University
923 Robie St.
Halifax
Nova Scotia
B3H 3C3
Canada
;
_publ_section_synopsis
;
The synthesis, spectroscopic and crystal structure of
2-chloro-1,3-bis(2,6-diisopropylphenyl)-1,3,2-diazaphospholidine 2-oxide are
reported.
;
_chemical_name_systematic
;
2-Chloro-1,3-bis(2,6-diisopropylphenyl)-1,3,2-diazaphospholidine 2-oxide
;
_chemical_name_common     ?
_chemical_formula_moiety     'C26 H38 Cl N2 O P'
_chemical_formula_sum     'C26 H38 Cl N2 O P'
_chemical_formula_iupac     'C26 H38 Cl N2 O P'
_chemical_formula_weight     461.00
_chemical_melting_point     ?
_shelx_space_group_comment
;
The symmetry employed for this shelxl refinement is uniquely defined
by the following loop, which should always be used as a source of
symmetry information in preference to the above space-group names.
They are only intended as comments.
;
_space_group_crystal_system     monoclinic
_space_group_name_H-M_alt     'P 21/n'
_space_group_name_Hall     '-P 2yn'
loop_
    _space_group_symop_operation_xyz
    'x, y, z'
    '-x+1/2, y+1/2, -z+1/2'
    '-x, -y, -z'
    'x-1/2, -y-1/2, z-1/2'
_cell_length_a     19.984(3)
_cell_length_b     6.6328(11)
_cell_length_c     20.140(3)
_cell_angle_alpha     90
_cell_angle_beta     106.818(2)
_cell_angle_gamma     90
_cell_volume     2555.4(7)
_cell_formula_units_Z     4
_cell_measurement_reflns_used     4093
_cell_measurement_theta_min     2.53
_cell_measurement_theta_max     24.50
_cell_measurement_temperature     104(2)
_exptl_crystal_description     'Block'
_exptl_crystal_colour     'colourless'
_exptl_crystal_size_max     0.250
_exptl_crystal_size_mid     0.210
_exptl_crystal_size_min     0.170
_exptl_crystal_density_diffrn     1.198
_exptl_crystal_density_meas     ?
_exptl_crystal_density_method     ?
_exptl_crystal_F_000     992
_exptl_absorpt_coefficient_mu     0.232
_exptl_absorpt_correction_type     multi-scan
_exptl_absorpt_process_details
;
(SADABS; Bruker, 2008)
;
_shelx_estimated_absorpt_T_min     0.944
_shelx_estimated_absorpt_T_max     0.962
_exptl_absorpt_correction_T_min     0.5775
_exptl_absorpt_correction_T_max     0.7457
_diffrn_ambient_temperature     104(2)
_diffrn_radiation_type     MoK\a
_diffrn_radiation_wavelength     0.71073
_diffrn_measurement_device_type     'Siemens/Bruker APEXII'
_diffrn_measurement_method     '\f and \w scans'
_diffrn_detector_area_resol_mean     66
_diffrn_reflns_number     30194
_diffrn_reflns_av_R_equivalents     0.0732
_diffrn_reflns_theta_min     2.113
_diffrn_reflns_theta_max     28.394
_diffrn_reflns_theta_full     26.000
_diffrn_measured_fraction_theta_max     0.985
_diffrn_measured_fraction_theta_full     1.000
_diffrn_reflns_limit_h_min     -26
_diffrn_reflns_limit_h_max     26
_diffrn_reflns_limit_k_min     -8
_diffrn_reflns_limit_k_max     8
_diffrn_reflns_limit_l_min     -26
_diffrn_reflns_limit_l_max     26
_diffrn_standards_number     0
_refine_special_details     ?
_reflns_number_total     6307
_reflns_number_gt     4640
_reflns_threshold_expression     'I > 2\s(I)'
_refine_ls_structure_factor_coef     Fsqd
_refine_ls_matrix_type     full
_refine_ls_R_factor_all     0.0680
_refine_ls_R_factor_gt     0.0432
_refine_ls_wR_factor_gt     0.0965
_refine_ls_wR_factor_ref     0.1086
_refine_ls_goodness_of_fit_ref     1.040
_refine_ls_restrained_S_all     1.040
_refine_ls_number_reflns     6307
_refine_ls_number_parameters     288
_refine_ls_number_restraints     0
_refine_ls_hydrogen_treatment     constr
_refine_ls_weighting_scheme     calc
_refine_ls_weighting_details
              'w=1/[\s^2^(Fo^2^)+(0.0435P)^2^+0.5837P] where P=(Fo^2^+2Fc^2^)/3'
_atom_sites_solution_hydrogens     geom
_atom_sites_solution_primary     direct
_atom_sites_solution_secondary     ?
_refine_ls_shift/su_max     0.001
_refine_ls_shift/su_mean     0.000
_refine_diff_density_max     0.428
_refine_diff_density_min     -0.326
_refine_ls_extinction_method     none
_refine_ls_extinction_coef     .
loop_
    _atom_type_symbol
    _atom_type_description
    _atom_type_scat_dispersion_real
    _atom_type_scat_dispersion_imag
    _atom_type_scat_source
    'C' 'C' 0.0033 0.0016
                         'International Tables Vol C Tables 4.2.6.8 and 6.1.1.4'
    'H' 'H' 0.0000 0.0000
                         'International Tables Vol C Tables 4.2.6.8 and 6.1.1.4'
    'N' 'N' 0.0061 0.0033
                         'International Tables Vol C Tables 4.2.6.8 and 6.1.1.4'
    'O' 'O' 0.0106 0.0060
                         'International Tables Vol C Tables 4.2.6.8 and 6.1.1.4'
    'P' 'P' 0.1023 0.0942
                         'International Tables Vol C Tables 4.2.6.8 and 6.1.1.4'
    'Cl' 'Cl' 0.1484 0.1585
                         'International Tables Vol C Tables 4.2.6.8 and 6.1.1.4'
_computing_data_collection
;
APEX2 (Bruker, 2008)
;
_computing_cell_refinement
;
SAINT (Bruker, 2008)
;
_computing_data_reduction
;
SAINT (Bruker, 2008)
;
_computing_structure_solution
;
<i>SHELXT2014</i> (Sheldrick, 2015a)
;
_computing_structure_refinement
;
<i>SHELXL2016</i> (Sheldrick, 2015b)
;
_computing_molecular_graphics
;
ORTEP-3 for Windows (Farrugia, 2012) and PLATON (Spek, 2009)
;
_computing_publication_material
;
publCIF (Westrip, 2010)
;
loop_
    _atom_site_type_symbol
    _atom_site_label
    _atom_site_fract_x
    _atom_site_fract_y
    _atom_site_fract_z
    _atom_site_U_iso_or_equiv
    _atom_site_adp_type
    _atom_site_calc_flag
    _atom_site_occupancy
    _atom_site_disorder_assembly
    _atom_site_disorder_group
    Cl CL1 0.60905(2) 0.77730(7) 0.42592(2) 0.02113(12) Uani d 1 . .
    P P1 0.70785(2) 0.65590(7) 0.46135(2) 0.01383(11) Uani d 1 . .
    O O1 0.75532(6) 0.81335(17) 0.45109(6) 0.0181(3) Uani d 1 . .
    N N1 0.71214(7) 0.5695(2) 0.53850(7) 0.0149(3) Uani d 1 . .
    N N2 0.70937(7) 0.4369(2) 0.42630(7) 0.0147(3) Uani d 1 . .
    C C1 0.72101(10) 0.3487(3) 0.54424(9) 0.0196(4) Uani d 1 . .
    H H1A 0.692450 0.290717 0.572321 0.024 Uiso calc 1 . .
    H H1B 0.770625 0.312993 0.566036 0.024 Uiso calc 1 . .
    C C2 0.69615(9) 0.2713(3) 0.46958(9) 0.0183(4) Uani d 1 . .
    H H2A 0.722531 0.149108 0.464119 0.022 Uiso calc 1 . .
    H H2B 0.645730 0.237947 0.456523 0.022 Uiso calc 1 . .
    C C3 0.71736(9) 0.6963(2) 0.59765(8) 0.0149(3) Uani d 1 . .
    C C4 0.78155(9) 0.7887(3) 0.63099(9) 0.0189(4) Uani d 1 . .
    C C5 0.78352(10) 0.9197(3) 0.68551(9) 0.0245(4) Uani d 1 . .
    H H5 0.825951 0.987103 0.708089 0.029 Uiso calc 1 . .
    C C6 0.72518(11) 0.9539(3) 0.70750(10) 0.0273(4) Uani d 1 . .
    H H6 0.727763 1.044273 0.744756 0.033 Uiso calc 1 . .
    C C7 0.66305(10) 0.8570(3) 0.67543(9) 0.0256(4) Uani d 1 . .
    H H7 0.623418 0.879569 0.691479 0.031 Uiso calc 1 . .
    C C8 0.65767(9) 0.7266(3) 0.61984(9) 0.0192(4) Uani d 1 . .
    C C9 0.84815(9) 0.7422(3) 0.61222(9) 0.0223(4) Uani d 1 . .
    H H9 0.834851 0.662355 0.568225 0.027 Uiso calc 1 . .
    C C10 0.88538(10) 0.9329(3) 0.59894(11) 0.0314(5) Uani d 1 . .
    H H10A 0.926952 0.895280 0.585271 0.047 Uiso calc 1 . .
    H H10B 0.899393 1.014211 0.641348 0.047 Uiso calc 1 . .
    H H10C 0.853666 1.011382 0.561687 0.047 Uiso calc 1 . .
    C C11 0.89651(10) 0.6108(3) 0.66826(11) 0.0309(5) Uani d 1 . .
    H H11A 0.938829 0.578975 0.655073 0.046 Uiso calc 1 . .
    H H11B 0.872366 0.485491 0.673151 0.046 Uiso calc 1 . .
    H H11C 0.909329 0.683572 0.712499 0.046 Uiso calc 1 . .
    C C12 0.58966(9) 0.6166(3) 0.58712(10) 0.0247(4) Uani d 1 . .
    H H12 0.593698 0.549291 0.544010 0.030 Uiso calc 1 . .
    C C13 0.52710(11) 0.7590(4) 0.56644(11) 0.0407(6) Uani d 1 . .
    H H13A 0.535887 0.864893 0.536069 0.061 Uiso calc 1 . .
    H H13B 0.520044 0.820457 0.608159 0.061 Uiso calc 1 . .
    H H13C 0.485179 0.683169 0.541819 0.061 Uiso calc 1 . .
    C C14 0.57816(11) 0.4518(4) 0.63611(11) 0.0373(5) Uani d 1 . .
    H H14A 0.535680 0.375892 0.613176 0.056 Uiso calc 1 . .
    H H14B 0.573101 0.513955 0.678539 0.056 Uiso calc 1 . .
    H H14C 0.618349 0.360144 0.647930 0.056 Uiso calc 1 . .
    C C15 0.72566(9) 0.4045(2) 0.36189(9) 0.0155(4) Uani d 1 . .
    C C16 0.67152(9) 0.3889(2) 0.29983(9) 0.0172(4) Uani d 1 . .
    C C17 0.68940(10) 0.3713(3) 0.23813(9) 0.0197(4) Uani d 1 . .
    H H17 0.653475 0.361779 0.195399 0.024 Uiso calc 1 . .
    C C18 0.75855(10) 0.3673(3) 0.23807(9) 0.0203(4) Uani d 1 . .
    H H18 0.769988 0.359264 0.195532 0.024 Uiso calc 1 . .
    C C19 0.81087(10) 0.3752(3) 0.30022(9) 0.0196(4) Uani d 1 . .
    H H19 0.858228 0.368268 0.299803 0.023 Uiso calc 1 . .
    C C20 0.79627(9) 0.3931(3) 0.36346(9) 0.0173(4) Uani d 1 . .
    C C21 0.59508(9) 0.3881(3) 0.29800(9) 0.0188(4) Uani d 1 . .
    H H21 0.592775 0.410635 0.346382 0.023 Uiso calc 1 . .
    C C22 0.55404(10) 0.5564(3) 0.25268(10) 0.0295(5) Uani d 1 . .
    H H22A 0.555477 0.537843 0.204835 0.044 Uiso calc 1 . .
    H H22B 0.574841 0.686840 0.270126 0.044 Uiso calc 1 . .
    H H22C 0.505386 0.552822 0.253905 0.044 Uiso calc 1 . .
    C C23 0.56189(11) 0.1827(3) 0.27379(11) 0.0306(5) Uani d 1 . .
    H H23A 0.513339 0.182330 0.275382 0.046 Uiso calc 1 . .
    H H23B 0.588161 0.076821 0.304337 0.046 Uiso calc 1 . .
    H H23C 0.562927 0.157514 0.226146 0.046 Uiso calc 1 . .
    C C24 0.85570(9) 0.3942(3) 0.43053(9) 0.0195(4) Uani d 1 . .
    H H24 0.834454 0.399067 0.469768 0.023 Uiso calc 1 . .
    C C25 0.90220(10) 0.5797(3) 0.43636(10) 0.0270(4) Uani d 1 . .
    H H25A 0.925377 0.576285 0.399635 0.041 Uiso calc 1 . .
    H H25B 0.937539 0.580306 0.481732 0.041 Uiso calc 1 . .
    H H25C 0.873536 0.701785 0.431455 0.041 Uiso calc 1 . .
    C C26 0.89855(11) 0.2004(3) 0.43818(10) 0.0289(5) Uani d 1 . .
    H H26A 0.867806 0.083879 0.435911 0.043 Uiso calc 1 . .
    H H26B 0.934841 0.201006 0.482942 0.043 Uiso calc 1 . .
    H H26C 0.920487 0.191919 0.400596 0.043 Uiso calc 1 . .
loop_
    _atom_site_aniso_label
    _atom_site_aniso_U_11
    _atom_site_aniso_U_22
    _atom_site_aniso_U_33
    _atom_site_aniso_U_12
    _atom_site_aniso_U_13
    _atom_site_aniso_U_23
    CL1 0.0179(2) 0.0199(2) 0.0225(2) 0.00405(17) 0.00101(17) 0.00066(17)
    P1 0.0146(2) 0.0125(2) 0.0134(2) 0.00099(17) 0.00254(17) 0.00000(17)
    O1 0.0209(7) 0.0144(6) 0.0190(6) -0.0012(5) 0.0058(5) 0.0009(5)
    N1 0.0180(8) 0.0122(7) 0.0139(7) 0.0010(6) 0.0035(6) -0.0002(6)
    N2 0.0183(8) 0.0135(7) 0.0129(7) -0.0003(6) 0.0054(6) -0.0011(6)
    C1 0.0260(10) 0.0132(9) 0.0198(9) 0.0013(7) 0.0068(8) 0.0021(7)
    C2 0.0230(9) 0.0135(9) 0.0187(9) -0.0013(7) 0.0066(7) 0.0008(7)
    C3 0.0191(9) 0.0131(8) 0.0111(8) 0.0009(7) 0.0024(7) -0.0003(6)
    C4 0.0231(9) 0.0170(9) 0.0153(8) -0.0007(7) 0.0034(7) 0.0017(7)
    C5 0.0304(11) 0.0233(10) 0.0156(9) -0.0080(8) -0.0001(8) -0.0017(8)
    C6 0.0406(12) 0.0220(10) 0.0185(9) 0.0009(9) 0.0074(9) -0.0056(8)
    C7 0.0286(11) 0.0297(11) 0.0196(10) 0.0059(9) 0.0088(8) -0.0023(8)
    C8 0.0197(9) 0.0214(9) 0.0157(9) 0.0017(7) 0.0039(7) 0.0006(7)
    C9 0.0166(9) 0.0291(11) 0.0185(9) -0.0024(8) 0.0008(7) 0.0016(8)
    C10 0.0215(10) 0.0386(12) 0.0308(11) -0.0073(9) 0.0023(9) 0.0077(9)
    C11 0.0242(11) 0.0321(12) 0.0318(11) -0.0004(9) 0.0007(9) 0.0051(9)
    C12 0.0181(10) 0.0374(12) 0.0192(9) -0.0009(8) 0.0062(8) -0.0030(8)
    C13 0.0225(11) 0.0671(17) 0.0309(12) 0.0118(11) 0.0052(9) -0.0062(11)
    C14 0.0280(12) 0.0538(15) 0.0309(12) -0.0152(10) 0.0096(9) 0.0020(10)
    C15 0.0209(9) 0.0115(8) 0.0155(8) 0.0002(7) 0.0072(7) -0.0014(7)
    C16 0.0217(9) 0.0119(8) 0.0191(9) -0.0007(7) 0.0076(7) -0.0019(7)
    C17 0.0253(10) 0.0162(9) 0.0160(9) -0.0010(7) 0.0035(8) -0.0017(7)
    C18 0.0275(10) 0.0175(9) 0.0190(9) -0.0004(8) 0.0116(8) -0.0024(7)
    C19 0.0211(9) 0.0159(9) 0.0237(9) 0.0004(7) 0.0097(8) -0.0007(7)
    C20 0.0203(9) 0.0128(8) 0.0196(9) -0.0011(7) 0.0070(7) -0.0004(7)
    C21 0.0177(9) 0.0220(10) 0.0151(9) -0.0019(7) 0.0021(7) -0.0018(7)
    C22 0.0210(10) 0.0392(12) 0.0280(11) 0.0049(9) 0.0068(9) 0.0092(9)
    C23 0.0312(11) 0.0328(12) 0.0304(11) -0.0131(9) 0.0130(9) -0.0099(9)
    C24 0.0163(9) 0.0225(10) 0.0199(9) 0.0013(7) 0.0056(7) 0.0004(7)
    C25 0.0213(10) 0.0251(10) 0.0305(11) -0.0029(8) 0.0010(8) 0.0019(8)
    C26 0.0305(11) 0.0273(11) 0.0270(11) 0.0081(9) 0.0052(9) 0.0032(9)
_geom_special_details
;
 All esds (except the esd in the dihedral angle between two l.s. planes)
 are estimated using the full covariance matrix.  The cell esds are taken
 into account individually in the estimation of esds in distances, angles
 and torsion angles; correlations between esds in cell parameters are only
 used when they are defined by crystal symmetry.  An approximate (isotropic)
 treatment of cell esds is used for estimating esds involving l.s. planes.
;
loop_
    _geom_bond_atom_site_label_1
    _geom_bond_atom_site_label_2
    _geom_bond_site_symmetry_2
    _geom_bond_distance
    _geom_bond_publ_flag
    CL1 P1 . 2.0592(7) ?
    P1 O1 . 1.4652(12) ?
    P1 N2 . 1.6192(14) ?
    P1 N1 . 1.6348(14) ?
    N1 C3 . 1.437(2) ?
    N1 C1 . 1.476(2) ?
    N2 C15 . 1.442(2) ?
    N2 C2 . 1.473(2) ?
    C1 C2 . 1.529(2) ?
    C1 H1A . 0.9900 ?
    C1 H1B . 0.9900 ?
    C2 H2A . 0.9900 ?
    C2 H2B . 0.9900 ?
    C3 C8 . 1.404(2) ?
    C3 C4 . 1.405(2) ?
    C4 C5 . 1.392(2) ?
    C4 C9 . 1.517(2) ?
    C5 C6 . 1.380(3) ?
    C5 H5 . 0.9500 ?
    C6 C7 . 1.381(3) ?
    C6 H6 . 0.9500 ?
    C7 C8 . 1.394(2) ?
    C7 H7 . 0.9500 ?
    C8 C12 . 1.515(3) ?
    C9 C11 . 1.529(3) ?
    C9 C10 . 1.530(3) ?
    C9 H9 . 1.0000 ?
    C10 H10A . 0.9800 ?
    C10 H10B . 0.9800 ?
    C10 H10C . 0.9800 ?
    C11 H11A . 0.9800 ?
    C11 H11B . 0.9800 ?
    C11 H11C . 0.9800 ?
    C12 C13 . 1.526(3) ?
    C12 C14 . 1.534(3) ?
    C12 H12 . 1.0000 ?
    C13 H13A . 0.9800 ?
    C13 H13B . 0.9800 ?
    C13 H13C . 0.9800 ?
    C14 H14A . 0.9800 ?
    C14 H14B . 0.9800 ?
    C14 H14C . 0.9800 ?
    C15 C16 . 1.400(2) ?
    C15 C20 . 1.404(2) ?
    C16 C17 . 1.394(2) ?
    C16 C21 . 1.517(2) ?
    C17 C18 . 1.382(3) ?
    C17 H17 . 0.9500 ?
    C18 C19 . 1.380(3) ?
    C18 H18 . 0.9500 ?
    C19 C20 . 1.392(2) ?
    C19 H19 . 0.9500 ?
    C20 C24 . 1.519(2) ?
    C21 C22 . 1.523(3) ?
    C21 C23 . 1.532(3) ?
    C21 H21 . 1.0000 ?
    C22 H22A . 0.9800 ?
    C22 H22B . 0.9800 ?
    C22 H22C . 0.9800 ?
    C23 H23A . 0.9800 ?
    C23 H23B . 0.9800 ?
    C23 H23C . 0.9800 ?
    C24 C25 . 1.526(3) ?
    C24 C26 . 1.527(3) ?
    C24 H24 . 1.0000 ?
    C25 H25A . 0.9800 ?
    C25 H25B . 0.9800 ?
    C25 H25C . 0.9800 ?
    C26 H26A . 0.9800 ?
    C26 H26B . 0.9800 ?
    C26 H26C . 0.9800 ?
loop_
    _geom_angle_atom_site_label_1
    _geom_angle_atom_site_label_2
    _geom_angle_atom_site_label_3
    _geom_angle_site_symmetry_1
    _geom_angle_site_symmetry_3
    _geom_angle
    _geom_angle_publ_flag
    O1 P1 N2 . . 118.91(7) ?
    O1 P1 N1 . . 121.71(7) ?
    N2 P1 N1 . . 95.60(7) ?
    O1 P1 CL1 . . 105.51(5) ?
    N2 P1 CL1 . . 109.68(6) ?
    N1 P1 CL1 . . 104.35(5) ?
    C3 N1 C1 . . 122.51(14) ?
    C3 N1 P1 . . 123.66(12) ?
    C1 N1 P1 . . 113.22(11) ?
    C15 N2 C2 . . 123.16(13) ?
    C15 N2 P1 . . 124.30(11) ?
    C2 N2 P1 . . 112.45(11) ?
    N1 C1 C2 . . 105.00(13) ?
    N1 C1 H1A . . 110.7 ?
    C2 C1 H1A . . 110.7 ?
    N1 C1 H1B . . 110.7 ?
    C2 C1 H1B . . 110.7 ?
    H1A C1 H1B . . 108.8 ?
    N2 C2 C1 . . 105.58(13) ?
    N2 C2 H2A . . 110.6 ?
    C1 C2 H2A . . 110.6 ?
    N2 C2 H2B . . 110.6 ?
    C1 C2 H2B . . 110.6 ?
    H2A C2 H2B . . 108.8 ?
    C8 C3 C4 . . 121.87(15) ?
    C8 C3 N1 . . 118.87(15) ?
    C4 C3 N1 . . 119.25(15) ?
    C5 C4 C3 . . 117.57(16) ?
    C5 C4 C9 . . 119.80(16) ?
    C3 C4 C9 . . 122.55(16) ?
    C6 C5 C4 . . 121.46(18) ?
    C6 C5 H5 . . 119.3 ?
    C4 C5 H5 . . 119.3 ?
    C5 C6 C7 . . 120.12(17) ?
    C5 C6 H6 . . 119.9 ?
    C7 C6 H6 . . 119.9 ?
    C6 C7 C8 . . 120.96(18) ?
    C6 C7 H7 . . 119.5 ?
    C8 C7 H7 . . 119.5 ?
    C7 C8 C3 . . 117.96(16) ?
    C7 C8 C12 . . 119.95(16) ?
    C3 C8 C12 . . 122.05(16) ?
    C4 C9 C11 . . 110.16(15) ?
    C4 C9 C10 . . 112.46(16) ?
    C11 C9 C10 . . 111.41(16) ?
    C4 C9 H9 . . 107.5 ?
    C11 C9 H9 . . 107.5 ?
    C10 C9 H9 . . 107.5 ?
    C9 C10 H10A . . 109.5 ?
    C9 C10 H10B . . 109.5 ?
    H10A C10 H10B . . 109.5 ?
    C9 C10 H10C . . 109.5 ?
    H10A C10 H10C . . 109.5 ?
    H10B C10 H10C . . 109.5 ?
    C9 C11 H11A . . 109.5 ?
    C9 C11 H11B . . 109.5 ?
    H11A C11 H11B . . 109.5 ?
    C9 C11 H11C . . 109.5 ?
    H11A C11 H11C . . 109.5 ?
    H11B C11 H11C . . 109.5 ?
    C8 C12 C13 . . 112.45(17) ?
    C8 C12 C14 . . 110.23(15) ?
    C13 C12 C14 . . 110.69(17) ?
    C8 C12 H12 . . 107.8 ?
    C13 C12 H12 . . 107.8 ?
    C14 C12 H12 . . 107.8 ?
    C12 C13 H13A . . 109.5 ?
    C12 C13 H13B . . 109.5 ?
    H13A C13 H13B . . 109.5 ?
    C12 C13 H13C . . 109.5 ?
    H13A C13 H13C . . 109.5 ?
    H13B C13 H13C . . 109.5 ?
    C12 C14 H14A . . 109.5 ?
    C12 C14 H14B . . 109.5 ?
    H14A C14 H14B . . 109.5 ?
    C12 C14 H14C . . 109.5 ?
    H14A C14 H14C . . 109.5 ?
    H14B C14 H14C . . 109.5 ?
    C16 C15 C20 . . 121.87(15) ?
    C16 C15 N2 . . 119.78(15) ?
    C20 C15 N2 . . 118.34(15) ?
    C17 C16 C15 . . 118.09(16) ?
    C17 C16 C21 . . 119.61(16) ?
    C15 C16 C21 . . 122.30(15) ?
    C18 C17 C16 . . 121.10(17) ?
    C18 C17 H17 . . 119.5 ?
    C16 C17 H17 . . 119.5 ?
    C19 C18 C17 . . 119.58(16) ?
    C19 C18 H18 . . 120.2 ?
    C17 C18 H18 . . 120.2 ?
    C18 C19 C20 . . 121.92(17) ?
    C18 C19 H19 . . 119.0 ?
    C20 C19 H19 . . 119.0 ?
    C19 C20 C15 . . 117.35(16) ?
    C19 C20 C24 . . 119.82(16) ?
    C15 C20 C24 . . 122.81(15) ?
    C16 C21 C22 . . 112.06(15) ?
    C16 C21 C23 . . 110.57(15) ?
    C22 C21 C23 . . 110.65(16) ?
    C16 C21 H21 . . 107.8 ?
    C22 C21 H21 . . 107.8 ?
    C23 C21 H21 . . 107.8 ?
    C21 C22 H22A . . 109.5 ?
    C21 C22 H22B . . 109.5 ?
    H22A C22 H22B . . 109.5 ?
    C21 C22 H22C . . 109.5 ?
    H22A C22 H22C . . 109.5 ?
    H22B C22 H22C . . 109.5 ?
    C21 C23 H23A . . 109.5 ?
    C21 C23 H23B . . 109.5 ?
    H23A C23 H23B . . 109.5 ?
    C21 C23 H23C . . 109.5 ?
    H23A C23 H23C . . 109.5 ?
    H23B C23 H23C . . 109.5 ?
    C20 C24 C25 . . 111.98(15) ?
    C20 C24 C26 . . 110.92(15) ?
    C25 C24 C26 . . 111.09(15) ?
    C20 C24 H24 . . 107.5 ?
    C25 C24 H24 . . 107.5 ?
    C26 C24 H24 . . 107.5 ?
    C24 C25 H25A . . 109.5 ?
    C24 C25 H25B . . 109.5 ?
    H25A C25 H25B . . 109.5 ?
    C24 C25 H25C . . 109.5 ?
    H25A C25 H25C . . 109.5 ?
    H25B C25 H25C . . 109.5 ?
    C24 C26 H26A . . 109.5 ?
    C24 C26 H26B . . 109.5 ?
    H26A C26 H26B . . 109.5 ?
    C24 C26 H26C . . 109.5 ?
    H26A C26 H26C . . 109.5 ?
    H26B C26 H26C . . 109.5 ?
loop_
    _geom_torsion_atom_site_label_1
    _geom_torsion_atom_site_label_2
    _geom_torsion_atom_site_label_3
    _geom_torsion_atom_site_label_4
    _geom_torsion_site_symmetry_1
    _geom_torsion_site_symmetry_2
    _geom_torsion_site_symmetry_3
    _geom_torsion_site_symmetry_4
    _geom_torsion
    _geom_torsion_publ_flag
    O1 P1 N1 C3 . . . . 46.64(16) ?
    N2 P1 N1 C3 . . . . 175.81(13) ?
    CL1 P1 N1 C3 . . . . -72.20(13) ?
    O1 P1 N1 C1 . . . . -124.54(12) ?
    N2 P1 N1 C1 . . . . 4.63(13) ?
    CL1 P1 N1 C1 . . . . 116.61(11) ?
    O1 P1 N2 C15 . . . . -31.45(16) ?
    N1 P1 N2 C15 . . . . -162.56(14) ?
    CL1 P1 N2 C15 . . . . 90.01(14) ?
    O1 P1 N2 C2 . . . . 145.24(11) ?
    N1 P1 N2 C2 . . . . 14.13(13) ?
    CL1 P1 N2 C2 . . . . -93.30(11) ?
    C3 N1 C1 C2 . . . . 168.22(14) ?
    P1 N1 C1 C2 . . . . -20.48(17) ?
    C15 N2 C2 C1 . . . . 149.38(15) ?
    P1 N2 C2 C1 . . . . -27.36(17) ?
    N1 C1 C2 N2 . . . . 28.46(18) ?
    C1 N1 C3 C8 . . . . -86.2(2) ?
    P1 N1 C3 C8 . . . . 103.40(17) ?
    C1 N1 C3 C4 . . . . 94.7(2) ?
    P1 N1 C3 C4 . . . . -75.66(19) ?
    C8 C3 C4 C5 . . . . -2.7(3) ?
    N1 C3 C4 C5 . . . . 176.29(15) ?
    C8 C3 C4 C9 . . . . 173.98(16) ?
    N1 C3 C4 C9 . . . . -7.0(2) ?
    C3 C4 C5 C6 . . . . 1.8(3) ?
    C9 C4 C5 C6 . . . . -175.06(17) ?
    C4 C5 C6 C7 . . . . 0.1(3) ?
    C5 C6 C7 C8 . . . . -1.2(3) ?
    C6 C7 C8 C3 . . . . 0.2(3) ?
    C6 C7 C8 C12 . . . . 177.92(17) ?
    C4 C3 C8 C7 . . . . 1.8(3) ?
    N1 C3 C8 C7 . . . . -177.25(16) ?
    C4 C3 C8 C12 . . . . -175.87(16) ?
    N1 C3 C8 C12 . . . . 5.1(2) ?
    C5 C4 C9 C11 . . . . 71.0(2) ?
    C3 C4 C9 C11 . . . . -105.6(2) ?
    C5 C4 C9 C10 . . . . -53.9(2) ?
    C3 C4 C9 C10 . . . . 129.42(18) ?
    C7 C8 C12 C13 . . . . 52.4(2) ?
    C3 C8 C12 C13 . . . . -130.01(18) ?
    C7 C8 C12 C14 . . . . -71.7(2) ?
    C3 C8 C12 C14 . . . . 106.0(2) ?
    C2 N2 C15 C16 . . . . 88.2(2) ?
    P1 N2 C15 C16 . . . . -95.46(18) ?
    C2 N2 C15 C20 . . . . -93.0(2) ?
    P1 N2 C15 C20 . . . . 83.39(19) ?
    C20 C15 C16 C17 . . . . -3.1(3) ?
    N2 C15 C16 C17 . . . . 175.75(15) ?
    C20 C15 C16 C21 . . . . 176.14(16) ?
    N2 C15 C16 C21 . . . . -5.0(2) ?
    C15 C16 C17 C18 . . . . 0.6(3) ?
    C21 C16 C17 C18 . . . . -178.65(16) ?
    C16 C17 C18 C19 . . . . 1.9(3) ?
    C17 C18 C19 C20 . . . . -1.9(3) ?
    C18 C19 C20 C15 . . . . -0.5(3) ?
    C18 C19 C20 C24 . . . . 177.98(16) ?
    C16 C15 C20 C19 . . . . 3.0(3) ?
    N2 C15 C20 C19 . . . . -175.83(15) ?
    C16 C15 C20 C24 . . . . -175.40(16) ?
    N2 C15 C20 C24 . . . . 5.8(2) ?
    C17 C16 C21 C22 . . . . -58.1(2) ?
    C15 C16 C21 C22 . . . . 122.71(18) ?
    C17 C16 C21 C23 . . . . 65.9(2) ?
    C15 C16 C21 C23 . . . . -113.34(19) ?
    C19 C20 C24 C25 . . . . 65.7(2) ?
    C15 C20 C24 C25 . . . . -115.96(19) ?
    C19 C20 C24 C26 . . . . -59.0(2) ?
    C15 C20 C24 C26 . . . . 119.31(18) ?
loop_
    _geom_hbond_atom_site_label_D
    _geom_hbond_atom_site_label_H
    _geom_hbond_atom_site_label_A
    _geom_hbond_site_symmetry_A
    _geom_hbond_distance_DH
    _geom_hbond_distance_HA
    _geom_hbond_distance_DA
    _geom_hbond_angle_DHA
    C12 H12 Cl1 . 1.00 2.91 3.543(2) 122
    C21 H21 Cl1 . 1.00 2.88 3.6006(19) 130
    C9 H9 O1 . 1.00 2.63 3.273(2) 122
    C25 H25C O1 . 0.98 2.61 3.407(2) 138
    C9 H9 N1 . 1.00 2.43 2.927(2) 110
    C12 H12 N1 . 1.00 2.41 2.904(2) 110
    C21 H21 N2 . 1.00 2.42 2.930(2) 111
    C24 H24 N2 . 1.00 2.41 2.915(2) 110
    C2 H2A O1 1_545 0.99 2.36 3.319(2) 164
_shelx_hkl_file
;
   1   0   0  -13.80    0.20
  -2   0   0 8982.50  394.36
   2   0   0 8923.91  394.66
   2   0   0 8798.62  394.56
  -2   0   0 9999.00  395.16
   3   0   0   -1.70    1.00
  -3   0   0   -2.90    0.80
   3   0   0   -2.00    0.70
  -3   0   0   -3.70    0.90
  -4   0   0   75.89    4.80
   4   0   0   75.79    4.30
  -4   0   0   84.49    5.50
   4   0   0   65.09    5.20
   5   0   0    0.40    1.70
  -5   0   0   -2.10    1.10
   5   0   0   -2.10    0.80
  -5   0   0   -0.20    1.80
  -6   0   0 2472.25  106.89
  -6   0   0 2441.56  107.69
   6   0   0 2488.55  106.39
   6   0   0 2350.76  108.09
   7   0   0   -0.70    1.30
  -7   0   0   -0.80    1.40
  -7   0   0    2.40    1.50
   7   0   0   -0.40    1.00
  -8   0   0   80.29    6.20
   8   0   0   80.59    5.40
   8   0   0   75.89    7.90
  -8   0   0   79.79    6.90
  -9   0   0    0.40    1.70
   9   0   0    0.50    1.40
   9   0   0   -0.60    1.60
  -9   0   0    2.50    2.10
  10   0   0 1733.33   75.09
 -10   0   0 1629.74   77.29
 -10   0   0 1679.93   76.09
  10   0   0 1684.43   78.29
  11   0   0    8.70    3.50
 -11   0   0    4.80    2.40
  11   0   0    5.10    1.90
 -11   0   0    1.60    2.20
  12   0   0  341.37   21.40
 -12   0   0  349.47   20.60
  12   0   0  334.67   17.90
 -12   0   0  359.96   19.40
 -13   0   0    6.70    2.90
 -13   0   0    3.80    3.10
  13   0   0   -1.00    2.20
  13   0   0    1.40    1.60
 -14   0   0   45.50    6.90
  14   0   0   33.30    7.30
 -14   0   0   33.30    6.60
 -15   0   0    0.40    2.30
 -15   0   0   -1.00    3.40
  15   0   0    0.60    3.20
 -16   0   0  535.85   31.20
 -16   0   0  562.34   29.80
  16   0   0  497.35   31.80
 -17   0   0    5.70    4.10
  17   0   0    6.40    4.40
 -17   0   0    6.10    4.00
  18   0   0  174.58   19.80
 -18   0   0  185.78   14.80
 -18   0   0  199.38   16.70
 -19   0   0   -1.40    4.10
  19   0   0    3.80    4.90
  20   0   0  153.08   19.50
 -20   0   0  201.78   20.80
 -21   0   0   -1.80    5.00
  21   0   0   10.30    7.20
  22   0   0  189.38   23.20
 -22   0   0  203.88   22.80
  23   0   0    3.40    5.70
 -23   0   0    4.90    6.20
  24   0   0    5.70    7.10
 -24   0   0    5.30    6.10
  25   0   0    7.00    6.70
 -25   0   0   -1.70    6.40
   0  -1   0   -0.60    1.20
   0  -1   0   -0.30    1.00
   0  -1   0   -1.20    1.00
   0  -1   0    0.30    0.80
   1  -1   0  573.04   25.40
  -1  -1   0  535.65   25.30
   1  -1   0  549.85   25.20
  -1  -1   0  591.24   26.00
   1  -1   0  573.14   25.80
   1  -1   0  565.14   25.90
   1   1   0  529.05   24.70
   1   1   0  557.74   25.40
  -2  -1   0  356.96   17.80
   2  -1   0  400.96   19.00
   2  -1   0  425.06   17.90
  -2  -1   0  389.56   18.90
   2  -1   0  400.36   18.40
   2   1   0  377.86   18.40
   2   1   0  361.46   17.70
  -2   1   0  401.06   18.20
   3  -1   0  327.47   15.80
   3  -1   0  320.47   13.80
  -3  -1   0  322.37   15.60
   3  -1   0  303.27   15.10
  -3  -1   0  259.87   14.00
   3   1   0  292.47   14.60
  -3   1   0  305.97   14.80
   3   1   0  294.17   14.90
   4  -1   0    0.20    1.30
  -4  -1   0   -0.80    1.00
   4  -1   0   -1.60    1.40
  -4  -1   0    1.10    1.80
   4   1   0   -1.10    1.10
  -4   1   0    1.10    1.60
   4   1   0   -0.40    1.00
  -5  -1   0  546.85   26.40
   5  -1   0  523.15   26.30
  -5  -1   0  555.64   25.00
   5  -1   0  561.14   26.80
  -5   1   0  545.65   25.90
   5   1   0  534.95   25.80
   5   1   0  519.25   25.80
  -6  -1   0   89.89    5.70
   6  -1   0   82.79    6.90
  -6  -1   0   90.09    6.70
   6  -1   0   69.59    6.30
   6   1   0   88.19    6.40
  -6   1   0   79.49    6.20
   6   1   0   77.49    5.90
   7  -1   0 1444.76   66.49
  -7  -1   0 1522.15   69.99
   7  -1   0 1403.26   69.99
   7  -1   0 1609.84   70.49
  -7  -1   0 1643.44   68.39
   7   1   0 1559.54   69.19
  -7   1   0 1601.84   69.89
   7   1   0 1516.25   69.79
   8  -1   0   10.60    1.40
   8  -1   0   11.50    3.20
   8  -1   0   12.60    3.50
  -8  -1   0   15.00    2.80
  -8  -1   0   13.20    3.40
   8   1   0   11.50    3.20
  -8   1   0    8.30    3.10
   8   1   0    9.10    2.50
   9  -1   0  200.18   14.30
   9  -1   0  220.98   10.90
  -9  -1   0  235.18   14.50
  -9  -1   0  245.68   12.90
   9  -1   0  231.98   14.50
  -9   1   0  234.68   14.20
   9   1   0  217.98   14.20
   9   1   0  225.78   13.20
  10  -1   0  163.38   12.40
 -10  -1   0  161.08   12.00
  10  -1   0  158.68    8.50
 -10  -1   0  174.88   10.70
  10  -1   0  182.18   12.10
 -10   1   0  179.08   12.10
 -10   1   0  180.28   11.50
  10   1   0  157.48   10.80
  10   1   0  181.48   12.30
 -11  -1   0    7.90    3.60
  11  -1   0    8.80    1.80
 -11  -1   0    4.10    2.50
  11  -1   0    7.70    3.80
  11   1   0    7.10    2.80
 -11   1   0   14.50    4.10
 -11   1   0    9.30    3.00
  11   1   0    7.70    3.50
 -12  -1   0  185.08   12.00
  12  -1   0  188.68   14.40
 -12  -1   0  191.88   13.80
 -12   1   0  213.38   13.30
 -12   1   0  195.88   13.70
  12   1   0  171.48   13.50
  12   1   0  162.48   11.90
  13  -1   0    2.10    3.00
 -13  -1   0    2.60    2.70
 -13  -1   0    3.30    2.80
  13   1   0    5.80    2.70
 -13   1   0    4.50    2.90
 -13   1   0    5.90    3.00
  13   1   0    2.90    2.80
 -14  -1   0   12.40    4.00
  14  -1   0    9.70    4.50
 -14  -1   0   20.30    5.50
 -14   1   0   13.50    4.50
 -14   1   0    5.90    3.60
  14   1   0    6.80    3.10
  14   1   0    9.60    4.10
  15  -1   0   29.00    7.10
 -15  -1   0   35.40    7.80
 -15  -1   0   35.30    6.20
 -15   1   0   53.79    9.10
 -15   1   0   47.40    7.80
  15   1   0   34.80    7.60
  15   1   0   38.80    6.10
 -16  -1   0   -5.40    2.50
 -16  -1   0    2.50    3.00
  16  -1   0    0.70    3.70
  16   1   0    1.60    3.70
 -16   1   0    1.70    3.10
 -16   1   0   -1.50    3.10
  17  -1   0   38.50    8.90
 -17  -1   0   46.50    9.30
 -17   1   0   50.19    8.30
 -17   1   0   50.49    8.80
  17   1   0   53.49   10.00
 -18  -1   0  112.49   14.90
  18  -1   0  159.48   18.90
 -18   1   0  141.79   14.90
 -18   1   0  181.48   18.30
  18   1   0  125.59   16.00
 -19  -1   0   51.39   10.40
  19  -1   0   42.10   10.90
 -19   1   0   58.99   10.40
  19   1   0   50.59   10.50
 -19   1   0   57.89   10.00
 -20  -1   0  136.89   17.20
  20  -1   0  152.18   19.80
 -20   1   0  154.28   16.30
 -20   1   0  169.38   19.20
  20   1   0  138.99   18.30
  21  -1   0   82.69   15.40
 -21  -1   0   88.49   13.90
 -21   1   0   73.69   15.10
  21   1   0   85.69   14.70
 -21   1   0   73.59   12.80
  22  -1   0    1.50    5.20
 -22  -1   0   10.20    4.70
 -22   1   0    0.00    5.20
  22   1   0    1.50    5.60
 -23  -1   0  124.29   18.10
  23  -1   0   89.39   16.70
 -23   1   0  103.79   16.20
  23   1   0  107.09   16.70
  24  -1   0   39.90   11.90
 -24  -1   0   43.10   11.40
  24   1   0   45.80   12.40
 -24   1   0   37.70   10.90
 -25  -1   0   -4.60    5.90
 -25   1   0    3.70    6.50
  25   1   0   -7.30    6.80
   0  -2   0 1249.77   53.09
   0  -2   0 1211.18   54.69
   0  -2   0 1084.39   53.89
   0   2   0 1195.88   53.39
  -1  -2   0 2379.36  114.29
   1  -2   0 2475.15  114.99
   1  -2   0 2703.93  113.79
  -1  -2   0 2772.02  115.79
   1  -2   0 2678.13  115.39
   1   2   0 2485.45  114.09
   1   2   0 2618.74  113.09
  -1   2   0 2685.63  113.79
  -2  -2   0   84.89    7.30
   2  -2   0   98.89    6.40
  -2  -2   0   82.59    6.30
   2  -2   0   94.19    7.10
   2  -2   0   74.39    6.80
  -2   2   0   95.99    5.70
   2   2   0   89.89    6.40
   2   2   0   92.29    5.50
  -3  -2   0 1549.84   68.29
   3  -2   0 1524.05   66.99
   3  -2   0 1513.55   68.19
  -3  -2   0 1427.16   66.29
   3  -2   0 1551.74   66.49
  -3   2   0 1405.06   66.49
   3   2   0 1414.06   65.79
  -3   2   0 1553.74   65.69
   3   2   0 1482.65   67.19
  -4  -2   0   36.90    4.00
   4  -2   0   39.10    5.30
   4  -2   0   33.40    4.70
  -4  -2   0   39.40    5.70
   4   2   0   31.00    4.50
  -4   2   0   38.60    3.00
  -4   2   0   34.00    4.20
   4   2   0   44.50    4.30
   5  -2   0   77.99    7.00
  -5  -2   0   95.99    8.10
  -5  -2   0  100.79    6.50
   5  -2   0  105.69    8.50
  -5   2   0  106.49    5.50
  -5   2   0   99.29    7.10
   5   2   0   91.39    7.40
   5   2   0   98.49    6.70
  -6  -2   0   45.50    6.50
   6  -2   0   39.50    5.50
   6  -2   0   52.39    7.10
  -6  -2   0   37.50    4.10
  -6   2   0   47.20    5.70
   6   2   0   39.60    5.30
  -6   2   0   46.80    2.80
   6   2   0   39.10    4.90
   7  -2   0    0.50    2.20
   7  -2   0    0.50    2.20
  -7  -2   0   -0.30    2.00
  -7  -2   0   -0.40    1.10
   7   2   0    1.10    2.00
  -7   2   0   -0.30    0.50
  -7   2   0    1.10    2.00
   7   2   0   -1.20    1.50
   8  -2   0  194.98   12.80
  -8  -2   0  150.28    9.50
   8  -2   0  158.78   11.60
  -8  -2   0  149.29   11.70
  -8   2   0  152.78   10.90
   8   2   0  160.08   11.00
   8   2   0  166.78   10.80
   9  -2   0  214.28   14.80
  -9  -2   0  229.08   12.70
   9  -2   0  228.48   15.40
  -9  -2   0  232.28   15.40
  -9   2   0  228.18   14.20
   9   2   0  206.28   13.60
   9   2   0  213.98   14.00
 -10  -2   0    1.80    3.00
  10  -2   0    1.00    2.20
 -10  -2   0    9.80    2.80
  10  -2   0    7.80    3.30
  10   2   0    3.60    2.40
  10   2   0    2.80    2.40
 -10   2   0   11.00    3.50
  11  -2   0   24.20    5.50
 -11  -2   0   17.90    3.60
  11  -2   0   12.40    4.00
 -11  -2   0   17.20    4.80
 -11   2   0   20.60    5.10
  11   2   0   16.10    4.30
  11   2   0   26.30    5.10
  12  -2   0    2.40    3.50
 -12  -2   0   -0.50    2.50
 -12  -2   0    4.60    2.60
  12  -2   0    0.50    2.20
  12   2   0    1.10    2.30
  12   2   0    6.20    3.00
 -12   2   0    7.40    3.60
  13  -2   0  141.09   12.20
 -13  -2   0  141.19   12.70
 -13  -2   0  148.59   10.30
  13  -2   0  147.99   15.20
  13   2   0  132.79   11.20
 -13   2   0  140.09   12.00
  13   2   0  131.99   11.60
  14  -2   0  113.19   13.60
 -14  -2   0  113.69   13.40
 -14   2   0  112.99   11.90
  14   2   0  132.69   12.90
  14   2   0  118.19   13.20
 -14   2   0   89.09   11.50
  15  -2   0   98.39   13.30
 -15  -2   0   97.49   12.90
  15   2   0  106.59   11.50
  15   2   0   77.39   11.10
 -15   2   0   87.99   11.60
 -15   2   0   79.49   10.50
  16  -2   0   16.30    6.00
 -16  -2   0   17.30    6.40
  16   2   0    7.70    3.90
  16   2   0   17.80    6.50
 -16   2   0   21.00    5.60
 -16   2   0   15.10    6.00
 -17  -2   0   23.40    7.20
  17  -2   0    4.10    4.80
  17   2   0   12.80    5.60
  17   2   0   15.30    5.00
 -17   2   0    8.00    4.20
 -17   2   0    8.10    5.40
  18  -2   0   28.00    8.00
 -18  -2   0   21.00    6.80
  18   2   0   13.30    6.40
 -18   2   0   24.50    7.40
 -18   2   0   15.90    6.20
  19  -2   0   11.40    7.00
 -19  -2   0    8.20    5.60
 -19   2   0    0.00    4.90
  19   2   0   19.90    6.40
 -19   2   0    7.50    5.30
  20  -2   0   55.39   12.40
 -20  -2   0   88.29   14.10
  20   2   0   53.39   10.80
 -20   2   0   62.59   10.80
 -20   2   0   82.99   13.60
  21  -2   0   69.69   14.70
 -21  -2   0   36.90   10.10
  21   2   0   37.80    9.60
 -21   2   0   41.40    9.00
 -21   2   0   31.60    9.60
  22  -2   0  117.89   17.90
 -22  -2   0  118.29   17.20
 -22   2   0  132.49   16.80
  22   2   0  115.49   17.30
 -22   2   0  157.58   19.50
 -23  -2   0   11.90    7.00
  23  -2   0   14.00    8.80
 -23   2   0    5.00    6.80
  23   2   0    3.90    6.30
 -23   2   0   -3.80    7.60
 -24  -2   0   30.30   10.70
  24  -2   0   14.20    8.60
  24   2   0   10.20    7.40
 -24   2   0   33.10   12.20
   0  -3   0   -2.10    1.70
   0  -3   0   -1.00    1.60
   0  -3   0    1.50    1.50
   0   3   0   -2.60    1.10
   1  -3   0   75.89    8.40
   1  -3   0   89.59    6.30
  -1  -3   0   67.79    7.40
   1  -3   0   73.29    8.20
  -1  -3   0   57.89    7.60
   1   3   0   84.39    5.40
   1   3   0   52.19    6.40
  -1   3   0   71.59    6.00
  -2  -3   0  429.46   23.50
  -2  -3   0  429.36   24.90
   2  -3   0  466.55   24.90
   2  -3   0  461.65   24.60
   2  -3   0  455.75   22.90
   2   3   0  470.05   21.80
   2   3   0  446.86   23.50
  -2   3   0  452.65   22.50
   3  -3   0  166.58   11.70
   3  -3   0  171.88   10.60
  -3  -3   0  164.08   12.20
   3  -3   0  159.78   11.80
  -3  -3   0  165.58   10.70
   3   3   0  151.38    9.10
  -3   3   0  151.28    9.50
   3   3   0  169.18   11.10
   4  -3   0  567.54   28.00
  -4  -3   0  521.25   29.50
   4  -3   0  545.65   29.50
  -4  -3   0  520.65   27.40
  -4   3   0  543.65   27.50
   4   3   0  549.35   26.30
  -4   3   0  581.84   26.30
   4   3   0  553.44   28.30
   5  -3   0  619.64   30.70
  -5  -3   0  574.04   29.50
  -5  -3   0  538.95   31.70
   5   3   0  618.54   31.00
  -5   3   0  630.24   30.30
  -5   3   0  633.14   28.30
   5   3   0  583.24   28.80
  -6  -3   0  341.07   19.30
   6  -3   0  398.06   22.70
   6  -3   0  387.06   21.10
  -6  -3   0  334.77   21.80
  -6   3   0  353.56   20.10
   6   3   0  371.36   21.00
   6   3   0  353.56   19.10
  -6   3   0  409.06   18.10
   7  -3   0  418.96   24.50
  -7  -3   0  449.36   26.20
  -7  -3   0  431.26   22.70
   7  -3   0  471.55   26.60
   7   3   0  452.55   23.20
  -7   3   0  479.75   21.20
   7   3   0  458.55   25.00
  -7   3   0  428.96   23.90
  -8  -3   0  315.97   21.30
   8  -3   0  409.26   22.80
   8  -3   0  354.46   20.80
  -8  -3   0  326.17   18.00
   8   3   0  336.77   20.20
  -8   3   0  340.87   16.60
   8   3   0  309.57   18.40
  -8   3   0  351.66   19.70
  -9  -3   0  235.38   14.20
   9  -3   0  282.87   18.50
   9  -3   0  274.27   17.30
  -9  -3   0  224.08   17.40
  -9   3   0  257.87   16.10
   9   3   0  256.97   16.70
   9   3   0  246.18   15.30
  10  -3   0   34.70    7.30
 -10  -3   0   19.60    3.70
  10  -3   0   20.30    5.60
 -10  -3   0   21.20    6.00
  10   3   0   19.60    5.20
  10   3   0   20.80    4.70
 -10   3   0   23.00    5.00
  11  -3   0    7.10    4.40
 -11  -3   0    9.40    4.90
  11  -3   0    4.50    3.80
  11   3   0    8.70    3.40
  11   3   0    6.40    3.10
 -11   3   0   12.20    4.40
  12  -3   0  384.16   25.40
 -12  -3   0  402.96   26.50
  12  -3   0  404.86   26.40
  12   3   0  450.45   25.10
 -12   3   0  438.16   24.80
  12   3   0  413.26   24.20
  13  -3   0   25.20    6.60
 -13  -3   0   19.20    6.20
  13  -3   0   17.00    5.40
 -13   3   0   10.50    4.60
  13   3   0   27.80    5.90
  13   3   0   21.40    5.60
  14  -3   0   95.49   13.30
  14  -3   0  127.29   15.30
 -14  -3   0  103.39   14.20
  14   3   0  115.29   12.80
 -14   3   0  128.89   14.10
  14   3   0   95.09   11.60
  15  -3   0    9.60    4.60
 -15  -3   0    0.60    4.50
  15  -3   0    5.30    4.60
  15   3   0    4.40    3.90
  15   3   0   -0.90    3.00
 -15   3   0    5.50    4.60
  16  -3   0  274.07   21.50
 -16  -3   0  260.67   21.10
 -16   3   0  249.18   19.00
 -16   3   0  270.57   19.80
  16   3   0  256.77   19.20
  16   3   0  269.37   19.10
  17  -3   0  159.78   18.90
 -17  -3   0  126.79   16.80
 -17   3   0  135.09   15.90
  17   3   0  121.39   14.90
 -17   3   0  138.89   15.40
  17   3   0  139.79   14.60
 -18  -3   0    1.10    4.50
  18  -3   0    0.90    4.30
 -18   3   0    7.60    4.70
  18   3   0    5.20    4.60
  18   3   0    2.60    4.10
 -18   3   0    0.90    4.70
 -19  -3   0    7.70    5.80
  19  -3   0    6.30    5.70
 -19   3   0    9.50    4.50
  19   3   0   10.30    5.70
  19   3   0    6.30    5.10
 -19   3   0   13.70    6.70
 -20  -3   0   69.29   13.30
  20  -3   0   70.69   14.60
 -20   3   0   72.89   12.20
  20   3   0   40.20    9.50
 -20   3   0   53.59   10.70
 -21  -3   0    9.60    7.60
  21  -3   0    5.00    6.90
 -21   3   0    6.10    6.60
 -21   3   0    0.70    4.60
  21   3   0    0.00    5.00
  22  -3   0    2.40    7.20
 -22  -3   0    0.00    7.20
 -22   3   0    3.60    6.10
 -22   3   0    4.30    5.50
 -23  -3   0   57.89   14.20
  23  -3   0   68.69   14.50
 -23   3   0   89.19   14.80
   0  -4   0  602.74   32.40
   0  -4   0  578.34   29.50
   0  -4   0  618.14   33.10
   0   4   0  600.34   30.60
   1  -4   0   81.39   10.50
  -1  -4   0   83.99   10.40
   1  -4   0   70.29    9.40
  -1  -4   0   84.29    9.90
   1  -4   0   74.09    7.80
   1   4   0   67.59    5.80
   1   4   0   85.39    9.10
  -1   4   0   82.99    8.50
  -2  -4   0  524.85   30.30
   2  -4   0  517.25   29.60
   2  -4   0  538.75   29.80
  -2  -4   0  523.35   28.70
   2  -4   0  513.05   27.10
  -2   4   0  542.35   27.30
   2   4   0  547.65   25.90
   2   4   0  534.15   28.40
  -3  -4   0   41.40    6.50
   3  -4   0   49.99    7.80
   3  -4   0   40.10    6.10
  -3  -4   0   35.60    7.10
   3  -4   0   42.00    7.40
  -3   4   0   37.70    5.30
   3   4   0   32.30    5.90
   3   4   0   42.10    4.90
   4  -4   0  109.59    8.80
  -4  -4   0  101.99   12.70
   4  -4   0   97.79   11.40
  -4  -4   0  103.09   10.60
  -4   4   0  102.29    7.90
  -4   4   0  106.59    8.90
   4   4   0   99.19    7.20
   4   4   0  108.49   11.20
   5  -4   0    6.70    3.40
   5  -4   0    5.10    3.70
  -5  -4   0   10.40    5.10
  -5  -4   0    3.20    2.70
  -5   4   0    3.70    2.30
   5   4   0    6.10    2.00
  -5   4   0    5.60    2.40
   5   4   0    2.20    2.70
  -6  -4   0    1.40    2.40
  -6  -4   0    5.30    4.20
   6  -4   0    1.40    3.00
   6  -4   0    3.90    2.70
   6   4   0    0.70    2.90
  -6   4   0    8.30    3.40
   6   4   0   -0.90    1.60
  -6   4   0    0.80    1.60
   7  -4   0   95.29   10.90
  -7  -4   0  113.69   13.30
   7  -4   0   96.29   12.60
  -7  -4   0   96.19    8.60
   7   4   0   86.89   10.60
   7   4   0  103.59    7.90
  -7   4   0   89.39    9.80
  -8  -4   0  161.48   11.60
   8  -4   0  163.88   13.20
  -8  -4   0  156.78   16.80
   8  -4   0  163.68   17.30
   8   4   0  146.09   10.60
  -8   4   0  143.89   11.80
   8   4   0  167.58   13.10
   9  -4   0   74.89   11.60
  -9  -4   0   94.19   13.30
   9  -4   0   91.59   11.20
  -9   4   0  100.69   11.00
   9   4   0   86.09   10.70
   9   4   0  104.19    8.30
 -10  -4   0   71.49   12.00
  10  -4   0   81.29   11.90
  10  -4   0   91.99   11.90
 -10   4   0   80.39   10.00
  10   4   0   78.99   10.70
  10   4   0   97.59    9.80
  11  -4   0   14.50    5.30
  11  -4   0    2.30    4.50
 -11  -4   0    7.10    5.10
 -11   4   0   14.60    4.60
  11   4   0    8.50    3.50
  11   4   0   14.10    4.70
  12  -4   0    1.00    4.00
  12  -4   0   -0.70    3.60
 -12  -4   0   10.40    5.50
 -12   4   0    4.30    3.70
  12   4   0    4.90    3.70
  13  -4   0  223.28   18.00
 -13  -4   0  188.28   20.30
  13  -4   0  204.58   17.90
 -13   4   0  190.68   15.60
  13   4   0  217.48   16.60
 -14  -4   0   56.99   11.50
  14  -4   0   33.70    9.10
  14  -4   0   35.00    8.60
 -14   4   0   54.59    9.30
  14   4   0   53.19    9.30
  15  -4   0  212.28   21.80
  15  -4   0  193.68   21.30
 -15  -4   0  204.18   23.00
 -15   4   0  220.68   17.60
  15   4   0  238.68   18.00
  16  -4   0    5.20    5.30
  16  -4   0    4.40    4.80
 -16  -4   0   -0.50    6.20
 -16   4   0    0.60    5.00
  16   4   0    0.90    4.40
 -17  -4   0  -11.50    4.90
  17  -4   0    6.90    6.10
  17  -4   0   -0.90    4.10
 -17   4   0    4.00    4.70
 -17   4   0    3.60    5.20
  17   4   0    3.90    4.70
  18  -4   0   17.60    7.80
 -18  -4   0   18.90    8.30
  18   4   0   29.00    7.30
 -18   4   0   26.20    8.10
 -18   4   0   46.40    9.80
 -19  -4   0    7.70    7.30
  19  -4   0    0.20    6.60
 -19   4   0   -1.50    4.70
  19   4   0    3.70    5.20
 -19   4   0    7.00    6.60
  20  -4   0    7.30    5.60
 -20  -4   0   15.30    8.50
 -20   4   0   -1.30    5.30
  20   4   0    5.10    5.50
 -20   4   0    7.70    5.50
  21  -4   0   -2.90    7.20
 -21  -4   0   10.50    7.50
 -21   4   0    3.00    5.20
 -22  -4   0   16.00    9.90
  22  -4   0   23.10    9.80
 -22   4   0   16.80    8.50
   0  -5   0   -5.70    2.60
   0  -5   0   -1.10    3.00
   0   5   0   -5.80    1.90
   1  -5   0    3.10    4.10
   1  -5   0   10.30    4.90
   1  -5   0   17.90    4.40
  -1  -5   0   31.50    6.60
  -1  -5   0   24.60    7.30
   1   5   0   17.20    5.20
  -1   5   0   11.70    4.00
  -2  -5   0   13.00    4.70
   2  -5   0    3.10    2.80
   2  -5   0   10.60    5.00
  -2  -5   0    9.10    4.70
   2  -5   0    6.70    4.40
   2   5   0    4.80    3.50
  -2   5   0   10.20    3.70
   3  -5   0   10.80    5.60
   3  -5   0    5.60    4.60
   3  -5   0   13.80    4.20
  -3  -5   0   16.50    6.20
  -3  -5   0    1.40    3.00
   3   5   0    7.30    3.90
  -3   5   0    9.30    3.40
  -4  -5   0  268.27   20.60
  -4  -5   0  270.77   18.20
   4  -5   0  280.87   20.30
   4  -5   0  266.57   17.20
  -4   5   0  251.87   17.40
   4   5   0  268.07   18.20
  -4   5   0  251.77   16.00
  -5  -5   0   95.79   11.00
   5  -5   0   85.59   12.40
  -5  -5   0  103.39   13.90
   5  -5   0  101.89   11.50
  -5   5   0  103.49   11.30
   5   5   0   83.99   11.00
  -5   5   0  101.29    8.40
  -6  -5   0   98.69   14.40
   6  -5   0  124.99   13.00
   6  -5   0  133.79   15.80
  -6   5   0  127.09   11.40
   6   5   0  123.49   13.30
   7  -5   0    0.00    3.00
  -7  -5   0    0.40    3.20
   7  -5   0   -3.40    3.50
  -7   5   0    5.70    3.70
   7   5   0    5.80    4.10
   8  -5   0   48.30   10.30
   8  -5   0   37.90    7.80
  -8  -5   0   29.40    8.50
   8   5   0   24.50    6.30
  -8   5   0   35.60    7.50
  -9  -5   0    1.40    4.90
   9  -5   0   15.30    5.60
   9  -5   0    4.50    5.30
  -9   5   0    2.80    3.60
   9   5   0    8.50    4.40
  10  -5   0   -1.30    3.50
  10  -5   0   -1.10    3.60
 -10  -5   0    1.50    4.80
  10   5   0   -0.10    2.90
 -10   5   0    1.10    3.70
  11  -5   0    6.40    5.10
  11  -5   0    9.40    6.10
 -11  -5   0   12.40    6.60
 -11   5   0    4.70    3.80
  11   5   0    5.90    4.50
 -12  -5   0    3.40    6.20
  12  -5   0    9.90    5.60
  12  -5   0    8.70    5.40
  12   5   0   10.00    4.60
 -12   5   0    0.20    3.60
 -13  -5   0   17.90    6.90
  13  -5   0   22.20    7.30
  13  -5   0   13.00    7.50
 -13   5   0   25.30    6.60
  13   5   0   29.10    7.40
  14  -5   0   16.90    8.90
  14  -5   0   16.40    7.10
 -14  -5   0   20.50    8.10
  14   5   0   21.20    6.80
 -14   5   0   26.70    7.80
  15  -5   0   34.90    8.60
  15  -5   0   36.40    9.90
 -15  -5   0   18.00    7.80
  15   5   0   24.80    7.50
 -15   5   0   22.10    7.20
 -16  -5   0  235.18   26.50
  16  -5   0  233.38   24.10
  16  -5   0  211.68   23.60
  16   5   0  210.28   21.90
 -16   5   0  224.48   18.80
  17  -5   0   61.19   12.10
 -17  -5   0   42.30   12.00
  17  -5   0   34.90   10.40
  17   5   0   46.20   10.60
 -17   5   0   53.19   11.20
  18  -5   0   38.90   10.60
  18  -5   0   33.50    9.60
 -18  -5   0   38.60   11.90
  18   5   0   55.79   11.60
 -18   5   0   45.80   10.20
 -18   5   0   33.40    9.10
 -19  -5   0    9.20    8.40
  19  -5   0    4.40    6.60
 -19   5   0   -4.20    4.30
 -19   5   0   -4.60    6.50
  19   5   0   -0.30    5.10
  20  -5   0   -1.40    6.00
 -20  -5   0   -1.80    7.40
  20   5   0    1.10    6.90
 -20   5   0   -3.50    5.00
  21  -5   0    8.30    8.20
   0  -6   0  127.79   15.40
   0  -6   0  125.19   15.80
   0   6   0  108.29   12.40
   1  -6   0    3.00    5.30
  -1  -6   0    1.60    4.10
  -1  -6   0  -10.10    3.50
   1  -6   0    1.30    4.10
  -1   6   0    2.00    3.10
   1   6   0    0.00    3.10
  -2  -6   0   30.20    8.00
   2  -6   0   31.70    8.60
   2  -6   0   35.50    9.30
  -2  -6   0   30.70    8.60
  -2   6   0   15.90    4.90
   2   6   0   32.60    7.10
   3  -6   0    9.20    5.80
  -3  -6   0   14.10    5.40
   3  -6   0    8.00    5.80
  -3  -6   0    0.60    5.00
   3   6   0    9.60    4.90
  -3   6   0   11.00    4.20
  -4  -6   0  169.08   18.90
   4  -6   0  159.88   19.00
   4   6   0  163.38   14.40
  -4   6   0  170.18   14.40
   5  -6   0   15.40    6.80
  -5  -6   0   22.70    7.60
  -5   6   0   11.90    5.40
   5   6   0   15.80    5.10
   6  -6   0    2.50    5.40
  -6  -6   0   -3.10    4.10
   6   6   0    0.90    3.10
  -6   6   0   -1.30    3.70
  -7  -6   0  217.58   23.60
   7  -6   0  179.28   21.20
   7   6   0  210.98   17.40
  -7   6   0  230.08   17.60
   8  -6   0   12.70    7.20
  -8  -6   0    7.40    6.30
   8   6   0    9.70    4.90
  -8   6   0    7.60    4.90
   9  -6   0    5.80    5.50
  -9  -6   0    6.50    6.10
   9   6   0   -0.10    3.70
  -9   6   0   10.80    5.00
  10  -6   0   26.40    9.10
 -10  -6   0   23.30    9.50
 -10   6   0   24.70    7.60
  10   6   0   21.20    7.10
 -11  -6   0  137.59   20.30
  11  -6   0  137.89   19.10
 -11   6   0  164.88   17.60
  11   6   0  184.38   19.00
  12  -6   0   10.00    6.60
 -12  -6   0    9.30    7.90
  12   6   0    1.00    4.60
 -12   6   0   -0.50    4.70
 -13  -6   0   -4.50    5.00
  13  -6   0    6.60    6.70
 -13   6   0    1.50    4.60
  13   6   0    2.80    5.00
  14  -6   0   26.00   10.30
 -14  -6   0   22.90    9.40
  14  -6   0   17.40   12.30
 -14   6   0   22.70    7.80
  14   6   0   24.30    7.70
  15  -6   0   -2.50    5.10
 -15  -6   0    0.50    6.30
  15  -6   0   -1.30    5.70
 -15   6   0    2.20    5.60
  15   6   0    8.60    6.50
 -16  -6   0   44.70   13.10
  16  -6   0   45.40   11.80
  16  -6   0   35.50   11.40
 -16   6   0   30.70    9.70
  16   6   0   31.50    9.10
 -17  -6   0   -0.60    6.40
  17  -6   0    1.90    6.90
  17  -6   0    4.90    8.10
  17   6   0    9.80    7.20
 -17   6   0    7.40    6.30
  18  -6   0   12.00    8.40
  18   6   0   11.70    7.40
   0  -7   0   -4.00    4.90
   0  -7   0    5.70    5.90
   0   7   0    6.60    4.60
   1  -7   0   -1.60    6.00
  -1  -7   0    5.70    6.00
   1  -7   0   14.30    7.40
  -1   7   0   10.10    4.50
   1   7   0    7.60    4.90
  -2  -7   0   12.80    7.10
   2  -7   0    5.50    6.30
   2  -7   0    0.70    4.80
   2   7   0    3.10    4.30
   3  -7   0   -6.60    4.90
  -3  -7   0   14.20    7.60
   3  -7   0    0.80    5.30
  -3   7   0    7.10    4.70
   3   7   0    2.80    4.60
   4  -7   0   48.70   10.90
  -4  -7   0   41.10   10.00
  -4   7   0   47.00    9.70
   4   7   0   25.10    7.40
  -5  -7   0   55.99   13.70
   5  -7   0   49.99   12.20
   5   7   0   71.59   11.80
  -5   7   0   65.99   11.50
  -6  -7   0   28.70   10.00
   6  -7   0   14.10    7.40
  -6   7   0   35.60    8.60
   6   7   0   20.50    6.90
   7  -7   0    1.30    6.10
  -7  -7   0    5.30    6.70
   7   7   0   16.80    6.50
  -7   7   0    3.90    4.60
  -8  -7   0   26.00    9.60
   8  -7   0   26.20    9.70
   8   7   0   19.10    7.50
  -8   7   0   21.20    7.20
  -9  -7   0   26.70    9.40
   9  -7   0   13.60    8.00
   9   7   0   21.60    7.40
  -9   7   0   24.10    7.40
  10  -7   0    9.50    7.80
 -10  -7   0    6.50    6.60
  10   7   0    3.90    5.40
 -10   7   0    6.50    6.30
 -11  -7   0   13.50    8.20
  11  -7   0   14.70    8.70
 -11   7   0   21.00    8.80
  11   7   0   10.30    6.10
  12  -7   0    0.60    6.40
 -12  -7   0   -2.00    8.20
 -12   7   0    4.90    6.40
  12   7   0    4.20    4.90
 -13  -7   0   56.79   14.50
  13  -7   0   52.89   13.90
 -13   7   0   73.09   13.00
  13   7   0   82.29   14.40
  14  -7   0   -5.60    7.00
 -14  -7   0   -5.20    7.00
 -14   7   0   -7.50    4.80
  14   7   0    0.50    4.90
 -15   7   0  -13.40    7.20
   0  -8   0   -0.60    6.40
   1  -8   0  127.19   18.80
  -1  -8   0   99.29   17.10
   1   8   0  108.19   14.90
   2  -8   0    1.40    6.00
  -2  -8   0    9.00    6.50
   2   8   0    4.30    4.80
  -2   8   0    3.90    6.20
  -3  -8   0   16.90    8.10
   3  -8   0  -14.90    6.00
  -3   8   0    0.00    4.60
   3   8   0    7.70    5.70
   4  -8   0   50.39   12.50
  -4  -8   0   56.69   13.30
   4   8   0   30.30    9.00
  -4   8   0   48.20   10.50
  -5  -8   0    1.40    7.40
   5  -8   0    0.50    8.30
  -5   8   0    3.00    5.60
   5   8   0    2.90    5.60
  -6  -8   0   65.09   14.60
   6  -8   0   22.80   11.10
   6   8   0   62.69   11.60
  -6   8   0   84.79   14.10
  -7  -8   0   -3.20    6.70
   7  -8   0   -3.60    6.60
  -7   8   0    1.80    5.40
   7   8   0   -1.70    4.50
   8  -8   0   10.10    9.80
  -8  -8   0   19.00    9.10
  -8   8   0   11.10    7.10
   8   8   0    8.30    6.00
  -9  -8   0   38.00   13.20
   9  -8   0   78.89   15.60
   9   8   0   49.99   11.70
  -9   8   0   34.30    9.90
  10  -8   0    7.40    7.80
 -10   8   0    4.90    6.60
 -25   0   1    9.80    7.00
  25   0  -1    2.00    7.10
  24   0  -1   -1.70    5.60
 -24   0   1    3.10    6.10
 -23   0   1    7.80    6.70
  23   0  -1    0.50    5.70
 -22   0   1   30.70    8.80
  22   0  -1   15.20    7.50
  21   0  -1  502.85   34.40
 -21   0   1  523.15   33.70
  20   0  -1    0.40    5.00
 -20   0   1    5.00    5.50
  19   0  -1  412.66   28.20
 -19   0   1  398.06   27.00
  18   0  -1    4.20    4.00
 -18   0   1   11.20    4.60
 -18   0   1    3.50    4.40
  17   0  -1  330.27   23.80
 -17   0   1  367.46   21.40
 -17   0   1  318.37   22.40
  16   0  -1    2.40    3.30
 -16   0   1   -1.50    3.30
 -16   0   1    1.70    3.20
 -15   0   1  455.95   24.60
  15   0  -1  440.76   27.50
 -15   0   1  416.16   26.20
 -14   0   1   -0.30    2.70
 -14   0   1   -0.20    2.10
  14   0  -1   -1.40    1.70
  14   0  -1    1.40    2.60
  13   0  -1  111.09    7.80
 -13   0   1  117.19    9.00
  13   0  -1  110.29   12.10
 -13   0   1  107.89   11.70
 -12   0   1   -1.30    2.20
  12   0  -1   -1.80    1.40
  12   0  -1   -1.60    1.60
 -12   0   1    0.10    1.80
  11   0  -1   19.50    3.20
  11   0  -1   19.20    4.60
 -11   0   1   18.50    4.40
 -11   0   1   11.40    3.10
  10   0  -1    0.10    1.00
  10   0  -1    1.50    2.10
 -10   0   1    2.70    2.30
 -10   0   1    0.40    1.50
  -9   0   1 1726.63   82.89
   9   0  -1 1895.61   80.79
   9   0  -1 1817.32   83.59
  -9   0   1 1862.61   81.59
   8   0  -1   -3.10    1.00
   8   0  -1    0.60    1.80
  -8   0   1    4.00    2.30
  -8   0   1    1.60    1.40
  -7   0   1 2218.08  100.49
   7   0  -1 2234.88  102.09
  -7   0   1 2352.96  101.89
   7   0  -1 2347.86   99.99
   6   0  -1   -0.70    1.20
   6   0  -1   -1.40    1.30
   6   0  -1   -1.30    0.80
  -6   0   1   -3.80    1.30
  -5   0   1 1141.89   48.50
   5   0  -1 1091.29   47.10
   5   0  -1 1046.90   48.50
   5   0  -1  992.40   47.70
   4   0  -1   -1.40    1.30
   4   0  -1   -2.60    1.00
  -4   0   1   -2.40    0.90
  -4   0   1   -2.70    1.60
  -3   0   1  622.64   28.40
  -3   0   1  716.13   29.10
   3   0  -1  585.74   28.50
   3   0  -1  635.14   29.00
   2   0  -1    0.50    0.50
  -2   0   1    0.30    0.40
   2   0  -1   -0.40    0.50
  -2   0   1    1.00    0.70
   1   0  -1   -1.00    0.20
  -1   0   1   -1.00    0.20
   0   0   1   -1.00    0.20
   0   0  -1   -1.00    0.10
   1   0   1    0.10    0.30
  -2   0  -1   -0.20    0.70
  -2   0  -1    1.20    0.70
   2   0   1    0.80    0.80
   2   0   1   -0.80    0.40
  -3   0  -1  226.58   10.80
   3   0   1  190.98   10.80
   3   0   1  203.98   10.30
  -3   0  -1  237.18   10.80
   4   0   1    0.70    1.00
  -4   0  -1    0.40    1.30
  -4   0  -1   -1.20    1.30
   4   0   1   -0.10    1.30
   5   0   1 3204.18  142.39
  -5   0  -1 3188.18  141.79
   5   0   1 3114.79  140.89
  -5   0  -1 3480.25  141.69
  -6   0  -1    0.80    1.30
  -6   0  -1    0.80    1.30
   6   0   1   -0.60    1.30
   6   0   1    0.30    0.90
  -7   0  -1 1210.88   52.29
   7   0   1 1133.79   53.39
  -7   0  -1 1111.49   52.49
   7   0   1 1128.59   51.29
   8   0   1   -0.90    1.00
  -8   0  -1   -1.90    1.50
   8   0   1   -2.90    1.60
  -8   0  -1   -0.30    1.60
  -9   0  -1  183.98   12.20
  -9   0  -1  212.78   12.10
   9   0   1  182.98   10.70
   9   0   1  195.08   13.20
  10   0   1    0.90    1.40
  10   0   1   -0.80    2.00
 -10   0  -1    0.70    2.00
 -10   0  -1   -0.20    1.90
  11   0   1    3.30    2.70
  11   0   1    6.10    2.30
 -11   0  -1    3.50    2.70
 -11   0  -1    1.40    2.10
 -12   0  -1   -0.90    2.20
  12   0   1    2.10    1.70
 -12   0  -1   -0.90    2.10
  12   0   1    1.70    2.70
 -13   0  -1   18.60    4.80
  13   0   1   27.60    4.30
  13   0   1   22.80    5.60
 -13   0  -1   22.40    5.00
 -14   0  -1   -0.80    2.30
  14   0   1    1.90    2.80
 -14   0  -1   -0.90    2.40
 -15   0  -1  244.08   18.00
 -15   0  -1  286.37   17.70
  15   0   1  255.17   19.50
  16   0   1    4.60    4.20
 -16   0  -1    3.40    3.80
 -16   0  -1    2.00    3.50
 -17   0  -1    8.50    4.30
 -17   0  -1    2.90    4.00
  17   0   1   14.80    6.30
 -18   0  -1    3.80    4.00
  18   0   1   -3.70    4.30
 -18   0  -1    4.30    4.70
 -19   0  -1   66.39   10.70
  19   0   1   68.39   12.70
 -19   0  -1   52.79   10.60
 -20   0  -1   -1.80    4.50
  20   0   1    0.40    4.40
  21   0   1   76.39   14.80
 -21   0  -1   90.39   14.40
  22   0   1    2.50    5.40
 -22   0  -1    1.70    5.50
  23   0   1   50.19   12.20
 -23   0  -1   37.40   10.40
  24   0   1    2.90    6.60
 -24   0  -1   -5.30    5.90
 -25  -1   1    8.60    6.80
  25  -1  -1   10.00    8.10
 -25   1   1    3.10    6.50
  25   1  -1    1.00    6.60
 -24  -1   1   10.70    6.10
  24  -1  -1    4.00    5.30
 -24   1   1    5.00    6.00
  24   1  -1    3.70    5.40
  23  -1  -1  232.08   26.70
 -23  -1   1  199.58   23.10
  23   1  -1  220.88   25.20
 -23   1   1  218.58   24.00
 -22  -1   1    5.30    5.20
  22  -1  -1    5.00    5.80
 -22   1   1   -0.60    5.60
  22   1  -1    5.40    4.80
  21  -1  -1  168.08   20.90
 -21  -1   1  157.18   18.80
  21   1  -1  117.39   16.90
 -21   1   1  216.48   21.90
 -20  -1   1    3.00    5.20
  20  -1  -1   -0.70    4.70
 -20   1   1    8.80    5.80
  20   1  -1   10.20    5.50
 -20   1   1   10.60    5.30
  19  -1  -1   28.20    8.30
 -19  -1   1   67.89   11.80
 -19   1   1   57.39   10.60
 -19   1   1   54.39    9.10
  19   1  -1   59.79   11.30
  18  -1  -1    5.90    4.30
 -18  -1   1    0.50    3.40
 -18   1   1    7.80    4.50
  18   1  -1    5.00    4.00
 -18   1   1   -2.50    3.00
  17  -1  -1  139.59   16.80
 -17  -1   1  173.88   18.00
 -17   1   1  150.28   13.30
 -17   1   1  179.28   18.10
  17   1  -1  165.88   17.90
  16  -1  -1   36.00    8.30
 -16  -1   1   26.70    6.70
 -16   1   1   15.70    5.20
  16   1  -1   50.79    9.30
 -16   1   1   35.00    7.60
 -15  -1   1   20.00    4.70
 -15  -1   1   22.10    5.90
  15  -1  -1   14.70    5.70
 -15   1   1   18.00    4.60
  15   1  -1   18.60    4.50
 -15   1   1   10.60    4.30
  15   1  -1   12.80    4.90
  14  -1  -1  249.88   18.10
 -14  -1   1  268.87   17.90
 -14  -1   1  227.68   14.80
 -14   1   1  248.38   17.20
  14   1  -1  264.97   18.10
  14   1  -1  257.07   15.60
 -14   1   1  239.98   16.00
 -13  -1   1   12.90    3.50
 -13  -1   1   18.60    5.00
  13  -1  -1    8.00    3.70
 -13   1   1   16.10    4.20
 -13   1   1   14.40    4.50
  13   1  -1   10.80    3.30
  13   1  -1    7.90    3.80
 -12  -1   1  111.69   11.70
  12  -1  -1   93.99   10.30
  12  -1  -1   99.99   11.60
 -12  -1   1   92.09    7.60
 -12   1   1   94.89   10.70
  12   1  -1  127.79   12.40
 -12   1   1   97.79    8.40
  12   1  -1   96.89    7.90
 -11  -1   1   82.49    6.60
  11  -1  -1   67.89    8.70
 -11  -1   1   72.49    9.10
  11  -1  -1   74.79    9.10
  11  -1  -1   75.39    4.50
  11   1  -1   84.39    9.40
  11   1  -1   77.19    6.80
 -11   1   1   86.59    9.70
 -10  -1   1  432.56   24.20
 -10  -1   1  453.55   22.00
  10  -1  -1  420.26   19.90
  10  -1  -1  440.86   24.70
  10  -1  -1  443.96   24.20
 -10   1   1  441.66   24.00
  10   1  -1  456.55   24.50
  10   1  -1  464.85   23.00
   9  -1  -1  656.53   34.40
  -9  -1   1  730.43   31.90
   9  -1  -1  713.33   34.30
  -9  -1   1  657.93   34.10
   9  -1  -1  644.94   29.80
   9   1  -1  660.83   33.80
  -9   1   1  697.23   34.00
   9   1  -1  678.93   32.80
   8  -1  -1  788.92   37.70
  -8  -1   1  802.82   35.30
  -8  -1   1  721.23   37.20
   8  -1  -1  755.02   37.70
   8   1  -1  729.83   37.00
   8   1  -1  773.12   36.30
  -8   1   1  797.82   37.40
  -7  -1   1  524.65   27.90
  -7  -1   1  603.34   26.10
   7  -1  -1  528.65   28.10
   7  -1  -1  545.35   28.10
   7   1  -1  546.15   27.00
  -7   1   1  606.54   28.10
   6  -1  -1  100.19    7.70
  -6  -1   1   90.69    7.20
   6  -1  -1   96.59    7.40
  -6  -1   1  108.39    5.90
  -6   1   1  107.69    7.20
   6   1  -1   87.19    6.80
   6   1  -1  100.59    6.70
  -5  -1   1   32.20    4.40
   5  -1  -1   23.30    3.90
   5  -1  -1   33.30    4.20
  -5  -1   1   31.70    2.60
  -5   1   1   30.80    3.90
   5   1  -1   31.50    3.70
   5   1  -1   25.70    3.70
  -4  -1   1  141.99    8.30
  -4  -1   1  108.59    6.40
   4  -1  -1  151.48    8.70
  -4  -1   1  117.69    8.30
   4  -1  -1  131.49    7.80
   4   1  -1  126.59    7.60
  -4   1   1  144.89    8.00
   3  -1  -1   -0.60    0.80
  -3  -1   1   -0.50    0.70
  -3  -1   1    3.30    1.80
   3  -1  -1   -0.80    1.10
  -3  -1   1   -0.80    1.30
   3   1  -1    0.80    1.00
  -3   1   1    0.60    0.60
  -3   1   1    1.20    1.40
  -2  -1   1  791.42   33.00
   2  -1  -1  711.63   32.00
   2  -1  -1  826.12   33.30
  -2  -1   1  604.14   31.40
   2   1  -1  647.84   31.90
  -2   1   1  708.23   31.50
  -2   1   1  754.42   32.30
   1  -1  -1 1703.13   75.49
  -1  -1   1 1634.04   75.69
  -1  -1   1 1630.34   76.59
  -1  -1   1 1912.11   76.59
   1  -1  -1 1845.72   76.69
   1  -1  -1 1748.03   76.59
  -1   1   1 1757.82   75.69
   1   1  -1 1688.43   75.79
   0  -1  -1 2856.41  129.19
   0  -1   1 2928.11  129.19
   0  -1   1 2847.11  128.99
   0  -1   1 2863.81  128.99
   0  -1  -1 3318.37  129.69
   0  -1   1 3041.50  129.29
   0   1   1 2938.71  128.79
   1  -1   1 1649.73   76.39
   1  -1   1 1811.02   76.89
  -1  -1  -1 1950.60   77.19
   1  -1   1 1728.33   76.39
   1  -1   1 1645.24   76.49
  -1  -1  -1 1679.53   76.39
   1   1   1 1716.03   76.39
   1   1   1 1787.92   75.69
   2  -1   1  498.45   24.10
   2  -1   1  529.65   23.40
   2  -1   1  544.35   24.60
  -2  -1  -1  574.74   24.70
  -2  -1  -1  488.85   23.60
  -2   1  -1  465.25   23.30
   2   1   1  511.85   23.10
   3  -1   1  206.58   11.50
  -3  -1  -1  230.58   11.90
   3  -1   1  226.28   10.20
  -3  -1  -1  193.08   10.70
   3   1   1  214.88   10.60
  -3   1  -1  201.08   10.80
   3   1   1  203.08   11.20
  -4  -1  -1    3.40    1.50
   4  -1   1   -0.30    1.30
   4  -1   1   -3.30    1.00
   4  -1   1    1.70    0.80
  -4  -1  -1    1.10    1.60
  -4   1  -1    2.50    1.50
   4   1   1    3.20    1.40
   4   1   1    0.20    1.20
   5  -1   1  332.57   16.50
   5  -1   1  286.47   13.60
  -5  -1  -1  298.27   15.80
  -5  -1  -1  321.87   14.90
   5  -1   1  277.47   15.80
   5   1   1  280.57   15.10
   5   1   1  275.67   15.10
  -5   1  -1  276.57   15.00
   6  -1   1    0.70    1.90
  -6  -1  -1    1.10    1.40
  -6  -1  -1    3.30    2.00
   6  -1   1    0.60    0.70
   6  -1   1   -2.20    1.20
  -6   1  -1    2.20    1.70
   6   1   1    1.70    1.60
   6   1   1    0.00    1.30
   7  -1   1  188.38    9.90
   7  -1   1  193.08   12.70
  -7  -1  -1  206.68   12.50
  -7  -1  -1  217.08   11.60
   7  -1   1  205.88   12.60
  -7   1  -1  210.28   12.10
   7   1   1  203.68   11.90
   7   1   1  203.08   12.20
  -8  -1  -1  174.68   10.00
   8  -1   1  130.29   10.60
  -8  -1  -1  164.98   10.90
   8  -1   1  150.78    8.10
  -8   1  -1  154.98   10.30
   8   1   1  156.38   10.00
  -8   1  -1  151.58   10.30
   8   1   1  160.28   10.80
  -9  -1  -1  131.19    8.80
  -9  -1  -1  137.49   10.10
   9  -1   1  126.89   10.10
   9  -1   1  120.89    7.00
  -9   1  -1  129.49    9.30
  -9   1  -1  112.79    9.20
   9   1   1  127.39    8.90
   9   1   1  123.29    9.70
 -10  -1  -1  313.87   19.10
  10  -1   1  314.57   15.90
  10  -1   1  325.47   19.90
 -10  -1  -1  344.27   18.10
 -10   1  -1  349.37   18.90
  10   1   1  336.57   18.30
 -10   1  -1  314.97   18.70
  10   1   1  346.17   19.80
  11  -1   1  276.97   18.30
  11  -1   1  263.67   14.00
 -11  -1  -1  276.97   16.10
 -11  -1  -1  280.67   17.60
  11   1   1  322.57   18.60
  11   1   1  285.17   16.40
 -11   1  -1  290.67   17.10
 -11   1  -1  281.47   17.30
 -12  -1  -1   78.29    8.40
 -12  -1  -1   79.89    9.50
  12  -1   1   64.79    9.30
  12   1   1   85.79    8.80
 -12   1  -1   78.39    9.00
  12   1   1   64.09    9.00
 -12   1  -1   78.99    8.90
 -13  -1  -1  141.09   10.50
 -13  -1  -1  117.89   12.80
  13  -1   1  157.68   13.20
 -13   1  -1  158.88   11.80
  13   1   1  137.09   10.50
 -13   1  -1  138.39   11.50
  13   1   1  132.79   13.80
 -14  -1  -1  346.47   19.70
 -14  -1  -1  299.07   20.90
  14  -1   1  320.57   22.40
  14   1   1  309.77   21.80
 -14   1  -1  352.56   20.90
  14   1   1  331.07   19.50
 -14   1  -1  363.56   21.50
 -15  -1  -1    1.70    2.50
 -15  -1  -1   -0.70    3.30
  15  -1   1    1.50    3.40
 -15   1  -1    3.50    3.20
  15   1   1    0.10    2.40
  15   1   1    0.40    2.60
 -15   1  -1   -0.20    2.90
  16  -1   1  327.47   23.50
 -16  -1  -1  301.97   21.80
 -16  -1  -1  313.97   20.10
 -16   1  -1  347.07   22.20
 -16   1  -1  324.67   21.10
  16   1   1  343.87   23.20
 -17  -1  -1  158.38   16.70
  17  -1   1  128.79   16.40
  17   1   1  132.69   15.70
 -17   1  -1  146.99   15.10
 -17   1  -1  161.08   16.40
  18  -1   1   25.40    8.30
 -18  -1  -1   15.50    5.80
 -18   1  -1   41.60    8.30
 -18   1  -1   38.60    8.60
  18   1   1   34.00    8.70
  19  -1   1   15.30    6.10
 -19  -1  -1   16.30    6.10
  19   1   1    5.30    5.70
 -19   1  -1   13.00    6.00
 -19   1  -1   30.40    8.70
  20  -1   1   24.60    8.00
 -20  -1  -1   37.90    9.50
 -20   1  -1   34.10    8.40
  20   1   1   25.40    8.20
 -20   1  -1   25.90    8.30
  21  -1   1  153.58   20.10
 -21  -1  -1  134.19   17.70
 -21   1  -1  160.78   17.70
  21   1   1  139.09   18.70
 -21   1  -1  142.59   17.80
  22  -1   1    1.70    5.10
 -22  -1  -1   12.10    6.10
  22   1   1    2.50    6.30
 -22   1  -1    7.80    6.20
 -23  -1  -1   17.20    8.40
  23  -1   1   16.90    9.00
  23   1   1   11.80    7.40
 -23   1  -1   15.90    8.90
  24  -1   1   47.10   12.90
 -24  -1  -1   27.30   11.80
  24   1   1   39.90   12.20
 -25  -1  -1    3.50    7.80
  25   1   1    4.90    7.10
 -25  -2   1   14.70    8.80
  25   2  -1    9.50    7.10
 -25   2   1   14.80    8.40
 -24  -2   1    0.00    6.40
  24  -2  -1    9.30    7.60
  24   2  -1   -2.40    5.70
 -24   2   1   24.90    9.40
 -23  -2   1   35.40   10.50
  23  -2  -1   32.90   11.10
 -23   2   1   42.00   10.30
  23   2  -1   23.50    8.90
 -22  -2   1   38.00    9.80
  22  -2  -1   47.80   12.00
 -22   2   1   45.10   10.50
  22   2  -1   55.69   11.60
 -22   2   1   38.90    8.90
 -21  -2   1   34.10    9.50
  21  -2  -1   21.10    8.40
 -21   2   1   27.10    7.60
  21   2  -1   19.00    7.90
 -21   2   1   26.80    9.00
  20  -2  -1    1.60    3.70
 -20  -2   1    3.40    5.00
 -20   2   1   -0.70    4.80
 -20   2   1    0.60    4.20
  20   2  -1   -1.50    4.00
  19  -2  -1   35.60    9.40
 -19  -2   1   25.70    8.40
 -19   2   1   22.10    7.30
 -19   2   1   27.60    7.60
  19   2  -1   30.90    8.60
 -18  -2   1   -1.10    4.00
  18  -2  -1   -5.10    3.20
  18   2  -1   -2.30    3.00
 -18   2   1    2.50    4.20
 -18   2   1    1.70    3.50
  17  -2  -1   -4.60    2.80
 -17  -2   1   -4.30    3.70
 -17   2   1   -5.40    3.10
 -17   2   1    4.30    3.80
  17   2  -1    1.60    3.80
  17   2  -1    1.20    3.00
 -16  -2   1  183.98   16.90
  16  -2  -1  217.98   17.70
 -16   2   1  207.98   15.60
 -16   2   1  197.88   16.20
  16   2  -1  208.08   16.60
  16   2  -1  210.78   15.00
  15  -2  -1   25.40    6.60
  15  -2  -1   16.70    6.00
 -15  -2   1   26.10    7.00
 -15   2   1   17.70    5.10
  15   2  -1   22.50    5.40
  15   2  -1   15.90    5.30
 -15   2   1   24.30    6.40
  14  -2  -1    2.10    3.60
 -14  -2   1    8.80    4.70
  14  -2  -1    9.60    4.40
  14   2  -1    8.30    4.00
  14   2  -1    8.80    3.70
 -14   2   1   10.20    4.60
 -13  -2   1  338.57   22.60
  13  -2  -1  340.77   22.90
  13  -2  -1  387.76   23.40
  13   2  -1  356.36   22.10
  13   2  -1  392.56   21.60
 -13   2   1  342.47   21.90
 -12  -2   1  210.88   12.70
  12  -2  -1  201.08   15.40
 -12  -2   1  190.18   15.20
  12  -2  -1  213.58   15.80
 -12   2   1  246.68   15.70
  12   2  -1  223.88   15.20
  12   2  -1  225.68   14.60
 -11  -2   1    6.80    2.30
  11  -2  -1    3.70    2.90
  11  -2  -1    1.90    2.50
 -11  -2   1    1.30    2.40
 -11   2   1    4.90    2.70
  11   2  -1    1.30    2.50
  11   2  -1   -0.50    1.70
 -10  -2   1   14.60    4.10
 -10  -2   1   22.20    3.50
  10  -2  -1   15.20    4.60
  10  -2  -1   27.80    5.60
 -10   2   1   18.00    4.40
  10   2  -1   24.30    4.90
  10   2  -1   15.70    3.80
   9  -2  -1  301.37   17.90
   9  -2  -1  268.97   16.70
  -9  -2   1  273.37   17.10
  -9  -2   1  270.97   14.00
   9   2  -1  238.78   15.80
  -9   2   1  278.67   16.30
   9   2  -1  234.58   15.50
  -8  -2   1   67.49    8.40
   8  -2  -1   67.59    8.60
  -8  -2   1   66.79    5.10
   8  -2  -1   73.69    8.20
   8   2  -1   71.79    7.50
  -8   2   1   72.89    7.90
   8   2  -1   75.99    7.80
  -7  -2   1  738.93   34.90
   7  -2  -1  835.62   38.80
   7  -2  -1  766.42   37.40
  -7  -2   1  728.93   38.00
   7   2  -1  744.13   36.60
  -7   2   1  792.12   37.10
   7   2  -1  765.72   37.00
  -6  -2   1  276.37   16.10
  -6  -2   1  253.87   13.10
   6  -2  -1  286.57   16.40
   6  -2  -1  244.28   14.80
  -6   2   1  255.07   12.00
  -6   2   1  289.97   15.10
   6   2  -1  244.98   14.70
   6   2  -1  254.97   14.30
  -5  -2   1  165.38    9.10
   5  -2  -1  162.28   10.40
  -5  -2   1  162.28   11.30
   5  -2  -1  177.08   11.60
  -5   2   1  178.88    8.40
   5   2  -1  162.18    9.80
   5   2  -1  156.28   10.30
  -5   2   1  171.88   10.30
   4  -2  -1  566.74   26.70
  -4  -2   1  560.04   28.20
  -4  -2   1  493.25   27.90
   4  -2  -1  572.64   28.20
  -4  -2   1  543.75   25.70
   4   2  -1  542.15   26.80
  -4   2   1  575.34   25.20
  -4   2   1  582.34   26.90
   4   2  -1  519.45   26.00
  -3  -2   1  402.96   21.50
  -3  -2   1  415.66   22.00
   3  -2  -1  417.66   21.80
   3  -2  -1  413.46   20.10
  -3  -2   1  395.06   19.70
  -3   2   1  413.36   19.30
   3   2  -1  400.06   19.60
  -3   2   1  406.66   20.20
  -2  -2   1  629.24   32.40
  -2  -2   1  671.63   33.80
   2  -2  -1  751.32   32.40
   2  -2  -1  700.73   33.90
  -2  -2   1  717.43   34.30
   2   2  -1  703.03   32.20
  -2   2   1  738.73   32.30
   1  -2  -1  319.37   14.50
  -1  -2   1  292.77   15.10
  -1  -2   1  280.17   16.20
   1  -2  -1  309.37   16.40
   1  -2  -1  290.07   16.10
  -1  -2   1  278.67   16.00
  -1  -2   1  290.07   15.40
   1   2  -1  289.17   14.50
  -1   2   1  294.07   14.90
   0  -2   1  537.65   27.10
   0  -2  -1  594.94   25.30
   0  -2   1  509.65   26.60
   0  -2   1  543.45   27.10
   0  -2  -1  537.35   27.00
   0  -2   1  536.35   26.20
   0  -2  -1  607.94   27.80
   0   2   1  550.04   26.30
   1  -2   1  718.63   32.20
   1  -2   1  652.43   32.20
  -1  -2  -1  699.43   32.90
  -1  -2  -1  651.83   31.90
   1  -2   1  680.03   31.60
   1  -2   1  628.34   32.00
   1   2   1  649.14   31.50
   1   2   1  684.53   29.90
   2  -2   1  845.62   42.20
   2  -2   1  962.80   42.00
  -2  -2  -1  890.61   41.90
  -2  -2  -1  945.91   43.30
   2  -2   1  924.81   42.90
   2  -2   1  899.11   42.00
   2   2   1  901.61   42.10
   2   2   1  896.51   40.30
   3  -2   1    1.60    1.70
   3  -2   1    0.70    1.50
  -3  -2  -1   -1.60    1.20
  -3  -2  -1   -1.90    1.50
   3  -2   1    1.10    1.30
   3   2   1    0.70    1.00
   3   2   1   -1.90    1.20
  -3   2  -1    0.90    1.10
   4  -2   1  926.31   44.30
  -4  -2  -1  945.31   44.20
  -4  -2  -1  866.11   42.10
   4  -2   1 1055.69   42.10
   4  -2   1  934.91   43.40
  -4   2  -1  843.42   42.20
   4   2   1  894.81   43.10
   4   2   1  903.61   41.70
  -5  -2  -1    2.90    1.60
  -5  -2  -1    1.10    2.20
   5  -2   1    5.50    2.40
   5  -2   1    7.10    2.70
   5  -2   1    4.00    1.50
   5   2   1    3.80    2.30
  -5   2  -1    1.50    1.70
   5   2   1    1.90    1.50
  -6  -2  -1  459.35   24.90
   6  -2   1  494.65   25.30
  -6  -2  -1  419.66   22.50
   6  -2   1  484.15   24.60
   6  -2   1  502.15   21.60
   6   2   1  448.06   22.80
  -6   2  -1  418.86   23.00
   6   2   1  455.45   23.90
  -7  -2  -1  125.59   10.20
   7  -2   1  134.09   10.00
  -7  -2  -1  118.09    8.20
   7  -2   1  131.59    6.80
   7  -2   1  128.39   10.20
  -7   2  -1   96.69    8.30
   7   2   1  117.19    8.40
   7   2   1  133.89    9.30
  -8  -2  -1    5.70    2.50
  -8  -2  -1    7.80    3.60
   8  -2   1    7.80    2.90
   8  -2   1    9.90    1.50
   8  -2   1   10.60    3.90
   8   2   1   10.60    3.10
  -8   2  -1    7.50    2.90
   8   2   1    6.70    2.80
   9  -2   1   18.40    1.90
  -9  -2  -1   17.90    3.70
   9  -2   1   16.50    4.60
   9  -2   1   23.70    5.00
  -9  -2  -1   19.10    4.90
   9   2   1   14.10    3.70
  -9   2  -1   19.50    4.30
   9   2   1   14.20    3.70
 -10  -2  -1  214.88   12.70
 -10  -2  -1  206.28   14.90
  10  -2   1  186.88   14.70
  10  -2   1  218.48   15.30
  10   2   1  215.18   14.00
 -10   2  -1  193.68   13.60
  10   2   1  210.88   14.00
  11  -2   1  116.89   12.60
 -11  -2  -1   85.79   10.80
 -11  -2  -1  100.49    8.30
  11  -2   1  116.59   12.80
  11   2   1  120.09    9.80
 -11   2  -1  114.29    9.80
  11   2   1  106.09   10.70
 -12  -2  -1    2.10    2.20
 -12  -2  -1   -1.70    2.40
  12  -2   1    0.50    3.40
  12   2   1    0.60    2.30
 -12   2  -1    1.30    2.60
 -12   2  -1    1.80    2.70
  12   2   1    2.00    2.50
 -13  -2  -1  166.08   11.90
 -13  -2  -1  143.89   13.30
  13  -2   1  175.18   17.70
  13   2   1  161.68   13.50
  13   2   1  163.68   12.70
 -13   2  -1  187.58   13.80
 -13   2  -1  178.48   13.40
 -14  -2  -1  305.77   21.30
 -14  -2  -1  338.17   22.70
  14  -2   1  352.56   24.20
  14   2   1  349.47   21.30
  14   2   1  370.86   22.60
 -14   2  -1  331.27   21.70
 -14   2  -1  372.86   22.10
 -15  -2  -1   93.39   12.50
  15  -2   1  114.79   15.10
 -15   2  -1   95.39   11.80
 -15   2  -1   87.79   11.20
  15   2   1  114.89   13.30
  15   2   1  106.09   11.80
  16  -2   1  310.37   22.70
 -16  -2  -1  253.97   20.10
  16   2   1  300.97   19.60
  16   2   1  320.57   21.60
 -16   2  -1  282.47   19.80
 -16   2  -1  257.87   19.60
 -17  -2  -1   13.40    5.60
  17  -2   1   11.20    5.70
  17   2   1    6.40    4.00
 -17   2  -1   12.30    5.70
 -17   2  -1   11.30    5.40
  17   2   1   18.80    6.30
  18  -2   1  178.58   21.20
 -18  -2  -1  193.58   20.20
  18   2   1  201.08   20.70
 -18   2  -1  192.08   16.60
 -18   2  -1  185.38   19.20
 -19  -2  -1   62.69   11.70
  19  -2   1  113.09   16.80
 -19   2  -1   96.69   13.30
 -19   2  -1   90.89   13.40
  19   2   1  100.09   14.50
 -20  -2  -1   55.59   11.60
  20  -2   1   39.60   10.90
 -20   2  -1   36.50    9.60
 -20   2  -1   28.60    7.70
  20   2   1   37.70    9.80
  21  -2   1    2.30    6.10
 -21  -2  -1   10.50    6.30
 -21   2  -1    6.80    5.60
  21   2   1   -1.60    5.10
 -21   2  -1    6.20    6.10
  22  -2   1    3.20    6.00
 -22  -2  -1   -0.10    5.30
 -22   2  -1    0.20    5.10
 -22   2  -1    3.50    5.50
  22   2   1   -2.30    4.20
  23  -2   1   31.20   10.60
 -23  -2  -1   48.70   12.00
 -23   2  -1   57.59   11.90
  23   2   1   31.00   10.20
 -24  -2  -1    3.60    7.50
  24   2   1   11.80    8.60
 -24  -3   1   30.40   12.40
 -24   3   1   23.30    8.70
 -24   3   1   22.30    9.70
 -23  -3   1    3.40    7.20
  23  -3  -1   -1.90    5.60
 -23   3   1    0.10    5.70
  23   3  -1   -2.20    5.60
 -23   3   1    3.50    6.90
  22  -3  -1   14.40    7.80
 -22  -3   1   10.20    7.40
  22   3  -1    4.20    5.50
 -22   3   1    4.60    5.90
 -22   3   1   10.50    6.30
 -21  -3   1   15.60    7.50
  21  -3  -1   12.10    7.20
 -21   3   1    3.20    4.90
 -21   3   1    4.30    5.80
  21   3  -1    7.00    6.00
 -20  -3   1    1.10    5.60
  20  -3  -1    6.00    5.80
  20   3  -1   13.20    6.50
 -20   3   1   14.60    5.00
 -20   3   1    1.40    6.00
 -19  -3   1   26.80    8.10
  19  -3  -1   17.20    7.40
 -19   3   1   25.00    7.50
  19   3  -1   28.50    7.80
  19   3  -1   23.60    6.70
 -19   3   1   14.80    6.50
 -18  -3   1    0.60    4.70
  18  -3  -1    5.00    5.80
  18   3  -1    4.10    4.40
 -18   3   1    6.80    4.80
  18   3  -1    5.70    4.30
 -18   3   1   -2.50    4.50
 -17  -3   1   17.30    7.20
  17  -3  -1   15.40    6.40
  17  -3  -1   11.30    5.40
 -17   3   1   17.60    5.90
  17   3  -1   14.10    5.40
 -17   3   1   13.20    5.90
  17   3  -1   14.10    5.60
  16  -3  -1  101.79   13.90
  16  -3  -1  102.19   14.70
 -16  -3   1   90.29   13.20
  16   3  -1  108.39   12.70
 -16   3   1  100.09   13.60
  16   3  -1  125.79   14.00
 -15  -3   1   69.09   11.50
  15  -3  -1   71.09   11.40
  15  -3  -1   72.09   11.50
 -15   3   1   58.59    9.80
  15   3  -1   75.49   10.60
  15   3  -1   85.39   10.90
 -14  -3   1  160.18   17.50
  14  -3  -1  164.28   17.80
  14  -3  -1  177.08   15.40
  14   3  -1  174.18   13.90
  14   3  -1  162.88   13.90
 -14   3   1  205.18   15.40
  13  -3  -1   19.40    6.60
 -13  -3   1   18.00    6.20
  13  -3  -1    0.10    3.60
  13   3  -1    9.20    3.80
 -13   3   1    9.80    4.00
  13   3  -1   14.10    4.70
  12  -3  -1  414.46   25.80
 -12  -3   1  385.56   26.00
  12  -3  -1  459.05   26.90
  12   3  -1  434.76   24.90
 -12   3   1  413.26   24.40
  12   3  -1  396.16   23.70
 -11  -3   1   38.30    7.80
  11  -3  -1   44.00    7.70
  11  -3  -1   26.50    6.50
 -11   3   1   42.00    7.00
  11   3  -1   40.20    6.80
  11   3  -1   42.10    6.70
  10  -3  -1  373.56   22.60
  10  -3  -1  393.86   24.10
 -10  -3   1  372.26   23.90
  10   3  -1  372.46   22.20
  10   3  -1  371.56   21.40
 -10   3   1  389.06   22.10
  -9  -3   1  406.36   22.10
  -9  -3   1  443.36   26.80
   9  -3  -1  492.35   27.40
   9  -3  -1  450.55   25.40
   9   3  -1  440.06   25.00
   9   3  -1  450.55   24.00
  -9   3   1  466.45   24.80
  -8  -3   1  282.87   16.10
  -8  -3   1  301.07   20.00
   8  -3  -1  348.77   19.40
   8  -3  -1  340.67   20.50
   8   3  -1  314.57   17.50
   8   3  -1  296.17   18.50
  -8   3   1  304.27   18.20
  -8   3   1  307.87   14.70
   7  -3  -1    2.40    2.50
  -7  -3   1    9.10    2.50
  -7  -3   1   13.40    4.40
   7  -3  -1   -2.80    3.10
  -7   3   1    3.30    1.40
   7   3  -1   -0.40    2.80
   7   3  -1    6.80    2.40
  -7   3   1    2.70    2.60
  -6  -3   1  452.05   26.00
   6  -3  -1  477.85   26.20
   6  -3  -1  483.95   24.50
  -6  -3   1  434.96   22.70
   6   3  -1  438.26   22.90
  -6   3   1  448.16   21.50
   6   3  -1  436.76   24.40
  -6   3   1  478.65   24.20
   5  -3  -1  197.48   11.90
   5  -3  -1  164.08   13.10
  -5  -3   1  175.08   11.00
  -5  -3   1  165.98   13.10
   5   3  -1  168.88   11.90
  -5   3   1  192.08   12.00
  -5   3   1  181.48   10.10
   5   3  -1  188.88   10.90
   4  -3  -1   61.29    8.30
  -4  -3   1   55.79    7.60
   4  -3  -1   68.79    7.00
  -4  -3   1   71.39    6.00
  -4   3   1   55.99    4.90
   4   3  -1   54.89    4.90
  -4   3   1   65.89    7.00
   4   3  -1   65.09    7.20
   3  -3  -1  167.58   11.30
  -3  -3   1  133.69    9.50
  -3  -3   1  135.09   11.00
   3  -3  -1  157.68    9.50
   3  -3  -1  151.38   11.40
   3   3  -1  138.29    8.70
   3   3  -1  122.39    9.50
  -3   3   1  143.79    9.00
   2  -3  -1  329.47   16.50
  -2  -3   1  285.87   17.20
   2  -3  -1  319.87   18.90
   2  -3  -1  335.27   18.80
  -2  -3   1  290.87   18.60
   2   3  -1  321.57   16.20
  -2   3   1  320.57   16.80
   2   3  -1  314.87   17.40
  -1  -3   1  204.68   13.40
  -1  -3   1  199.58   14.10
  -1  -3   1  215.68   14.20
   1  -3  -1  227.68   14.50
   1  -3  -1  239.98   12.30
   1  -3  -1  220.98   14.30
  -1   3   1  214.58   12.70
   1   3  -1  229.28   12.10
   1   3  -1  212.28   12.80
   0  -3   1   78.89    6.50
   0  -3   1   95.69    9.60
   0  -3  -1   71.89    7.90
   0  -3  -1   88.39    9.50
   0  -3  -1   93.19    6.00
   0  -3   1   69.49    7.90
   0  -3   1   78.59    8.60
   0   3   1   78.09    6.60
   1  -3   1  186.18   11.80
   1  -3   1  179.38   11.90
  -1  -3  -1  151.08   11.00
   1  -3   1  178.38   10.80
   1  -3   1  154.98   11.70
   1   3   1  161.08    8.90
   1   3   1  160.78   10.70
   2  -3   1  202.58   13.60
   2  -3   1  226.18   13.40
  -2  -3  -1  202.98   14.40
   2  -3   1  248.08   13.30
  -2  -3  -1  192.68   12.90
   2   3   1  196.68   10.80
   2   3   1  216.18   13.10
   3  -3   1   75.09    7.60
  -3  -3  -1   86.39    9.90
   3  -3   1   80.29    8.80
  -3  -3  -1   83.69    8.20
   3  -3   1   65.39    7.10
   3  -3   1   68.09    8.30
   3   3   1   70.39    7.70
   3   3   1   69.29    5.00
   4  -3   1   20.70    3.80
  -4  -3  -1   12.20    4.20
  -4  -3  -1   20.10    3.80
   4  -3   1   12.00    3.60
   4  -3   1   20.70    4.40
   4   3   1   23.20    4.40
  -4   3  -1   13.80    3.10
   4   3   1   20.60    3.10
   5  -3   1   -0.40    1.90
  -5  -3  -1    0.70    1.70
   5  -3   1   -0.20    2.40
   5  -3   1   -1.00    1.40
  -5  -3  -1   -1.00    2.30
   5   3   1   -0.10    1.30
  -5   3  -1    1.40    1.80
   5   3   1    1.50    2.00
   6  -3   1   15.90    3.90
  -6  -3  -1   13.80    4.50
   6  -3   1   10.80    2.70
   6  -3   1   11.70    4.40
  -6  -3  -1    7.90    2.80
  -6   3  -1    5.90    2.80
   6   3   1   10.90    3.60
   6   3   1   17.80    3.20
  -7  -3  -1    8.80    3.50
   7  -3   1    0.40    2.30
   7  -3   1    2.20    3.00
   7  -3   1   -1.20    1.20
  -7  -3  -1    0.70    1.50
   7   3   1    1.20    1.80
   7   3   1    0.50    2.40
  -7   3  -1    0.80    2.20
   8  -3   1   80.89    9.80
  -8  -3  -1   69.69    9.70
   8  -3   1   75.69   10.20
  -8  -3  -1   79.09    6.90
   8   3   1   78.99    7.80
   8   3   1   87.79    9.80
  -8   3  -1   65.59    8.00
  -9  -3  -1   37.00    5.30
   9  -3   1   30.90    6.40
   9  -3   1   43.60    7.90
  -9  -3  -1   60.09    9.50
   9   3   1   45.00    6.80
  -9   3  -1   41.20    6.40
   9   3   1   49.00    6.40
 -10  -3  -1    3.90    3.10
  10  -3   1   -0.10    3.20
 -10  -3  -1    1.50    2.00
  10  -3   1    4.10    3.70
  10   3   1   -0.10    2.30
  10   3   1   -1.10    2.10
 -10   3  -1   -2.00    2.40
 -11  -3  -1   70.89    7.70
 -11  -3  -1   72.99   10.90
  11  -3   1   55.39    9.50
  11  -3   1   73.49   10.90
  11   3   1   66.29    8.30
 -11   3  -1   62.29    8.80
  11   3   1   80.69    9.90
  12  -3   1   22.00    6.60
 -12  -3  -1   34.80    8.00
  12  -3   1   19.30    6.10
  12   3   1   19.90    5.00
  12   3   1   32.00    6.30
 -12   3  -1   28.60    6.00
  13  -3   1    0.40    3.90
 -13  -3  -1    0.80    3.70
  13  -3   1   -1.90    2.50
  13   3   1   -5.00    2.10
  13   3   1   -1.10    2.60
 -13   3  -1    1.70    3.50
  14  -3   1  310.47   23.60
  14  -3   1  337.17   23.50
 -14  -3  -1  322.37   23.80
  14   3   1  354.96   22.40
 -14   3  -1  387.46   23.00
  14   3   1  335.67   22.20
 -14   3  -1  366.16   22.80
  15  -3   1   94.69   14.10
 -15  -3  -1  119.69   15.40
  15   3   1   90.59   12.10
 -15   3  -1  105.09   12.90
 -15   3  -1   81.89   11.70
  15   3   1  105.69   12.80
  16  -3   1   33.30    8.90
 -16  -3  -1   34.90    9.20
  16   3   1   33.70    7.80
 -16   3  -1   27.10    7.50
  16   3   1   30.20    7.30
 -16   3  -1   42.50    8.60
 -17  -3  -1   18.70    7.60
  17  -3   1   23.40    7.60
 -17   3  -1   23.30    6.60
  17   3   1   12.30    5.50
 -17   3  -1   24.50    7.60
  17   3   1   24.20    6.70
  18  -3   1   26.70    8.90
 -18  -3  -1    6.50    6.40
 -18   3  -1   10.80    6.30
  18   3   1   14.80    5.90
  18   3   1    7.10    4.70
 -18   3  -1   16.50    6.60
  19  -3   1    3.70    5.80
 -19  -3  -1    9.00    6.20
  19   3   1    1.40    4.40
 -19   3  -1    3.60    5.30
 -19   3  -1    2.00    4.60
 -20  -3  -1   -2.90    5.50
  20  -3   1    1.20    5.40
 -20   3  -1   -3.40    4.70
 -20   3  -1    0.20    4.80
  20   3   1    0.60    8.40
 -21  -3  -1   -0.20    6.70
  21  -3   1    9.50    7.60
 -21   3  -1   12.40    7.40
  22  -3   1   -0.80    5.80
 -22  -3  -1    2.00    7.00
 -22   3  -1   -3.10    5.40
 -23  -3  -1   20.90    9.40
  23  -3   1   10.00   10.40
 -23   3  -1    5.20    7.60
  22  -4  -1   11.80    8.90
 -22  -4   1    2.10    8.30
 -22   4   1    8.40    7.50
 -22   4   1   26.30    8.20
  21  -4  -1   -2.70    6.00
 -21  -4   1    0.30    7.50
 -21   4   1   10.70    7.30
 -21   4   1    0.00    4.70
  20  -4  -1   -3.60    4.80
 -20  -4   1   -2.10    6.60
 -20   4   1    2.40    5.30
  20   4  -1    0.10    3.70
 -20   4   1   -0.50    5.30
  19  -4  -1    7.60    7.60
 -19  -4   1   21.50    9.50
 -19   4   1   13.30    7.20
  19   4  -1    7.60    5.70
 -19   4   1    0.70    5.60
 -18  -4   1   23.00    9.30
  18  -4  -1   18.10    6.30
  18  -4  -1   20.30    8.20
  18   4  -1   28.20    8.00
 -18   4   1   23.50    8.00
  17  -4  -1  161.58   18.90
  17  -4  -1  121.59   16.50
 -17  -4   1   90.29   15.20
  17   4  -1   99.69   13.50
 -17   4   1  112.29   14.90
  16  -4  -1   20.10    6.90
  16  -4  -1   22.30    8.10
 -16  -4   1   12.90    6.50
 -16   4   1   13.60    6.10
  16   4  -1   26.60    7.00
  15  -4  -1    2.20    4.10
  15  -4  -1   -2.70    3.80
 -15  -4   1    1.40    5.50
  15   4  -1   -4.00    3.00
 -15   4   1   -2.70    3.60
 -14  -4   1   78.89   13.10
  14  -4  -1   66.79   11.60
  14  -4  -1   81.89   13.60
 -14   4   1   54.49    9.60
  14   4  -1   69.99    9.70
  14   4  -1   61.79    9.60
  13  -4  -1  105.49   14.70
 -13  -4   1  112.09   15.60
  13  -4  -1  124.49   15.00
  13   4  -1  139.29   14.80
 -13   4   1  129.39   13.70
  13   4  -1  128.49   10.90
 -12  -4   1  124.19   15.50
  12  -4  -1  114.39   14.70
  12  -4  -1  141.09   15.60
  12   4  -1  139.99   14.80
 -12   4   1  128.09   13.60
  12   4  -1  127.69   10.90
  11  -4  -1   -3.50    3.00
 -11  -4   1   10.40    5.20
  11  -4  -1    3.90    4.40
 -11   4   1    3.50    3.80
  11   4  -1    3.80    3.20
  11   4  -1    4.70    3.20
 -10  -4   1    9.80    5.10
  10  -4  -1    2.90    3.40
  10  -4  -1    8.20    4.80
 -10   4   1    4.00    3.50
  10   4  -1    6.50    3.90
  10   4  -1    5.20    2.80
  -9  -4   1    7.10    4.50
   9  -4  -1   13.60    4.60
   9  -4  -1   19.50    6.30
   9   4  -1    8.80    3.20
  -9   4   1   14.70    4.60
   9   4  -1    7.90    3.60
   8  -4  -1  174.08   13.10
   8  -4  -1  165.78   17.30
  -8  -4   1  175.78   15.40
   8   4  -1  157.68   13.00
  -8   4   1  166.48   12.80
   8   4  -1  184.68   11.90
   7  -4  -1  492.45   24.80
  -7  -4   1  384.76   22.20
  -7  -4   1  414.16   26.50
   7  -4  -1  408.16   26.20
   7   4  -1  410.46   24.40
  -7   4   1  424.36   23.80
   7   4  -1  403.86   22.10
  -6  -4   1  468.95   26.50
   6  -4  -1  566.04   28.20
  -6  -4   1  493.35   30.10
   6  -4  -1  536.05   30.40
   6   4  -1  512.25   26.00
  -6   4   1  541.15   28.10
   6   4  -1  496.05   28.20
  -6   4   1  499.35   25.10
   5  -4  -1  159.68   11.20
  -5  -4   1  133.39   10.50
  -5  -4   1  150.28   13.30
   5  -4  -1  162.58   13.40
  -5   4   1  141.69    9.40
   5   4  -1  140.19    9.60
   5   4  -1  142.49   11.40
  -5   4   1  156.28   11.30
  -4  -4   1   44.50    6.50
   4  -4  -1   37.60    5.80
   4  -4  -1   42.40    7.70
  -4  -4   1   45.80    7.90
   4   4  -1   53.29    5.90
   4   4  -1   41.20    6.50
  -4   4   1   34.50    5.80
  -4   4   1   52.99    6.00
  -3  -4   1  188.78   14.80
   3  -4  -1  208.08   15.20
  -3  -4   1  163.48   12.60
   3  -4  -1  197.58   14.50
   3  -4  -1  177.18   11.90
   3   4  -1  206.68   11.50
  -3   4   1  192.58   12.00
   3   4  -1  175.18   12.70
   2  -4  -1   56.69    8.50
  -2  -4   1   52.19    8.60
   2  -4  -1   43.50    7.70
  -2  -4   1   43.90    6.90
   2  -4  -1   47.90    5.90
  -2   4   1   40.50    5.70
   2   4  -1   40.40    5.10
   2   4  -1   52.49    7.10
   1  -4  -1  726.43   39.20
  -1  -4   1  753.42   39.40
   1  -4  -1  763.92   35.80
   1  -4  -1  703.93   38.80
  -1  -4   1  756.72   38.40
   1   4  -1  792.02   37.50
  -1   4   1  732.93   36.80
   1   4  -1  739.43   35.60
   0  -4  -1    4.90    3.30
   0  -4  -1   -5.40    2.10
   0  -4   1    3.60    3.10
   0  -4   1   13.30    3.80
   0  -4   1    2.50    3.00
   0   4   1    3.30    1.70
   0   4  -1    0.20    1.70
   0   4   1    1.10    2.50
  -1  -4  -1  169.58   12.80
   1  -4   1  170.68   13.10
   1  -4   1  157.08   13.00
   1  -4   1  156.38   11.20
  -1  -4  -1  168.48   13.60
   1   4   1  170.38    9.60
   1   4   1  158.48   11.80
  -1   4  -1  170.08   11.30
   2  -4   1   16.30    4.70
  -2  -4  -1    8.70    3.80
  -2  -4  -1    7.60    3.60
   2  -4   1   10.90    3.40
   2  -4   1    6.90    3.80
   2   4   1   16.90    2.80
  -2   4  -1   15.90    3.40
   2   4   1    5.20    3.10
   3  -4   1  197.68   14.80
  -3  -4  -1  210.28   15.90
   3  -4   1  244.58   16.40
   3  -4   1  224.28   14.20
  -3  -4  -1  200.28   14.30
   3   4   1  215.98   14.30
   3   4   1  209.28   11.50
  -3   4  -1  193.28   12.60
   4  -4   1   98.59   11.80
  -4  -4  -1  102.39   10.60
  -4  -4  -1  122.49   14.00
   4  -4   1  107.89    9.30
  -4   4  -1  124.39    8.40
  -4   4  -1  120.49    9.30
   4   4   1  117.99    7.50
   4   4   1   89.69   10.30
  -5  -4  -1  197.18   15.30
   5  -4   1  185.18   13.20
   5  -4   1  191.98   14.90
  -5  -4  -1  164.68   12.50
  -5   4  -1  182.88   11.10
   5   4   1  187.38   13.60
  -5   4  -1  161.18   12.10
   5   4   1  172.68   10.60
  -6  -4  -1  162.38   11.80
   6  -4   1  124.99   14.40
   6  -4   1  172.18   12.90
  -6  -4  -1  155.68   14.00
  -6   4  -1  151.98   11.40
   6   4   1  138.69   12.00
   6   4   1  160.78    9.90
  -6   4  -1  162.28    9.80
  -7  -4  -1    3.00    2.60
  -7  -4  -1    0.80    3.10
   7  -4   1    3.30    3.20
   7  -4   1   -3.70    2.50
   7   4   1   -0.50    1.60
  -7   4  -1   -2.50    1.90
   7   4   1    4.20    3.10
  -8  -4  -1    4.90    2.90
   8  -4   1   -1.30    3.40
   8  -4   1    0.00    2.50
  -8  -4  -1    2.40    3.60
  -8   4  -1    3.80    2.70
   8   4   1   -0.30    2.00
   8   4   1    0.10    2.40
  -9  -4  -1    1.40    3.40
   9  -4   1    2.90    3.90
   9  -4   1    4.40    4.20
   9   4   1    3.70    3.00
  -9   4  -1    0.40    2.80
  10  -4   1    8.00    4.30
  10  -4   1    2.80    3.20
 -10  -4  -1    5.60    4.40
 -10   4  -1    5.90    3.80
  10   4   1    4.80    3.60
 -11  -4  -1   78.39   12.60
  11  -4   1   96.39   12.70
  11  -4   1   81.09   12.70
 -11   4  -1  107.09   11.90
  11   4   1  122.99   13.00
  12  -4   1   87.59   13.30
  12  -4   1   77.09   11.70
 -12  -4  -1   82.49   12.70
  12   4   1   70.29   10.70
 -12   4  -1   52.99    8.70
 -13  -4  -1   53.19   10.70
  13  -4   1   65.49   11.20
  13  -4   1   67.29   12.00
 -13   4  -1   59.79    9.40
  13   4   1   80.19   10.70
 -14  -4  -1    3.30    4.60
  14  -4   1   -0.80    3.70
  14  -4   1    2.10    5.20
  14   4   1    7.80    4.50
 -14   4  -1    6.30    4.30
  15  -4   1   53.09   11.60
 -15  -4  -1   65.39   12.10
  15  -4   1   70.59   11.80
  15   4   1   54.89    9.50
 -15   4  -1   54.79   10.30
 -16  -4  -1   98.79   15.60
  16  -4   1  107.09   15.80
 -16   4  -1   91.19   13.40
 -16   4  -1  122.89   15.20
  16   4   1  113.79   14.30
 -17  -4  -1    4.10    5.90
  17  -4   1    2.30    5.70
 -17   4  -1    4.70    4.40
 -17   4  -1    0.80    4.80
  17   4   1   -3.50    3.90
  18  -4   1    4.70    6.50
 -18  -4  -1   -1.50    5.60
  18   4   1    0.90    5.00
 -18   4  -1    5.50    5.20
 -18   4  -1   -0.30    4.90
 -19  -4  -1    3.90    6.20
  19  -4   1    9.20    8.00
 -19   4  -1   -0.30    7.30
  19   4   1    4.90    5.90
 -19   4  -1    6.80    5.60
 -20  -4  -1   -0.20    6.40
  20  -4   1    3.30    6.00
  20   4   1   -1.00    5.10
 -20   4  -1   -1.50    5.00
 -21  -4  -1   14.20    9.70
  21  -4   1   23.80   10.60
 -21   4  -1   33.90    9.60
 -22  -4  -1   15.80    9.30
 -22   4  -1   10.90    7.60
  21  -5  -1   -5.70    6.20
  21   5  -1   -0.70    5.90
 -20  -5   1    5.50    7.30
  20  -5  -1   -8.50    5.90
 -20   5   1   -9.60    5.90
 -20   5   1   -0.50    5.70
  20   5  -1   -1.40    5.40
  19  -5  -1   73.89   14.80
  19  -5  -1   49.00   10.80
 -19  -5   1   52.39   14.10
 -19   5   1   54.59   11.60
  19   5  -1   65.29   11.80
 -19   5   1   65.79   12.00
  18  -5  -1   -1.50    6.20
 -18  -5   1   -4.50    6.30
  18  -5  -1    0.10    5.80
 -18   5   1    1.20    5.50
  18   5  -1    9.70    6.40
  17  -5  -1    7.90    6.90
  17  -5  -1   12.60    6.90
 -17  -5   1    6.00    6.50
 -17   5   1   10.40    6.40
  17   5  -1   14.10    6.60
  16  -5  -1    1.30    4.70
  16  -5  -1   18.70    8.30
 -16  -5   1   34.50   10.50
 -16   5   1   17.00    7.10
  16   5  -1    3.80    5.10
  15  -5  -1   23.40    8.80
  15  -5  -1   38.70    9.30
 -15  -5   1   27.90    9.20
 -15   5   1   35.40    8.90
  15   5  -1   34.50    8.50
  14  -5  -1   80.99   14.30
  14  -5  -1  119.49   15.60
 -14  -5   1   83.19   14.80
 -14   5   1   89.59   13.40
  14   5  -1   99.79   13.10
  13  -5  -1   76.29   11.80
 -13  -5   1   66.89   13.00
  13  -5  -1   56.59   11.40
  13   5  -1   49.99    9.10
 -13   5   1   62.29   10.00
 -12  -5   1    2.80    4.80
  12  -5  -1   -2.50    4.10
  12  -5  -1   -2.00    4.30
  12   5  -1    6.20    4.60
 -12   5   1   -0.70    3.70
  11  -5  -1    3.10    4.80
  11  -5  -1   12.70    6.00
 -11  -5   1   13.20    7.00
 -11   5   1   12.10    5.50
  11   5  -1    3.90    4.00
  10  -5  -1   49.50   10.90
  10  -5  -1   71.59   10.70
 -10  -5   1   67.09   12.30
 -10   5   1   50.79    8.60
  10   5  -1   46.50    8.70
   9  -5  -1    5.90    4.30
  -9  -5   1    3.80    5.00
   9  -5  -1    6.40    5.20
   9   5  -1    6.00    4.40
  -9   5   1    1.30    3.80
  -8  -5   1   92.39   14.00
   8  -5  -1  125.29   15.50
   8  -5  -1   80.09   10.90
  -8   5   1   75.49   10.10
   8   5  -1   88.29   11.40
   7  -5  -1   26.30    6.10
  -7  -5   1   33.90    8.60
   7  -5  -1   29.00    7.40
  -7   5   1   12.00    4.80
   7   5  -1   11.70    4.80
   6  -5  -1  156.08   17.30
  -6  -5   1  124.99   16.10
   6  -5  -1  119.29   12.60
   6   5  -1  134.79   14.10
  -6   5   1  134.09   12.00
  -5  -5   1  200.48   15.30
  -5  -5   1  207.18   17.80
   5  -5  -1  199.08   14.70
   5  -5  -1  225.08   18.30
  -5   5   1  224.98   13.90
   5   5  -1  224.28   16.40
  -5   5   1  233.18   15.80
  -4  -5   1   45.20    9.30
   4  -5  -1   62.99    8.20
  -4  -5   1   72.09    9.50
   4  -5  -1   68.99   11.20
  -4   5   1   80.09   10.00
  -4   5   1   60.99    7.40
   4   5  -1   55.99    8.40
  -3  -5   1  182.28   14.60
   3  -5  -1  193.58   16.50
  -3  -5   1  206.08   16.90
   3  -5  -1  203.78   16.30
   3  -5  -1  240.88   18.60
   3   5  -1  187.68   14.30
  -3   5   1  185.98   13.30
   2  -5  -1   64.69   10.40
  -2  -5   1   80.79   10.50
   2  -5  -1   88.29   12.40
  -2  -5   1   67.39   10.90
   2   5  -1   66.99    9.00
  -2   5   1   79.09    9.20
  -1  -5   1   11.00    5.50
   1  -5  -1   14.60    5.50
  -1  -5   1   27.60    6.50
   1  -5  -1   17.30    5.60
   1   5  -1   18.40    5.10
   1   5  -1   25.70    4.60
  -1   5   1   24.80    5.50
   0  -5   1  411.36   27.20
   0  -5   1  468.45   27.30
   0  -5  -1  428.16   27.20
   0  -5  -1  431.36   27.50
   0   5  -1  457.85   25.30
   0   5   1  431.56   25.20
   0   5  -1  459.95   23.40
  -1  -5  -1   73.59   10.30
   1  -5   1   72.99   11.00
   1  -5   1   70.69    8.70
   1  -5   1   82.59   11.10
  -1  -5  -1   90.49   12.60
   1   5   1   66.89    9.00
  -1   5  -1   68.79    8.90
  -2  -5  -1   36.20    8.80
   2  -5   1   45.60    6.90
  -2  -5  -1   34.40    7.20
   2  -5   1   43.30    8.70
   2  -5   1   27.40    7.20
  -2   5  -1   38.80    6.40
   2   5   1   27.90    6.20
   3  -5   1  146.29   11.70
   3  -5   1  159.28   16.40
  -3  -5  -1  140.49   12.70
  -3  -5  -1  129.09   15.40
   3  -5   1  151.38   13.60
   3   5   1  152.98   12.40
  -3   5  -1  137.39   10.70
  -4  -5  -1   30.20    7.90
   4  -5   1   31.10    7.70
  -4  -5  -1   26.80    6.20
   4  -5   1   28.00    5.90
  -4   5  -1   32.20    6.30
   4   5   1   21.80    5.80
  -4   5  -1   27.90    5.30
   5  -5   1   19.40    5.60
   5  -5   1   29.00    7.10
  -5  -5  -1   21.50    6.60
  -5  -5  -1   17.50    5.50
  -5   5  -1   18.30    4.20
  -5   5  -1   17.40    4.80
   5   5   1   18.30    5.20
  -6  -5  -1  184.58   14.50
   6  -5   1  204.28   15.10
   6  -5   1  164.38   18.10
  -6  -5  -1  162.98   19.50
  -6   5  -1  209.38   15.10
   6   5   1  204.28   15.40
   7  -5   1  140.39   15.00
   7  -5   1  158.28   17.80
  -7  -5  -1  177.18   19.50
   7   5   1  142.99   13.00
  -7   5  -1  157.98   13.00
   8  -5   1   60.19    9.60
  -8  -5  -1   33.00    9.10
   8  -5   1   72.29   12.10
   8   5   1   57.19    9.50
  -8   5  -1   53.99    8.40
   9  -5   1  221.88   17.30
  -9  -5  -1  212.38   22.10
   9  -5   1  173.18   19.60
   9   5   1  201.38   16.30
  -9   5  -1  202.78   15.80
  10  -5   1   15.50    6.40
  10  -5   1   25.70    7.30
 -10  -5  -1   32.40    8.90
  10   5   1   44.00    8.40
 -10   5  -1   34.80    7.60
  11  -5   1   16.40    6.40
  11  -5   1   21.20    8.00
 -11  -5  -1   19.50    8.20
 -11   5  -1   26.00    6.70
  11   5   1   19.80    6.30
  12  -5   1   -0.70    5.00
  12  -5   1   -0.40    4.60
 -12  -5  -1    1.70    5.30
  12   5   1    1.40    4.30
 -12   5  -1    9.10    5.10
  13  -5   1   59.99   11.20
  13  -5   1   74.99   13.50
 -13  -5  -1   92.89   15.80
 -13   5  -1   89.89   12.40
  13   5   1   82.69   12.50
  14  -5   1   28.50    8.60
 -14  -5  -1   29.30    9.40
  14  -5   1   31.70    8.50
 -14   5  -1   22.10    7.10
  14   5   1   32.10    8.40
 -15  -5  -1   15.60    8.00
  15  -5   1   10.50    7.00
  15  -5   1   14.30    7.50
  15   5   1    7.00    4.70
 -15   5  -1   -0.30    5.40
  16  -5   1   76.49   14.60
 -16  -5  -1   71.09   14.70
  16  -5   1  104.69   15.30
 -16   5  -1  105.59   14.30
  16   5   1  136.79   16.90
 -17  -5  -1  119.49   19.20
  17  -5   1  148.29   19.70
  17   5   1  144.39   17.50
 -17   5  -1  113.39   15.80
 -17   5  -1  110.59   15.70
 -18  -5  -1    2.50    7.20
  18  -5   1   27.20    9.90
  18   5   1   10.60    7.30
 -18   5  -1   12.40    6.10
  19  -5   1   28.50   10.20
 -19  -5  -1   15.80    8.30
  19   5   1   18.80    8.50
 -19   5  -1    7.60    7.00
 -20  -5  -1  103.99   19.10
  20  -5   1   84.09   16.10
  20   5   1   83.39   14.70
 -20   5  -1  103.69   16.50
  18  -6  -1    5.50    9.80
 -18  -6   1    3.10    9.20
 -18   6   1    3.90    6.20
  18   6  -1    3.30    5.70
  17  -6  -1   79.79   15.70
 -17  -6   1   81.89   16.70
 -17   6   1   74.39   13.80
  17   6  -1   56.79   12.20
 -16  -6   1   11.30    8.00
  16  -6  -1   -6.50    6.70
 -16   6   1   -1.60    5.60
  16   6  -1    0.10    4.70
  15  -6  -1   24.80   10.20
 -15  -6   1   36.20   10.90
  15   6  -1   35.30    9.00
 -15   6   1   27.40    9.10
  14  -6  -1   15.30    7.70
 -14  -6   1   35.10   11.20
 -14   6   1   32.70    8.90
  14   6  -1   24.50    8.10
 -13  -6   1    9.30    7.80
  13  -6  -1    5.10    7.40
 -13   6   1    8.00    6.60
  13   6  -1   16.70    6.30
 -12  -6   1   60.69   13.00
  12  -6  -1   62.89   12.90
  12   6  -1   69.29   11.70
 -12   6   1   46.00    9.60
 -11  -6   1    9.70    7.00
  11  -6  -1    9.10    5.80
  11   6  -1    5.00    4.80
 -11   6   1    0.80    4.90
  10  -6  -1   -1.50    5.50
 -10  -6   1    1.80    5.10
 -10   6   1    6.80    4.30
  10   6  -1    5.30    4.70
   9  -6  -1    8.80    5.80
  -9  -6   1    3.90    6.70
   9   6  -1    4.00    4.20
  -9   6   1    6.50    4.60
   8  -6  -1   -2.70    4.50
  -8  -6   1   -4.40    4.20
  -8   6   1    0.20    3.90
   8   6  -1    5.90    4.30
  -7  -6   1   22.30    8.10
   7  -6  -1   43.40   10.50
  -7   6   1   39.10    8.20
   7   6  -1   24.30    6.70
   6  -6  -1    6.00    5.30
  -6  -6   1   -1.20    4.50
  -6   6   1   -1.40    3.50
   6   6  -1    3.20    3.70
   5  -6  -1   14.00    6.90
  -5  -6   1   26.40    7.70
  -5   6   1   32.00    7.30
   5   6  -1   25.40    6.60
   4  -6  -1    0.20    4.70
  -4  -6   1    4.70    5.30
   4   6  -1   -1.80    3.60
  -4   6   1    4.30    3.70
   3  -6  -1    8.10    5.40
   3  -6  -1    3.00    4.00
  -3  -6   1    1.60    4.60
  -3   6   1    6.80    3.30
   3   6  -1   16.60    5.30
   2  -6  -1  172.88   19.20
  -2  -6   1  194.08   17.50
  -2  -6   1  172.18   17.70
   2  -6  -1  203.98   20.80
  -2   6   1  183.28   14.10
   2   6  -1  181.28   14.70
   1  -6  -1    7.50    5.60
  -1  -6   1    1.90    5.00
  -1  -6   1    5.20    4.40
   1  -6  -1    5.10    4.70
   1   6  -1    5.80    3.80
  -1   6   1    0.20    2.40
   0  -6   1  202.48   19.20
   0  -6  -1  154.18   17.20
   0  -6  -1  137.49   17.20
   0  -6   1  125.49   16.90
   0   6   1  131.79   14.20
   0   6  -1  156.38   13.20
  -1  -6  -1    1.20    3.80
  -1  -6  -1    2.60    4.40
   1  -6   1   -1.00    4.20
   1  -6   1    4.50    4.90
  -1   6  -1   -3.30    2.20
   1   6   1   -1.90    2.90
  -2  -6  -1   53.99    9.70
   2  -6   1   59.99   10.80
  -2  -6  -1   40.90    9.50
   2  -6   1   56.29   11.00
   2   6   1   45.70    8.40
  -2   6  -1   59.69    8.70
   3  -6   1   47.80   10.10
   3  -6   1   52.39   10.90
  -3  -6  -1   42.70    9.00
  -3  -6  -1   60.89   12.00
   3   6   1   45.00    8.70
  -3   6  -1   49.10    7.80
   4  -6   1   34.20    9.00
  -4  -6  -1   26.60    8.30
   4   6   1   37.50    7.50
  -4   6  -1   31.40    7.20
   5  -6   1   77.49   12.90
  -5  -6  -1   85.99   14.00
  -5   6  -1   74.69   10.40
   5   6   1   65.79   10.60
   6  -6   1   37.10    9.20
  -6  -6  -1   66.09   13.20
  -6   6  -1   68.99   10.60
   6   6   1   51.89    9.20
  -7  -6  -1   16.50    6.70
   7  -6   1    8.40    6.60
   7   6   1   15.00    5.40
  -7   6  -1   11.50    5.40
   8  -6   1  112.29   16.10
  -8  -6  -1  109.49   16.80
  -8   6  -1  122.79   14.30
   8   6   1  117.89   14.60
   9  -6   1    4.90    6.10
  -9  -6  -1   -1.10    4.60
   9   6   1    2.20    4.20
  -9   6  -1   -5.50    3.40
 -10  -6  -1    2.00    5.70
  10  -6   1   -0.10    6.10
  10  -6   1    1.60    5.60
  10   6   1    5.90    4.50
 -10   6  -1    2.20    5.10
 -11  -6  -1   15.70    8.40
  11  -6   1   22.90    8.00
  11  -6   1   22.20    8.80
 -11   6  -1   25.40    7.50
  11   6   1   19.80    6.20
  12  -6   1  118.79   17.80
 -12  -6  -1  144.39   21.10
  12  -6   1  130.29   17.10
  12   6   1  137.19   16.50
 -12   6  -1  157.08   17.40
  13  -6   1   -2.30    5.60
 -13  -6  -1   -4.00    4.90
  13  -6   1    2.80    6.10
 -13   6  -1   -2.10    4.80
  13   6   1   -2.10    3.90
  14  -6   1   76.59   14.20
 -14  -6  -1   50.99   13.00
  14  -6   1   75.29   14.80
 -14   6  -1   68.29   12.20
  14   6   1   71.19   12.70
 -15  -6  -1   48.60   13.30
  15  -6   1   45.90   12.30
  15  -6   1   38.90   10.90
 -15   6  -1   56.69   11.30
  15   6   1   47.60   11.50
  16  -6   1   31.50    9.50
 -16  -6  -1   20.00   10.70
  16  -6   1    9.40    8.60
  16   6   1   28.70    9.20
 -17  -6  -1   14.40    9.00
  17  -6   1    7.70    7.80
  17  -6   1   16.80    8.80
 -17   6  -1   19.90    8.10
  17   6   1    4.60    7.00
  18  -6   1   40.90   12.10
  18   6   1   55.89   13.90
 -15   7   1   -5.90    5.60
 -14  -7   1    9.10    9.70
  14  -7  -1   14.10    9.30
 -14   7   1   13.30    7.90
  14   7  -1   10.80    6.10
 -13  -7   1   22.40   10.70
  13  -7  -1   43.00   11.40
  13   7  -1   42.60   10.60
 -13   7   1   36.00    9.80
  12  -7  -1   97.39   16.60
 -12  -7   1   53.99   13.20
  12   7  -1   84.19   13.50
 -12   7   1  122.79   17.00
  11  -7  -1   17.40    8.60
 -11  -7   1    9.80    7.70
  11   7  -1   26.50    8.40
 -11   7   1   18.20    8.50
 -10  -7   1   53.29   13.90
  10  -7  -1   42.40   11.90
 -10   7   1   36.40    9.50
  10   7  -1   33.70    8.80
  -9  -7   1   12.60    7.40
   9  -7  -1    9.60    8.20
   9   7  -1   13.50    6.40
  -9   7   1    1.10    5.30
   8  -7  -1   39.10   11.10
  -8  -7   1   59.09   13.50
  -8   7   1   59.99   11.10
   8   7  -1   55.69   10.90
   7  -7  -1   21.30    8.20
  -7  -7   1   15.70    8.00
   7   7  -1   14.10    6.20
  -7   7   1   17.20    6.30
  -6  -7   1   25.30    9.70
   6  -7  -1   25.70    8.30
   6   7  -1   28.80    7.50
  -6   7   1   19.90    7.00
  -5  -7   1   -2.20    5.60
   5  -7  -1   -1.80    5.80
   5   7  -1    1.30    3.90
  -5   7   1    3.40    4.10
  -4  -7   1    3.30    5.70
   4  -7  -1    3.20    6.10
   4   7  -1    3.50    4.30
  -4   7   1    0.70    3.50
   3  -7  -1  114.09   16.40
   3  -7  -1  124.49   18.00
  -3  -7   1  136.79   18.90
   3   7  -1  141.49   16.60
  -3   7   1  136.89   16.30
   2  -7  -1   61.39   12.10
  -2  -7   1   74.89   14.10
   2  -7  -1   69.19   13.30
   2   7  -1   74.59   11.50
  -1  -7   1   59.69   12.10
   1  -7  -1   59.29   12.30
   1  -7  -1   39.60   11.00
   1   7  -1   59.19   10.10
  -1   7   1   54.59    9.40
   0  -7  -1  110.59   15.60
   0  -7   1   80.59   13.70
   0  -7  -1   54.79   11.10
   0  -7   1   85.29   14.60
   0   7  -1   98.89   12.40
   0   7   1   49.30    9.30
   1  -7   1   29.80    9.70
   1  -7   1   51.89   10.90
  -1  -7  -1   45.60   12.80
  -1  -7  -1   59.49   12.40
  -1   7  -1   47.40    8.50
   1   7   1   43.90    9.00
   2  -7   1   16.30    7.60
   2  -7   1   25.90    8.50
  -2  -7  -1   37.80   10.30
   2   7   1    9.80    5.70
   3  -7   1  164.08   20.60
   3  -7   1  190.38   21.10
  -3  -7  -1  142.79   20.20
  -3   7  -1  182.18   16.20
   3   7   1  177.88   18.90
   4  -7   1   36.40   10.10
  -4  -7  -1   20.20    8.30
   4   7   1   28.30    7.50
  -4   7  -1   25.30    7.50
  -5  -7  -1   14.20    8.20
   5  -7   1   15.70    8.30
  -5   7  -1    9.50    5.60
   5   7   1   10.30    5.40
   6  -7   1   64.79   13.40
  -6  -7  -1   51.19   12.30
  -6   7  -1   77.39   12.60
   6   7   1   88.59   13.00
  -7  -7  -1   19.00    8.80
   7  -7   1   12.20    6.70
   7   7   1    5.80    4.40
  -7   7  -1    1.70    4.70
  -8  -7  -1   10.70    7.00
   8  -7   1    0.90    6.00
   8   7   1    2.00    4.90
  -8   7  -1    8.90    6.10
  -9  -7  -1   10.70    7.90
   9  -7   1    8.50    7.50
   9   7   1    8.30    6.10
  -9   7  -1    2.20    4.70
 -10  -7  -1   67.99   15.60
  10  -7   1   89.39   16.80
  10   7   1   81.99   13.80
 -10   7  -1   74.79   13.20
  11  -7   1    1.50    7.90
 -11  -7  -1    7.00    8.00
  11   7   1    6.50    6.30
 -11   7  -1    6.40    6.50
  12  -7   1    9.80    8.90
 -12  -7  -1    6.20    8.60
  12   7   1   -1.70    4.40
 -12   7  -1    6.20    6.80
  13  -7   1   29.00   10.30
 -13  -7  -1   49.40   14.50
  13   7   1   36.30   10.10
 -13   7  -1   41.00   12.80
  14  -7   1   11.90    9.20
 -14  -7  -1   11.70   12.70
  14   7   1   20.20    9.00
 -11   8   1   -6.10    6.40
  10  -8  -1   28.30   10.90
 -10   8   1   26.20   10.00
   9  -8  -1   23.60   10.60
  -9  -8   1   21.20    9.90
   9   8  -1   11.40    6.60
  -9   8   1   24.80    8.40
  -8  -8   1   82.39   16.80
   8  -8  -1   56.59   14.40
   8   8  -1   79.49   14.00
  -8   8   1   63.39   12.70
  -7  -8   1    0.40    6.90
   7  -8  -1   -0.80    7.70
  -7   8   1    4.50    6.50
   7   8  -1    5.50    5.70
  -6  -8   1  -12.70    5.30
   6  -8  -1    1.10    8.10
  -6   8   1   -3.80    5.00
   6   8  -1    5.20    5.00
  -5  -8   1   15.80    9.30
   5  -8  -1   22.50   10.80
   5   8  -1   53.39   11.50
  -5   8   1   38.80   10.70
   4  -8  -1   17.20    8.70
  -4  -8   1    0.30    6.40
   4   8  -1   16.30    7.00
  -4   8   1   11.70    6.70
  -3  -8   1   39.20   12.10
   3  -8  -1   60.19   13.30
   3   8  -1   59.59   11.40
  -3   8   1   49.90   11.00
  -2  -8   1   19.50    8.80
   2  -8  -1   34.70   10.90
  -2   8   1   35.80   10.50
   2   8  -1   15.50    6.60
   1  -8  -1   35.40   10.80
  -1  -8   1   37.30   10.80
   1   8  -1   36.10    8.50
   0  -8   1   91.59   16.70
   0  -8  -1  109.99   17.30
   1  -8   1   53.99   13.10
  -1  -8  -1   74.49   14.30
   1   8   1   64.19   11.70
   2  -8   1  149.88   19.70
  -2  -8  -1  131.19   19.60
   2   8   1  136.69   16.90
  -2   8  -1  121.19   16.30
  -3  -8  -1    3.10    6.50
   3   8   1    7.80    5.90
  -3   8  -1   21.60    7.90
  -4  -8  -1   15.70    8.10
   4  -8   1    2.10    6.70
  -4   8  -1    6.80    5.80
   4   8   1   12.80    6.60
   5  -8   1   41.30   12.60
  -5  -8  -1   22.20    9.70
   5   8   1   41.50   11.00
  -5   8  -1   57.39   12.30
   6  -8   1   -3.60    7.00
  -6  -8  -1   18.20    9.00
   6   8   1    1.70    4.40
  -6   8  -1    7.70    6.60
  -7  -8  -1    1.60    7.40
   7  -8   1   12.20    9.10
  -7   8  -1   -0.20    5.20
   7   8   1    8.80    6.00
   8  -8   1   62.79   15.10
  -8  -8  -1   34.10   11.80
  -8   8  -1   84.69   14.60
   8   8   1   72.49   14.20
   9  -8   1   11.40    9.60
   9   8   1    3.70    7.00
  -9   8  -1   -2.70    6.50
  10  -8   1   -5.10    8.00
 -10   8  -1   -6.10    6.20
 -26   0   2    1.10    7.70
  25   0  -2   -2.90    7.20
 -25   0   2   -3.30    5.70
 -24   0   2   53.29   11.90
  24   0  -2   45.80   11.80
  23   0  -2   -1.90    4.30
 -23   0   2    7.10    6.10
 -22   0   2  252.47   21.30
  22   0  -2  231.38   25.40
  21   0  -2   -2.10    4.50
 -21   0   2    5.60    5.80
  20   0  -2   43.90    9.90
 -20   0   2   35.70    8.90
 -19   0   2    2.40    4.00
  19   0  -2   -1.00    3.10
  18   0  -2   -2.00    2.70
 -18   0   2    3.50    4.50
 -17   0   2   -3.30    3.10
 -17   0   2   -0.20    3.10
  17   0  -2    6.20    3.90
  16   0  -2    5.60    4.50
 -16   0   2   16.00    5.80
 -16   0   2    6.30    3.30
  15   0  -2    5.30    3.50
 -15   0   2    8.30    4.30
 -15   0   2    1.00    2.60
 -14   0   2  265.97   18.20
 -14   0   2  284.17   16.60
  14   0  -2  273.47   19.00
  14   0  -2  275.57   15.30
 -13   0   2    5.10    3.20
 -13   0   2    6.10    2.60
  13   0  -2   -1.00    1.60
  13   0  -2   -1.80    2.00
 -12   0   2  937.61   44.90
 -12   0   2  938.61   47.30
  12   0  -2  997.30   48.10
  12   0  -2  959.50   44.00
 -11   0   2    3.80    2.00
  11   0  -2    1.70    2.20
  11   0  -2   -1.30    1.40
 -11   0   2    8.80    3.30
 -10   0   2   75.09    5.70
  10   0  -2   47.00    6.90
  10   0  -2   59.49    4.80
 -10   0   2   65.39    7.60
   9   0  -2    2.10    2.10
   9   0  -2    0.20    1.60
   9   0  -2   -3.70    1.10
  -9   0   2    1.80    1.90
  -8   0   2 1928.31   89.79
   8   0  -2 1943.91   88.79
   8   0  -2 2120.29   87.79
   8   0  -2 1987.00   90.19
  -7   0   2   -2.70    1.00
  -7   0   2    5.50    2.10
   7   0  -2    0.20    1.30
   7   0  -2    0.80    1.40
   6   0  -2   15.00    3.00
   6   0  -2   10.30    2.30
  -6   0   2   10.80    2.60
  -6   0   2   10.20    2.10
  -5   0   2    0.00    1.10
  -5   0   2   -0.40    1.50
   5   0  -2   -0.60    1.10
   5   0  -2   -0.60    1.20
   4   0  -2   39.30    4.10
   4   0  -2   33.50    3.00
  -4   0   2   34.40    3.10
  -4   0   2   46.40    4.40
  -3   0   2    0.20    0.80
   3   0  -2    0.10    0.90
   3   0  -2    0.10    0.70
  -3   0   2   -0.70    0.90
   2   0  -2  717.03   33.00
  -2   0   2  749.13   33.30
  -2   0   2  754.02   33.30
  -1   0   2   -0.70    0.40
   1   0  -2   -0.30    0.40
  -1   0   2   -0.60    0.30
   1   0  -2    0.00    0.40
   0   0   2  694.13   30.50
   0   0   2  621.24   30.40
   0   0  -2  739.83   30.40
   1   0   2    0.40    0.70
  -1   0  -2    0.50    0.70
   1   0   2   -0.20    0.70
   2   0   2  246.18   13.00
   2   0   2  242.88   13.20
  -2   0  -2  293.67   12.70
  -2   0  -2  305.57   13.50
   3   0   2    0.20    1.00
  -3   0  -2    0.70    1.10
  -3   0  -2    1.80    1.50
   3   0   2    0.20    1.10
   4   0   2   43.10    4.70
  -4   0  -2   61.89    4.70
  -4   0  -2   56.79    4.30
   4   0   2   46.90    3.80
   5   0   2   -0.80    0.80
   5   0   2    1.00    1.50
  -5   0  -2   -0.20    1.20
  -5   0  -2   -0.20    1.20
   6   0   2  352.56   18.00
   6   0   2  345.97   19.30
  -6   0  -2  401.76   19.10
  -6   0  -2  383.66   18.90
   7   0   2   -0.80    1.10
   7   0   2   -0.40    1.50
  -7   0  -2   -1.80    1.30
  -7   0  -2    1.00    1.80
  -8   0  -2   11.40    3.00
   8   0   2   11.50    2.50
  -8   0  -2    6.90    2.60
   8   0   2   10.80    3.40
   9   0   2   -2.00    1.10
   9   0   2    1.60    2.00
  -9   0  -2   -0.70    1.70
  -9   0  -2   -1.20    1.70
 -10   0  -2 1609.54   74.99
 -10   0  -2 1668.93   74.89
  10   0   2 1646.54   76.39
  10   0   2 1603.04   73.29
 -11   0  -2    1.10    1.90
  11   0   2    1.60    1.50
 -11   0  -2    1.40    2.00
  11   0   2    1.10    2.20
 -12   0  -2  176.88   12.90
  12   0   2  166.88   11.10
 -12   0  -2  189.48   12.80
  12   0   2  185.78   14.00
 -13   0  -2   -1.00    2.40
 -13   0  -2   -2.20    1.70
  13   0   2    0.40    2.70
  13   0   2    0.70    1.60
  14   0   2   13.40    4.90
 -14   0  -2    6.50    3.80
 -14   0  -2   12.10    4.40
  15   0   2   -0.40    3.10
 -15   0  -2   -2.50    2.80
 -15   0  -2    1.20    2.90
 -16   0  -2  567.34   31.60
  16   0   2  566.24   34.40
 -16   0  -2  545.35   32.30
  17   0   2   -0.60    3.10
 -17   0  -2    1.90    3.70
 -17   0  -2    5.20    4.30
 -18   0  -2   15.90    6.10
 -18   0  -2   33.20    7.70
  18   0   2   22.30    8.10
 -19   0  -2    4.30    5.20
 -19   0  -2   -2.80    3.60
  19   0   2    2.70    5.60
  20   0   2  444.66   32.00
 -20   0  -2  468.25   30.30
  21   0   2    7.40    5.60
 -21   0  -2    6.90    5.80
 -22   0  -2  102.49   15.90
  22   0   2  107.79   16.90
  23   0   2    4.00    6.00
 -23   0  -2   -0.60    6.10
  24   0   2    7.40    8.70
  25  -1  -2    0.20    7.10
 -25  -1   2   13.60    7.50
 -25   1   2    4.20    6.90
  25   1  -2    4.80    6.80
 -24  -1   2   11.60    6.50
  24  -1  -2    9.20    8.20
  24   1  -2   -0.30    6.20
 -24   1   2    7.20    6.90
 -23  -1   2   -1.70    4.70
  23  -1  -2   -0.80    5.20
 -23   1   2    7.70    7.10
  23   1  -2   -1.10    5.10
  22  -1  -2   38.20   11.00
 -22  -1   2   45.50   10.70
  22   1  -2   36.80    9.80
 -22   1   2   45.50   11.10
  21  -1  -2   58.79   12.20
 -21  -1   2   52.79   10.90
  21   1  -2   43.90   10.80
 -21   1   2   53.89   10.70
 -20  -1   2  207.28   18.50
  20  -1  -2  150.58   18.90
  20   1  -2  159.48   19.20
 -20   1   2  213.88   16.50
 -20   1   2  218.48   22.00
  19  -1  -2    4.30    5.00
 -19  -1   2   13.20    6.40
  19   1  -2   11.60    5.60
 -19   1   2    6.70    4.60
 -19   1   2    8.40    4.90
 -18  -1   2   87.69   12.40
  18  -1  -2  120.99   15.60
 -18   1   2   68.19    9.90
 -18   1   2   92.19   12.90
  18   1  -2   98.69   13.30
  17  -1  -2    0.80    3.60
 -17  -1   2    3.10    4.50
 -17   1   2    3.90    4.30
  17   1  -2    4.30    4.30
 -17   1   2    3.70    3.70
 -16  -1   2  273.07   19.30
  16  -1  -2  240.38   18.70
  16   1  -2  236.18   18.20
  16   1  -2  247.88   15.90
 -16   1   2  264.37   17.10
 -16   1   2  230.98   18.00
 -15  -1   2    2.90    2.90
 -15  -1   2    1.30    2.70
  15  -1  -2    5.50    3.90
  15   1  -2    2.60    3.20
  15   1  -2    0.90    2.40
 -15   1   2    1.80    2.40
 -15   1   2   -0.90    2.90
 -14  -1   2  268.47   18.10
 -14  -1   2  257.87   15.30
  14  -1  -2  242.38   18.20
 -14   1   2  260.67   17.80
  14   1  -2  263.27   15.70
  14   1  -2  230.98   17.60
 -14   1   2  276.97   16.70
  13  -1  -2   96.49   10.80
 -13  -1   2  108.59    8.10
 -13  -1   2  107.99   11.90
  13  -1  -2  112.09   12.60
  13   1  -2  100.19   11.10
 -13   1   2   98.89   10.90
  13   1  -2   98.69    8.30
 -12  -1   2   98.59    7.50
  12  -1  -2  106.69    9.30
 -12  -1   2   96.69   10.90
  12  -1  -2   94.29   11.00
  12   1  -2  103.99   11.30
  12   1  -2   93.99    7.90
 -12   1   2  100.69   10.90
 -11  -1   2  407.26   20.60
 -11  -1   2  404.16   23.30
  11  -1  -2  393.26   18.60
  11  -1  -2  422.86   23.20
  11  -1  -2  426.36   23.90
  11   1  -2  420.36   21.70
  11   1  -2  393.96   23.10
 -11   1   2  440.56   23.60
 -10  -1   2   99.09    6.70
  10  -1  -2  100.99    8.70
  10  -1  -2  113.29   11.00
 -10  -1   2   85.99    9.40
  10  -1  -2   94.99    5.00
  10   1  -2  104.09    7.50
  10   1  -2   99.19    8.50
 -10   1   2  118.99    9.30
   9  -1  -2  664.83   29.90
  -9  -1   2  671.73   31.40
   9  -1  -2  686.93   34.10
   9  -1  -2  688.33   34.40
  -9  -1   2  663.23   34.30
   9   1  -2  686.73   34.10
  -9   1   2  738.03   34.40
   9   1  -2  681.33   32.70
  -8  -1   2    2.00    1.90
   8  -1  -2    0.40    1.60
  -8  -1   2    0.80    1.10
   8  -1  -2   -0.50    1.70
  -8   1   2    2.40    2.30
   8   1  -2   -2.30    1.00
   8   1  -2    0.80    1.70
  -7  -1   2 1118.09   49.10
  -7  -1   2 1126.09   51.89
   7  -1  -2 1081.49   51.69
   7  -1  -2 1075.59   51.59
  -7  -1   2 1075.59   51.59
  -7   1   2 1209.28   51.79
   7   1  -2 1082.79   51.39
  -6  -1   2  625.94   31.60
  -6  -1   2  663.33   29.00
  -6  -1   2  629.24   31.40
   6  -1  -2  617.34   31.40
   6  -1  -2  638.24   31.30
   6   1  -2  622.94   31.10
  -6   1   2  754.02   31.70
   5  -1  -2 1194.18   51.19
  -5  -1   2 1140.29   51.39
  -5  -1   2 1067.79   48.80
  -5  -1   2 1056.49   51.49
   5  -1  -2 1199.88   51.79
  -5   1   2 1014.90   49.40
  -5   1   2 1280.97   51.49
   5   1  -2 1077.89   50.89
  -4  -1   2  321.27   17.80
   4  -1  -2  360.36   17.10
  -4  -1   2  356.26   17.50
   4  -1  -2  364.56   18.00
   4   1  -2  334.67   17.00
  -4   1   2  350.86   17.30
  -4   1   2  335.37   15.60
  -3  -1   2   28.60    3.80
   3  -1  -2   34.80    3.80
   3  -1  -2   31.90    3.10
  -3  -1   2   27.10    3.40
   3   1  -2   27.10    3.20
  -3   1   2   31.90    2.40
  -3   1   2   31.30    3.60
  -2  -1   2 2750.52  116.79
   2  -1  -2 3019.10  117.49
  -2  -1   2 2447.35  115.49
   2  -1  -2 2685.13  115.89
  -2  -1   2 2531.95  117.29
  -2   1   2 2665.73  115.89
  -2   1   2 2736.73  116.59
   2   1  -2 2590.04  116.39
   1  -1  -2 1342.57   56.69
  -1  -1   2 1357.56   56.19
   1  -1  -2 1340.77   56.59
   1  -1  -2 1216.28   54.89
  -1  -1   2 1164.38   55.49
  -1  -1   2 1208.28   56.29
  -1  -1   2 1265.07   56.69
  -1   1   2 1253.47   55.69
   0  -1   2 3038.30  138.89
   0  -1   2 3359.16  138.99
   0  -1  -2 3263.07  138.99
   0  -1   2 2983.00  138.49
   0  -1   2 3089.69  138.49
   0  -1  -2 3495.95  139.29
   0   1   2 3123.19  138.49
   1  -1   2  617.74   30.60
  -1  -1  -2  701.93   31.00
  -1  -1  -2  654.73   30.50
   1  -1   2  697.73   30.50
   1  -1   2  621.14   29.90
   1  -1   2  694.83   30.70
   1   1   2  667.53   30.50
   2  -1   2  271.07   15.20
   2  -1   2  313.27   15.50
  -2  -1  -2  307.27   15.00
  -2  -1  -2  314.77   15.40
   2  -1   2  314.87   14.60
   2   1   2  295.17   13.90
   2   1   2  312.27   15.10
  -2   1  -2  277.87   14.10
   3  -1   2 1565.54   69.49
   3  -1   2 1447.46   70.79
   3  -1   2 1688.03   71.09
  -3  -1  -2 1619.94   70.19
  -3  -1  -2 1753.32   70.99
   3   1   2 1528.75   69.49
  -3   1  -2 1519.65   69.59
   3   1   2 1556.34   70.39
  -4  -1  -2  162.18    9.10
   4  -1   2  151.78    8.10
   4  -1   2  146.39    9.60
   4  -1   2  153.38    9.60
  -4  -1  -2  172.38    9.80
  -4   1  -2  165.08    9.40
  -4   1  -2  150.88    8.60
   4   1   2  144.89    8.60
   4   1   2  144.79    9.00
   5  -1   2  150.08    8.00
  -5  -1  -2  160.38    9.70
   5  -1   2  139.69    9.70
  -5  -1  -2  153.08    9.00
  -5   1  -2  130.59    8.60
   5   1   2  142.29    8.90
   5   1   2  151.48    9.20
  -5   1  -2  175.48    9.70
   6  -1   2  360.66   20.00
  -6  -1  -2  367.26   19.50
   6  -1   2  380.16   17.60
  -6  -1  -2  373.16   18.90
  -6   1  -2  335.87   18.60
   6   1   2  363.86   19.20
  -6   1  -2  417.96   19.70
   6   1   2  363.76   19.00
   7  -1   2   94.19    5.80
  -7  -1  -2  112.69    7.50
  -7  -1  -2   88.49    7.40
   7  -1   2   89.79    9.10
  -7   1  -2  108.79    7.70
   7   1   2   89.09    7.00
  -7   1  -2   85.69    7.00
   7   1   2   81.49    7.00
  -8  -1  -2  802.72   36.90
   8  -1   2  726.53   38.20
   8  -1   2  761.52   35.00
  -8  -1  -2  770.92   37.60
   8   1   2  768.42   37.70
  -8   1  -2  813.52   37.50
  -8   1  -2  752.52   37.00
   8   1   2  756.62   36.90
  -9  -1  -2  339.27   17.90
   9  -1   2  314.47   19.40
   9  -1   2  323.17   16.10
  -9  -1  -2  305.97   18.40
  -9   1  -2  328.37   18.20
   9   1   2  320.17   18.80
   9   1   2  308.37   17.80
  -9   1  -2  334.27   18.50
  10  -1   2    0.20    2.30
 -10  -1  -2   -0.60    1.70
 -10  -1  -2    3.30    2.10
  10  -1   2   -0.60    1.20
  10   1   2   -0.50    1.40
 -10   1  -2   -2.20    1.80
  10   1   2   -2.40    1.40
 -10   1  -2   -1.20    1.80
  11  -1   2    2.80    1.80
  11  -1   2    3.00    2.60
 -11  -1  -2    8.30    3.10
 -11  -1  -2    0.90    2.20
 -11   1  -2    2.70    2.60
  11   1   2    4.60    2.40
 -11   1  -2    3.50    2.50
  11   1   2    1.10    2.50
  12  -1   2  209.58   15.90
 -12  -1  -2  224.78   15.20
 -12  -1  -2  207.98   14.10
 -12   1  -2  204.28   14.60
 -12   1  -2  217.58   14.70
  12   1   2  222.18   15.70
  12   1   2  232.18   14.40
 -13  -1  -2   44.20    6.60
  13  -1   2   45.00    8.40
 -13  -1  -2   45.70    7.60
 -13   1  -2   40.20    6.80
  13   1   2   50.09    8.10
  13   1   2   41.40    6.30
 -13   1  -2   39.00    7.10
 -14  -1  -2   89.69   10.40
 -14  -1  -2   88.19   11.10
  14  -1   2  101.09   13.00
 -14   1  -2  106.89   11.90
  14   1   2  103.89    9.00
 -14   1  -2  118.29   12.20
  14   1   2  111.89   13.10
  15  -1   2   56.79   10.10
 -15  -1  -2   84.39   11.30
 -15  -1  -2   80.89   10.00
  15   1   2   72.99   11.00
 -15   1  -2   87.19   11.20
  15   1   2   80.39    9.40
 -15   1  -2   84.69   10.90
 -16  -1  -2  140.29   15.10
 -16  -1  -2  131.59   13.50
  16  -1   2  101.69   14.50
 -16   1  -2  122.39   14.20
 -16   1  -2  160.88   16.00
  16   1   2  153.28   16.70
 -17  -1  -2   82.69   11.90
  17  -1   2   77.59   12.60
 -17  -1  -2   76.19   10.50
 -17   1  -2   79.79   11.30
  17   1   2  101.89   13.70
 -17   1  -2   82.59   11.90
  18  -1   2  129.79   17.00
 -18  -1  -2  155.38   17.10
 -18   1  -2  135.99   15.50
 -18   1  -2  139.99   16.40
  18   1   2  138.79   17.20
 -19  -1  -2    9.80    5.40
  19  -1   2   18.20    7.60
 -19   1  -2    5.80    5.40
  19   1   2    4.50    6.10
 -19   1  -2   12.50    5.70
  20  -1   2   54.49   12.80
 -20  -1  -2   70.69   12.30
  20   1   2   68.09   13.10
 -20   1  -2   62.39   11.30
 -20   1  -2   61.49   11.30
 -21  -1  -2   20.40    7.80
  21  -1   2   13.90    7.90
 -21   1  -2   20.30    7.00
  21   1   2   24.40    8.40
 -21   1  -2    9.70    6.30
  22  -1   2    3.10    6.50
 -22  -1  -2   -2.60    5.50
  22   1   2    2.00    6.80
 -22   1  -2   17.70   10.80
 -23  -1  -2    4.60    7.40
  23  -1   2   -1.20    5.70
  23   1   2   11.70    7.30
 -24  -1  -2    2.50    6.90
  24  -1   2    3.70    7.80
  24   1   2    3.10    5.80
 -25  -2   2  149.79   21.60
 -25   2   2  118.49   18.10
 -24  -2   2    6.30    6.50
  24  -2  -2    3.80    6.70
 -24   2   2    1.40    5.80
  24   2  -2    9.00    6.40
  23  -2  -2   67.09   13.50
 -23  -2   2   48.20   12.40
 -23   2   2   68.79   13.40
  23   2  -2   39.80   10.90
  22  -2  -2   60.39   12.30
 -22  -2   2   61.29   12.90
 -22   2   2   68.29   11.80
 -22   2   2   94.59   15.30
  22   2  -2   51.99   11.30
  21  -2  -2   -0.40    4.70
 -21  -2   2   -2.70    5.50
 -21   2   2    0.70    4.70
 -21   2   2    6.60    6.70
  21   2  -2   -1.70    4.70
 -20  -2   2   -5.40    4.60
  20  -2  -2   -0.50    4.40
 -20   2   2    3.60    4.40
  20   2  -2   -0.50    3.70
 -20   2   2   -6.80    4.00
 -19  -2   2   40.00    9.60
  19  -2  -2   65.89   11.80
 -19   2   2   56.29   10.20
 -19   2   2   63.19    9.70
  19   2  -2   40.40    9.00
  18  -2  -2   27.20    8.00
 -18  -2   2   47.90   10.30
 -18   2   2   34.20    8.30
  18   2  -2   45.80    9.20
 -18   2   2   55.79    9.40
 -17  -2   2   60.69   10.30
  17  -2  -2   60.99   11.20
 -17   2   2   64.59   10.40
  17   2  -2   44.30    8.70
  17   2  -2   81.09   10.00
 -17   2   2   44.70    8.00
  16  -2  -2    0.70    4.10
  16  -2  -2    5.30    3.60
 -16  -2   2    3.60    4.40
 -16   2   2   -1.20    3.40
  16   2  -2    1.10    2.80
  16   2  -2    0.90    3.00
 -15  -2   2  388.36   25.20
  15  -2  -2  390.16   25.00
  15  -2  -2  354.46   24.80
 -15   2   2  395.16   24.70
  15   2  -2  394.26   24.60
  15   2  -2  404.56   23.00
 -14  -2   2    9.10    4.50
  14  -2  -2    7.10    3.90
  14  -2  -2   13.70    5.00
 -14   2   2   15.30    5.20
  14   2  -2    6.70    3.90
  14   2  -2    7.10    3.30
  13  -2  -2    2.00    3.00
 -13  -2   2   -2.80    2.60
  13  -2  -2    3.00    2.70
 -13   2   2    4.90    3.10
  13   2  -2    1.90    2.50
  13   2  -2    1.40    2.40
 -12  -2   2   66.59    5.80
  12  -2  -2   47.30    7.90
  12  -2  -2   80.59   10.10
 -12  -2   2   55.29    8.50
  12   2  -2   73.99    8.80
  12   2  -2   58.59    7.50
 -12   2   2   62.49    8.50
  11  -2  -2  110.19   11.70
 -11  -2   2   88.19    6.70
 -11  -2   2  108.29   12.10
  11  -2  -2  100.59   11.40
  11   2  -2   92.59   10.00
 -11   2   2  123.79    9.80
  11   2  -2  114.89    9.10
  10  -2  -2   96.69   11.10
  10  -2  -2   89.59    9.70
 -10  -2   2   94.69   10.60
 -10  -2   2   73.19    5.50
 -10   2   2   63.89    8.20
  10   2  -2   63.19    7.90
  10   2  -2   82.19    8.40
   9  -2  -2 1688.33   74.79
   9  -2  -2 1646.24   73.79
  -9  -2   2 1474.45   69.89
  -9  -2   2 1498.05   73.79
  -9   2   2 1731.03   73.69
   9   2  -2 1584.94   72.69
   9   2  -2 1508.75   72.79
  -8  -2   2  306.77   18.60
   8  -2  -2  347.97   18.50
  -8  -2   2  300.87   15.10
   8  -2  -2  325.47   19.10
  -8   2   2  334.97   18.10
   8   2  -2  308.87   17.60
   8   2  -2  293.27   17.30
  -7  -2   2  263.07   16.70
  -7  -2   2  262.87   13.50
  -7  -2   2  269.67   17.20
   7  -2  -2  298.87   17.40
   7  -2  -2  296.27   16.20
  -7   2   2  302.07   16.30
   7   2  -2  288.37   15.80
  -7   2   2  282.17   12.60
   7   2  -2  257.67   15.50
  -6  -2   2    4.40    1.30
   6  -2  -2    4.30    2.50
  -6  -2   2    2.80    2.30
   6  -2  -2    5.40    2.20
  -6  -2   2    7.30    3.20
   6   2  -2    4.50    2.00
  -6   2   2    6.30    1.20
  -6   2   2    1.50    1.80
   5  -2  -2   64.09    7.40
  -5  -2   2   69.89    7.50
  -5  -2   2   63.39    4.30
  -5  -2   2   62.99    7.40
   5  -2  -2   68.29    5.60
  -5   2   2   64.19    4.10
   5   2  -2   56.99    5.80
  -5   2   2   72.09    5.90
  -4  -2   2   -0.20    1.00
   4  -2  -2   -0.10    1.20
  -4  -2   2    0.50    1.80
  -4  -2   2   -2.50    1.20
   4  -2  -2    0.10    1.90
  -4   2   2    1.10    1.50
   4   2  -2   -1.40    1.10
  -4   2   2   -0.10    0.90
  -3  -2   2  494.15   27.00
  -3  -2   2  506.75   26.50
   3  -2  -2  603.74   27.50
  -3  -2   2  495.15   24.70
   3  -2  -2  567.04   25.10
   3   2  -2  483.05   25.00
  -3   2   2  548.75   25.70
  -3   2   2  553.04   24.70
   2  -2  -2  483.65   21.90
  -2  -2   2  453.55   22.40
  -2  -2   2  462.35   23.70
   2  -2  -2  484.25   24.20
   2  -2  -2  529.05   24.40
  -2  -2   2  429.06   24.00
  -2   2   2  450.85   22.20
   2   2  -2  465.05   22.40
  -1  -2   2  970.10   46.10
   1  -2  -2 1025.70   44.70
   1  -2  -2 1113.79   47.80
  -1  -2   2 1023.50   47.10
  -1  -2   2  967.50   46.40
   1  -2  -2  989.00   47.10
  -1  -2   2 1056.39   47.60
  -1   2   2  977.60   45.90
   0  -2  -2 1799.42   77.89
   0  -2  -2 1639.34   77.09
   0  -2   2 1716.63   77.29
   0  -2   2 1632.64   76.69
   0  -2   2 1666.93   77.09
   0  -2  -2 1948.71   74.69
   0  -2   2 1605.24   76.59
   0   2   2 1697.03   76.39
   1  -2   2 1604.74   75.99
   1  -2   2 1716.73   76.19
  -1  -2  -2 1644.14   76.09
   1  -2   2 1655.43   76.09
  -1  -2  -2 1806.92   77.29
   1  -2   2 1745.33   76.49
   1   2   2 1680.83   75.79
   1   2   2 1719.33   73.49
  -2  -2  -2    2.20    2.10
  -2  -2  -2    0.80    1.60
   2  -2   2   -0.80    1.20
   2  -2   2    1.20    1.40
   2  -2   2   -0.20    1.30
   2  -2   2   -0.20    1.40
   2   2   2    0.80    0.80
   2   2   2    1.30    1.60
  -3  -2  -2  398.26   21.90
   3  -2   2  466.35   22.00
  -3  -2  -2  475.65   23.70
   3  -2   2  453.05   23.40
   3  -2   2  439.96   22.90
   3   2   2  444.16   22.70
  -3   2  -2  415.26   21.40
   3   2   2  472.15   20.80
   4  -2   2  121.89    7.30
  -4  -2  -2  120.69    8.90
   4  -2   2   99.99    8.20
   4  -2   2  100.79    8.60
  -4  -2  -2  106.29    7.60
   4   2   2  113.59    8.30
  -4   2  -2  101.39    7.10
   4   2   2  122.59    6.80
  -5  -2  -2  447.56   23.00
  -5  -2  -2  470.85   24.90
   5  -2   2  503.65   25.20
   5  -2   2  467.05   24.50
   5  -2   2  468.15   22.20
   5   2   2  480.95   24.10
  -5   2  -2  424.16   22.70
   5   2   2  453.35   22.50
   6  -2   2  235.68   14.60
   6  -2   2  218.08   11.80
  -6  -2  -2  227.88   13.10
   6  -2   2  235.08   15.00
  -6  -2  -2  242.28   15.00
  -6   2  -2  208.28   12.90
   6   2   2  237.48   13.00
   6   2   2  233.78   14.10
   7  -2   2    6.80    3.00
   7  -2   2    8.40    1.80
  -7  -2  -2    3.30    2.80
   7  -2   2   10.90    3.60
  -7  -2  -2    6.70    2.50
  -7   2  -2    5.50    2.40
   7   2   2   10.00    3.20
   7   2   2    3.70    2.00
   8  -2   2   15.80    2.30
   8  -2   2   15.40    4.50
  -8  -2  -2   13.40    4.00
  -8  -2  -2   24.10    4.30
   8  -2   2   11.90    4.10
   8   2   2   16.90    3.70
  -8   2  -2   24.90    4.40
   8   2   2   18.20    4.00
  -9  -2  -2   18.80    4.70
   9  -2   2   21.00    2.60
   9  -2   2   27.60    5.70
   9  -2   2   10.00    4.00
  -9  -2  -2   24.80    4.50
   9   2   2   25.20    4.80
   9   2   2   21.00    4.60
  -9   2  -2   26.70    4.90
  10  -2   2   27.70    6.00
 -10  -2  -2   34.10    6.50
 -10  -2  -2   29.20    5.00
 -10   2  -2   36.30    6.10
  10   2   2   35.70    5.90
 -10   2  -2   37.50    6.00
  10   2   2   37.00    6.10
  11  -2   2  166.98   13.80
 -11  -2  -2  165.78   11.70
 -11  -2  -2  153.58   13.10
  11   2   2  188.18   13.10
 -11   2  -2  170.18   12.80
 -11   2  -2  177.08   12.90
  11   2   2  181.18   13.00
 -12  -2  -2    1.70    3.00
  12  -2   2    0.50    2.90
 -12  -2  -2    1.00    2.60
  12   2   2   -1.50    2.10
  12   2   2   -0.80    2.20
 -12   2  -2    4.00    3.20
 -12   2  -2    3.70    3.00
 -13  -2  -2    3.20    2.60
  13  -2   2   -0.20    3.30
 -13  -2  -2    1.20    3.10
 -13   2  -2   -2.40    2.50
 -13   2  -2    2.00    3.30
  13   2   2   -1.90    2.40
  13   2   2    7.00    3.60
  14  -2   2  111.49   14.30
 -14  -2  -2   90.39   12.30
 -14  -2  -2  117.59   10.20
  14   2   2  114.09   13.20
 -14   2  -2  110.39   12.10
 -14   2  -2  101.19   11.90
  14   2   2  104.49   11.50
 -15  -2  -2   -4.00    2.80
  15  -2   2    5.50    4.30
  15   2   2    1.10    3.00
 -15   2  -2    4.30    3.70
 -15   2  -2    0.30    4.00
  15   2   2   -1.00    3.10
  16  -2   2    1.60    4.10
 -16  -2  -2    5.70    4.20
  16   2   2   13.30    5.10
  16   2   2    3.90    3.50
 -16   2  -2    1.40    3.60
 -16   2  -2    3.30    3.80
  17  -2   2    7.60    4.80
 -17  -2  -2    6.30    4.70
  17   2   2    8.50    4.50
 -17   2  -2    6.50    5.10
 -17   2  -2    1.10    4.00
  17   2   2    1.90    4.00
 -18  -2  -2   -1.60    3.30
  18  -2   2    3.00    4.40
  18   2   2   -8.00    3.60
 -18   2  -2    6.70    5.20
 -18   2  -2    1.20    4.20
 -19  -2  -2   10.20    6.20
  19  -2   2   -1.30    4.50
  19   2   2    9.30    5.40
 -19   2  -2    3.40    5.10
 -19   2  -2    3.50    4.80
  20  -2   2   46.50   12.20
 -20  -2  -2   44.30   10.80
  20   2   2   30.00    8.30
 -20   2  -2   56.99   10.80
 -20   2  -2   38.00    9.60
 -21  -2  -2   15.20    7.60
  21  -2   2    2.60    7.20
 -21   2  -2   10.70    7.00
  21   2   2    8.50    7.40
  22  -2   2    6.50    7.90
 -22  -2  -2   -0.70    5.40
  22   2   2   -0.30    5.00
 -22   2  -2    3.80    5.80
  23  -2   2   -7.50    6.50
 -23  -2  -2    6.60    7.40
 -23   2  -2    9.10    6.50
  23   2   2   -0.30    6.70
 -24  -2  -2   23.10   10.10
  24   2   2   11.60    8.80
 -24  -3   2    9.40    8.00
  24   3  -2   15.60    8.10
 -24   3   2   25.10    9.40
 -24   3   2   28.60   10.00
  23  -3  -2   13.70    8.30
 -23  -3   2    8.00    8.30
 -23   3   2   -0.30    5.60
  23   3  -2    5.70    6.00
 -23   3   2    6.40    6.20
 -22  -3   2    8.80    8.00
  22  -3  -2    6.10    7.70
  22   3  -2    9.90    6.40
 -22   3   2    2.70    5.50
 -22   3   2    4.70    6.40
 -21  -3   2   -4.80    5.10
  21  -3  -2    1.10    5.40
 -21   3   2    6.60    6.20
  21   3  -2    1.90    4.90
 -21   3   2   -0.80    3.80
 -20  -3   2   32.30   10.00
  20  -3  -2   38.40   10.70
 -20   3   2   34.00    8.10
  20   3  -2   50.29   10.40
 -20   3   2   53.39   10.90
 -19  -3   2   70.79   12.50
  19  -3  -2   59.29   12.20
  19   3  -2   76.69   10.70
 -19   3   2   83.79   13.10
 -19   3   2   67.19   11.40
  19   3  -2   60.79   11.10
 -18  -3   2  112.29   15.80
  18  -3  -2  130.59   16.90
  18  -3  -2   69.99   11.50
  18   3  -2  105.89   13.50
  18   3  -2   94.49   12.10
 -18   3   2  110.29   15.20
  17  -3  -2   91.89   13.60
  17  -3  -2   79.99   13.00
 -17  -3   2   75.69   12.70
 -17   3   2   79.39   12.30
  17   3  -2   63.99   10.90
  17   3  -2  100.09   11.70
 -16  -3   2   97.49   14.30
  16  -3  -2   57.59   10.50
  16  -3  -2   93.99   13.40
 -16   3   2   76.99   11.60
  16   3  -2   87.79   11.10
  16   3  -2   84.89   11.50
  15  -3  -2   -1.50    2.90
  15  -3  -2   -3.60    3.50
 -15  -3   2    8.80    4.90
  15   3  -2   12.30    4.60
  15   3  -2   13.20    4.80
 -15   3   2    2.60    4.10
  14  -3  -2   94.39   13.00
 -14  -3   2   83.19   12.00
  14  -3  -2   76.59   11.20
  14   3  -2   62.39    9.10
 -14   3   2   70.29   10.00
  14   3  -2   89.69   10.90
 -13  -3   2  105.39   13.80
  13  -3  -2  103.59   12.80
  13  -3  -2  152.48   16.20
  13   3  -2  138.69   13.50
  13   3  -2  126.19   13.20
 -13   3   2  145.09   12.20
  12  -3  -2   34.70    6.90
 -12  -3   2   47.00    8.90
  12  -3  -2   35.70    7.40
  12   3  -2   31.20    6.30
  12   3  -2   34.00    6.40
 -12   3   2   50.29    8.00
 -11  -3   2   12.20    4.90
  11  -3  -2   20.90    5.40
  11  -3  -2   10.60    4.50
  11   3  -2   29.50    5.70
  11   3  -2   34.50    6.40
 -11   3   2   15.90    5.00
 -10  -3   2  512.15   31.50
  10  -3  -2  649.54   33.20
  10  -3  -2  581.14   31.10
  10   3  -2  535.55   29.50
  10   3  -2  516.35   29.90
 -10   3   2  620.84   30.80
  -9  -3   2  106.59   12.30
  -9  -3   2  120.19    7.40
   9  -3  -2   99.19   10.60
   9  -3  -2  107.79   12.60
  -9   3   2  102.59    9.40
   9   3  -2  118.49    9.10
   9   3  -2   91.49   10.00
   8  -3  -2   54.69    7.20
  -8  -3   2   41.70    4.50
   8  -3  -2   41.40    7.50
  -8  -3   2   30.20    6.50
  -8   3   2   37.70    3.10
   8   3  -2   40.20    5.90
  -8   3   2   37.50    6.10
   8   3  -2   34.40    5.80
   7  -3  -2 1626.94   74.59
  -7  -3   2 1524.45   76.59
  -7  -3   2 1599.64   72.29
   7  -3  -2 1715.43   77.19
   7   3  -2 1623.24   74.99
  -7   3   2 1664.03   74.89
   7   3  -2 1546.35   73.59
  -7   3   2 1656.83   71.39
  -6  -3   2  327.87   16.60
  -6  -3   2  281.37   19.20
   6  -3  -2  299.27   19.80
   6  -3  -2  345.67   18.20
   6   3  -2  292.17   17.10
  -6   3   2  334.67   15.90
  -6   3   2  351.86   18.60
   6   3  -2  300.07   18.10
  -5  -3   2  312.97   16.90
  -5  -3   2  318.27   19.50
   5  -3  -2  368.16   18.10
   5  -3  -2  322.37   19.90
  -5  -3   2  334.97   20.40
   5   3  -2  278.77   17.80
  -5   3   2  359.36   18.60
  -5   3   2  311.27   16.20
   5   3  -2  307.67   17.10
  -4  -3   2  133.39   11.10
  -4  -3   2  126.79    8.90
   4  -3  -2  152.28   11.40
   4  -3  -2  148.69    9.10
  -4  -3   2  129.39   10.70
  -4   3   2  120.39    8.20
   4   3  -2  135.39    8.80
  -4   3   2  151.18    9.90
  -3  -3   2   11.80    2.90
   3  -3  -2    8.20    3.10
   3  -3  -2   16.60    4.20
  -3  -3   2    5.10    3.30
  -3  -3   2    4.40    2.90
   3  -3  -2   12.20    2.70
  -3   3   2    9.40    2.40
   3   3  -2    8.70    2.50
   2  -3  -2  185.08    9.70
  -2  -3   2  177.58   12.50
  -2  -3   2  157.98   11.90
   2  -3  -2  186.58   12.50
  -2  -3   2  165.48   10.80
   2  -3  -2  160.48   12.00
  -2   3   2  157.98   10.10
   2   3  -2  154.18    9.90
  -1  -3   2  221.38   13.90
  -1  -3   2  226.48   15.00
   1  -3  -2  237.88   15.30
   1  -3  -2  215.08   14.70
   1  -3  -2  266.47   12.40
  -1  -3   2  242.28   13.90
  -1  -3   2  214.68   14.70
  -1   3   2  225.48   13.30
   0  -3  -2  795.82   38.60
   0  -3   2  756.22   37.80
   0  -3   2  753.22   37.20
   0  -3   2  725.43   37.40
   0  -3  -2  745.83   37.60
   0  -3   2  728.23   36.40
   0   3   2  749.92   36.30
   0   3   2  792.72   34.10
   1  -3   2   22.20    4.60
   1  -3   2   13.50    3.70
  -1  -3  -2    7.20    3.40
  -1  -3  -2   13.60    3.70
   1  -3   2    7.60    3.10
   1  -3   2   16.40    3.70
   1   3   2   14.10    1.90
   1   3   2   14.90    3.50
   2  -3   2  164.88   12.20
   2  -3   2  219.08   12.70
  -2  -3  -2  205.28   13.70
  -2  -3  -2  174.68   12.00
   2  -3   2  178.48   11.90
   2  -3   2  162.88   11.90
   2   3   2  188.38   11.90
   2   3   2  181.78    9.30
   3  -3   2   88.19    9.00
   3  -3   2   86.89    9.00
  -3  -3  -2   96.69   10.90
  -3  -3  -2   80.89    7.30
   3  -3   2   73.39    8.70
   3  -3   2   96.39    7.70
   3   3   2   87.19    7.60
   3   3   2   93.89    5.60
  -4  -3  -2  683.43   35.40
   4  -3   2  675.43   34.10
   4  -3   2  696.13   33.10
  -4  -3  -2  613.74   32.90
   4   3   2  687.73   31.10
  -4   3  -2  644.84   32.50
   4   3   2  702.93   34.10
   5  -3   2   79.99    6.70
   5  -3   2  103.09   10.30
  -5  -3  -2   84.89    8.40
  -5  -3  -2  116.79   11.80
   5  -3   2   75.79    9.60
   5   3   2   86.19    6.10
  -5   3  -2   69.09    7.40
   5   3   2   74.99    8.50
  -6  -3  -2   80.39   10.10
   6  -3   2   67.69    6.80
   6  -3   2   53.49    7.90
   6  -3   2   65.29    9.00
  -6  -3  -2   70.39    7.50
   6   3   2   75.29    8.70
   6   3   2   59.79    6.00
  -6   3  -2   70.29    7.60
   7  -3   2   -0.40    2.10
  -7  -3  -2   -2.20    2.10
   7  -3   2   -0.10    1.60
   7  -3   2    0.80    2.30
  -7  -3  -2   -1.50    1.70
   7   3   2    1.00    1.50
  -7   3  -2   -0.40    1.80
   7   3   2    1.10    1.90
   8  -3   2   56.99    8.90
  -8  -3  -2   65.19    9.70
   8  -3   2   60.69    5.20
  -8  -3  -2   60.09    7.00
   8  -3   2   56.69    8.30
   8   3   2   65.59    8.50
  -8   3  -2   64.69    7.80
   8   3   2   75.19    7.60
  -9  -3  -2    4.00    3.40
   9  -3   2   13.50    5.00
  -9  -3  -2   10.90    3.40
   9  -3   2    1.80    2.80
   9   3   2   14.40    4.50
  -9   3  -2   15.80    4.20
   9   3   2   16.80    3.90
 -10  -3  -2   75.79   11.50
  10  -3   2   83.79   11.10
 -10  -3  -2  104.79    8.50
  10  -3   2   87.69   12.00
  10   3   2  104.69   10.10
 -10   3  -2   90.29    9.80
  10   3   2   90.09   10.60
 -11  -3  -2   33.20    7.60
  11  -3   2   19.20    6.30
 -11  -3  -2   28.50    5.20
  11  -3   2   24.40    6.20
  11   3   2   15.50    4.30
  11   3   2   25.60    5.90
 -11   3  -2   22.10    5.60
  12  -3   2  128.79   14.70
  12  -3   2   96.89   12.60
 -12  -3  -2  122.19   14.80
 -12   3  -2  101.49   11.40
 -12   3  -2   91.09   10.90
  12   3   2  105.39   12.10
  12   3   2  137.29   13.00
 -13  -3  -2   21.30    7.00
  13  -3   2   15.10    6.20
 -13   3  -2   13.70    5.30
 -13   3  -2   21.80    6.40
  13   3   2   19.60    5.50
  13   3   2   22.30    5.70
  14  -3   2   30.50    8.10
 -14  -3  -2   25.80    7.40
  14   3   2   47.00    8.10
 -14   3  -2   41.90    7.80
 -14   3  -2   46.10    8.70
  14   3   2   45.00    8.00
 -15  -3  -2  116.49   15.90
  15  -3   2  155.28   18.40
  15   3   2  167.18   14.30
 -15   3  -2  145.99   15.90
  15   3   2  174.78   14.50
 -15   3  -2  155.58   13.90
  16  -3   2   92.39   14.60
 -16  -3  -2  130.69   16.60
 -16   3  -2  117.59   14.30
  16   3   2  136.89   15.50
 -16   3  -2  150.58   16.30
  16   3   2  113.09   13.90
 -17  -3  -2    3.30    4.80
  17  -3   2   -1.00    4.50
  17   3   2   -4.10    3.30
 -17   3  -2   -8.00    3.40
 -17   3  -2   -2.70    4.10
  17   3   2    0.70    3.80
 -18  -3  -2   18.20    7.20
  18  -3   2   29.00    9.50
  18   3   2   27.10    7.20
 -18   3  -2   24.80    7.40
 -18   3  -2   17.50    6.90
 -19  -3  -2    6.80    5.70
  19  -3   2    4.70    5.80
 -19   3  -2   -2.10    5.30
  20  -3   2    2.30    6.40
 -20  -3  -2    3.40    6.10
 -20   3  -2    5.70    5.30
 -21  -3  -2   10.70    7.30
  21  -3   2    7.60    7.30
 -21   3  -2   33.20    9.90
  22  -3   2   10.20    7.50
 -22  -3  -2   31.30   10.20
 -22   3  -2   19.70    7.60
 -23  -3  -2    6.30    7.60
 -23   3  -2    1.60    7.10
  23  -4  -2    3.90    7.40
 -23   4   2    4.50    5.50
 -23   4   2   -1.40    6.50
  22  -4  -2   35.30   11.40
 -22  -4   2   16.70   10.00
 -22   4   2   41.20   10.00
 -22   4   2   32.10    9.90
  21  -4  -2    0.70    6.50
 -21  -4   2   -4.20    7.70
 -21   4   2    6.00    5.80
 -21   4   2    2.40    5.80
  20  -4  -2    4.20    6.30
 -20  -4   2    1.10    7.00
  20   4  -2    4.10    4.70
 -20   4   2   -7.00    4.30
 -20   4   2   -2.40    5.80
  19  -4  -2    7.90    7.10
  19  -4  -2    8.20    5.40
 -19  -4   2    6.00    7.20
 -19   4   2    7.20    6.30
  19   4  -2    3.10    3.90
  18  -4  -2   -3.10    4.10
  18  -4  -2    5.00    5.50
 -18  -4   2    1.80    6.30
  18   4  -2    1.40    4.30
 -18   4   2   -1.60    4.70
  17  -4  -2   12.60    6.20
  17  -4  -2    5.00    4.90
 -17  -4   2    5.50    6.10
  17   4  -2    0.60    4.40
 -17   4   2    4.50    5.80
  16  -4  -2   43.70   10.60
  16  -4  -2   62.89   11.50
 -16  -4   2   37.00    9.80
  16   4  -2   54.99    9.40
  16   4  -2   53.59    9.60
 -16   4   2   43.00    9.50
 -15  -4   2   23.80    7.80
  15  -4  -2   51.09   10.40
  15  -4  -2   47.10    9.70
 -15   4   2   73.39   11.40
  15   4  -2   54.59    9.40
  15   4  -2   28.80    6.60
 -14  -4   2  183.78   20.50
  14  -4  -2  176.38   19.60
  14  -4  -2  161.48   17.30
  14   4  -2  156.58   14.00
  14   4  -2  163.88   13.50
 -14   4   2  169.68   14.90
  13  -4  -2   38.50    8.50
  13  -4  -2   30.20    8.00
 -13  -4   2   42.10    9.90
  13   4  -2   45.30    8.30
 -13   4   2   38.40    8.00
  13   4  -2   48.60    7.70
  12  -4  -2   20.60    6.40
 -12  -4   2   25.90    7.00
  12  -4  -2   15.30    6.40
  12   4  -2   20.20    5.40
  12   4  -2   17.30    4.60
 -12   4   2   17.40    5.10
  11  -4  -2    6.20    4.60
  11  -4  -2    1.20    3.20
 -11  -4   2    1.30    3.40
  11   4  -2    0.60    2.60
  11   4  -2    0.60    2.00
 -11   4   2    0.00    2.90
  10  -4  -2   13.90    5.90
  10  -4  -2   13.20    5.00
 -10  -4   2    7.70    4.70
  10   4  -2    9.20    4.20
 -10   4   2    7.40    4.00
  10   4  -2    8.30    3.30
  -9  -4   2   10.00    4.60
   9  -4  -2   10.60    5.00
   9  -4  -2    0.20    2.60
   9   4  -2    3.90    2.70
   9   4  -2    8.00    3.60
  -9   4   2    8.40    4.00
   8  -4  -2    1.50    2.70
  -8  -4   2    3.30    4.10
   8  -4  -2   -0.20    3.60
  -8   4   2    5.20    2.90
   8   4  -2    5.00    2.60
   8   4  -2   -0.40    2.20
   7  -4  -2   12.30    3.40
  -7  -4   2   24.00    5.20
  -7  -4   2   17.60    5.70
   7  -4  -2   16.80    5.60
  -7   4   2   20.40    5.50
   7   4  -2    5.60    3.70
  -7   4   2   13.90    3.60
   7   4  -2   14.00    3.40
   6  -4  -2  155.38   15.90
   6  -4  -2  143.79   10.50
  -6  -4   2  132.19    9.90
  -6  -4   2  144.99   15.30
  -6   4   2  167.98   11.80
  -6   4   2  129.19    8.90
   6   4  -2  125.29    9.50
   6   4  -2  123.89   10.90
  -5  -4   2    7.10    3.80
   5  -4  -2    8.50    4.50
   5  -4  -2   23.10    4.20
  -5  -4   2   19.60    4.20
   5   4  -2   16.90    3.80
  -5   4   2   10.30    3.70
   5   4  -2   12.80    3.90
  -5   4   2   16.00    3.30
  -4  -4   2   53.39    6.90
   4  -4  -2   72.69   10.00
  -4  -4   2   39.40    7.60
   4  -4  -2   47.80    6.10
   4   4  -2   56.59    6.30
  -4   4   2   47.90    5.80
  -4   4   2   45.30    6.70
   4   4  -2   40.30    6.80
   3  -4  -2    1.00    2.00
  -3  -4   2    2.50    2.60
   3  -4  -2    0.80    2.20
  -3  -4   2   -0.90    2.50
   3  -4  -2    0.10    2.80
   3   4  -2    3.00    2.40
   3   4  -2    2.90    1.90
  -3   4   2    1.80    2.00
  -2  -4   2  119.69   12.80
  -2  -4   2  120.69   13.10
   2  -4  -2  130.99    8.60
   2  -4  -2  156.88   12.20
   2  -4  -2  136.69   11.70
  -2  -4   2  108.89   11.30
   2   4  -2  118.09    8.60
   2   4  -2  109.69    9.30
  -2   4   2  121.09    9.10
   1  -4  -2   79.69    6.20
  -1  -4   2   84.79    9.80
   1  -4  -2   77.89    9.90
  -1  -4   2   69.79    9.70
   1  -4  -2   73.09    9.50
  -1  -4   2   98.99   11.00
  -1   4   2   81.39    8.40
   1   4  -2   71.79    8.40
   1   4  -2   83.19    6.70
   0  -4  -2  236.58   16.70
   0  -4   2  246.28   16.40
   0  -4   2  225.28   14.40
   0  -4  -2  230.08   15.90
   0  -4   2  217.08   15.80
   0  -4   2  216.18   15.40
   0   4   2  243.28   12.10
   0   4   2  211.68   14.20
   1  -4   2   32.80    6.40
   1  -4   2   20.60    5.00
   1  -4   2   28.20    5.90
  -1  -4  -2   25.00    5.90
   1  -4   2   33.10    5.50
  -1  -4  -2   36.80    6.50
   1   4   2   20.00    4.30
   1   4   2   25.20    3.10
  -2  -4  -2  118.69   10.00
   2  -4   2   98.69   11.40
   2  -4   2   95.79   10.90
   2  -4   2  112.09   11.40
   2  -4   2  101.59   10.50
  -2  -4  -2   94.19   11.60
   2   4   2  100.59    6.30
   2   4   2   94.89    8.70
  -3  -4  -2   -2.10    2.30
   3  -4   2    1.50    2.70
  -3  -4  -2    1.50    2.60
   3  -4   2    4.00    3.20
   3  -4   2    0.10    2.30
   3  -4   2    5.80    3.00
   3   4   2    5.60    1.80
   3   4   2    3.70    2.50
  -4  -4  -2  142.09   15.50
   4  -4   2  164.28   13.40
   4  -4   2  165.68   12.40
  -4  -4  -2  156.48   12.10
   4  -4   2  172.38   12.10
   4   4   2  152.98   12.00
  -4   4  -2  156.98   11.30
  -5  -4  -2  305.17   20.60
   5  -4   2  286.67   19.50
  -5  -4  -2  262.67   17.40
   5  -4   2  299.77   17.30
   5  -4   2  298.57   18.60
   5   4   2  265.27   18.00
  -5   4  -2  269.27   17.10
  -6  -4  -2   62.49   10.00
  -6  -4  -2   57.49    7.60
   6  -4   2   39.60    7.70
   6  -4   2   43.80    7.80
   6  -4   2   60.69    7.30
  -6   4  -2   50.19    7.00
   6   4   2   47.70    7.30
   7  -4   2  226.28   16.60
  -7  -4  -2  220.18   17.70
  -7  -4  -2  223.08   15.10
   7  -4   2  241.08   17.70
   7   4   2  246.58   16.80
  -7   4  -2  220.78   15.00
   8  -4   2    2.60    3.50
  -8  -4  -2    1.60    2.30
   8  -4   2    7.30    4.40
  -8  -4  -2    1.30    3.20
  -8   4  -2   -1.90    2.30
   8   4   2    1.60    2.80
  -9  -4  -2    5.90    3.00
   9  -4   2    7.40    4.30
   9  -4   2   -1.10    3.80
  -9  -4  -2    0.20    4.00
   9   4   2    8.60    4.00
  -9   4  -2   -0.40    2.80
 -10  -4  -2    2.90    4.50
  10  -4   2    8.40    5.00
  10  -4   2    9.00    4.90
  10   4   2    8.80    4.20
 -10   4  -2   11.00    4.40
 -11  -4  -2   23.60    7.50
  11  -4   2   17.10    6.70
  11  -4   2   34.80    7.50
 -11   4  -2   25.10    5.90
  11   4   2   19.00    5.90
  12  -4   2  148.49   16.80
 -12  -4  -2  141.99   17.30
  12  -4   2  143.49   17.00
  12   4   2  141.99   15.30
 -12   4  -2  143.09   12.70
 -13  -4  -2   87.69   14.30
  13  -4   2  111.09   14.70
  13  -4   2   91.49   13.40
  13   4   2   87.29   12.10
 -13   4  -2   66.49   10.50
  14  -4   2  351.56   25.40
  14  -4   2  368.86   25.50
 -14  -4  -2  336.87   26.10
  14   4   2  347.97   23.80
 -14   4  -2  333.07   23.20
 -14   4  -2  345.67   23.00
 -15  -4  -2   11.60    6.10
  15  -4   2    0.00    4.30
 -15   4  -2    6.00    5.40
  15   4   2    5.10    5.20
 -15   4  -2   -1.30    4.30
 -16  -4  -2   14.40    7.30
  16  -4   2   20.30    8.30
 -16   4  -2    9.20    5.10
  16   4   2    3.30    4.80
 -16   4  -2   16.50    6.40
  17  -4   2    1.80    5.90
 -17  -4  -2    5.40    5.70
 -17   4  -2    9.80    6.90
  17   4   2   16.80    7.00
 -17   4  -2   19.80    6.30
 -18  -4  -2    8.00    6.90
  18  -4   2    0.00    6.50
  18   4   2    5.40    5.00
 -18   4  -2    7.50    4.90
  19  -4   2   -1.20    6.10
 -19  -4  -2    8.40    7.00
  19   4   2    6.00    5.80
 -19   4  -2    0.80    5.60
  20  -4   2   -0.70    5.50
 -20  -4  -2    5.00    6.70
  20   4   2    2.30    5.50
 -20   4  -2    4.90    5.70
  21  -4   2    7.40    7.60
 -21  -4  -2   11.90    8.50
 -21   4  -2    2.50    6.60
 -22  -4  -2   24.20   10.80
  21  -5  -2   83.99   15.70
  21   5  -2   52.69   11.50
 -21   5   2   80.49   14.40
 -21   5   2   48.90   11.70
  20  -5  -2   -2.40    6.70
  20  -5  -2    3.70    6.30
 -20  -5   2    2.30    6.80
 -20   5   2   -2.70    6.40
  20   5  -2    8.80    6.00
  19  -5  -2   10.20    7.20
 -19  -5   2   -1.30    6.00
  19  -5  -2    6.20    7.80
  19   5  -2    5.50    5.80
 -19   5   2    7.50    6.50
 -18  -5   2   35.80   11.70
  18  -5  -2   54.39   12.20
  18  -5  -2   34.10   10.70
 -18   5   2   36.30    9.70
  18   5  -2   36.90    9.20
 -17  -5   2   55.19   12.70
  17  -5  -2   40.10   10.20
  17  -5  -2   38.80   11.10
 -17   5   2   73.59   12.70
  17   5  -2   61.89   10.90
  16  -5  -2    0.60    6.50
  16  -5  -2   28.80    8.60
 -16  -5   2   28.80    9.80
  16   5  -2   19.80    6.60
 -16   5   2   11.90    6.70
  15  -5  -2   -4.40    4.30
  15  -5  -2   -3.70    4.20
 -15  -5   2   17.10    7.00
 -15   5   2   -1.80    4.60
  15   5  -2    6.80    4.80
  14  -5  -2   -1.40    4.60
 -14  -5   2    4.70    5.00
  14  -5  -2   -1.70    4.50
 -14   5   2    1.70    4.20
  14   5  -2    7.70    4.70
  13  -5  -2   33.90    8.30
 -13  -5   2   39.00    9.90
  13  -5  -2   17.90    6.70
  13   5  -2   26.20    6.90
 -13   5   2   42.60    8.60
  12  -5  -2   85.09   11.90
 -12  -5   2   70.19   13.70
  12  -5  -2   85.39   14.00
  12   5  -2   87.39   11.80
 -12   5   2   85.09   11.80
  11  -5  -2   20.20    7.70
 -11  -5   2   13.90    7.10
  11  -5  -2   10.70    5.20
 -11   5   2    4.90    4.40
  11   5  -2   12.80    5.50
  10  -5  -2   24.20    7.60
 -10  -5   2   53.09   10.60
  10  -5  -2   22.60    6.40
 -10   5   2   18.10    6.10
  10   5  -2   46.00    8.50
   9  -5  -2   22.30    6.30
  -9  -5   2   26.90    7.90
   9  -5  -2   16.40    7.30
   9   5  -2   20.30    6.10
  -9   5   2   29.70    7.10
  -8  -5   2   20.70    6.70
   8  -5  -2   43.80    7.60
   8  -5  -2   18.20    8.10
   8   5  -2   24.00    6.10
  -8   5   2   28.10    6.10
   7  -5  -2  107.29   14.40
  -7  -5   2  101.39   13.90
   7  -5  -2  112.39   12.00
   7   5  -2   92.09   11.50
  -7   5   2  116.59   13.20
   6  -5  -2  257.17   19.90
  -6  -5   2  237.78   19.40
   6  -5  -2  264.97   17.80
   6   5  -2  228.08   17.10
  -6   5   2  245.58   17.20
  -5  -5   2   12.40    4.90
   5  -5  -2    6.70    5.60
  -5   5   2    9.10    3.90
   5   5  -2    7.10    3.80
  -5   5   2    6.70    3.30
   4  -5  -2   85.99   12.60
  -4  -5   2   56.19   10.00
  -4  -5   2   83.79   10.20
  -4   5   2   77.99    8.70
   4   5  -2   99.59    8.00
   4   5  -2   97.49   11.10
  -4   5   2   82.19   10.30
  -3  -5   2   -1.50    2.50
   3  -5  -2    2.20    3.60
   3  -5  -2   -5.40    3.30
  -3  -5   2   -3.60    2.00
   3   5  -2    0.20    2.40
  -3   5   2   -0.50    2.20
   3   5  -2   -2.00    1.90
  -2  -5   2   86.79   10.60
  -2  -5   2   81.29   11.60
   2  -5  -2  100.59   12.70
   2  -5  -2   97.99   12.60
   2   5  -2  111.39   11.50
   2   5  -2   92.29    9.10
  -2   5   2   85.79    9.40
  -1  -5   2  558.34   30.10
  -1  -5   2  489.85   30.50
   1  -5  -2  493.75   30.30
   1  -5  -2  504.55   30.70
  -1   5   2  499.95   27.80
   1   5  -2  517.55   26.60
   1   5  -2  498.25   28.10
   0  -5   2   63.79    9.90
   0  -5  -2   73.39   11.10
   0  -5   2   51.09    9.40
   0  -5  -2   61.89    9.60
   0  -5   2   58.89    8.40
   0   5  -2   53.89    6.80
   0   5  -2   41.80    6.80
   0   5   2   45.70    7.40
   1  -5   2  243.48   18.10
   1  -5   2  229.18   16.00
  -1  -5  -2  240.18   18.00
  -1  -5  -2  266.97   19.50
   1  -5   2  222.28   18.00
  -1   5  -2  236.68   15.80
   1   5   2  264.37   17.00
  -2  -5  -2  392.16   26.60
  -2  -5  -2  377.16   24.90
   2  -5   2  416.76   25.90
   2  -5   2  392.26   25.60
   2  -5   2  421.36   23.90
  -2   5  -2  437.56   23.40
   2   5   2  416.26   24.40
   3  -5   2   27.90    7.10
   3  -5   2   18.70    6.10
  -3  -5  -2   23.20    5.90
   3  -5   2   26.80    5.80
  -3  -5  -2   31.20    7.90
   3   5   2   13.80    4.50
  -3   5  -2   27.50    5.10
   4  -5   2  380.66   23.20
  -4  -5  -2  392.76   26.20
  -4  -5  -2  335.57   22.80
   4  -5   2  388.96   25.40
   4   5   2  375.76   23.20
  -4   5  -2  349.87   22.00
  -4   5  -2  392.36   21.20
  -5  -5  -2   72.29   12.00
   5  -5   2   73.69   10.40
   5  -5   2   60.49   11.00
  -5  -5  -2   63.49    9.20
  -5   5  -2   74.59    9.60
   5   5   2   59.99    9.40
  -5   5  -2   59.89    7.40
   6  -5   2   46.00    8.30
   6  -5   2   43.20    9.30
  -6  -5  -2   41.50    7.60
  -6  -5  -2   41.90    9.40
   6   5   2   51.79    8.70
  -6   5  -2   37.40    6.90
   7  -5   2    2.30    4.30
  -7  -5  -2    5.60    5.50
   7  -5   2    3.40    4.10
  -7   5  -2    2.90    3.60
   7   5   2    4.20    3.40
   8  -5   2   15.00    5.80
   8  -5   2   10.50    5.70
  -8  -5  -2   16.30    6.50
  -8   5  -2    9.10    3.80
   8   5   2    4.30    4.10
  -9  -5  -2   13.60    7.20
   9  -5   2   22.00    7.80
   9  -5   2   25.20    7.10
  -9   5  -2   22.20    6.10
   9   5   2   23.10    6.10
  10  -5   2    4.40    6.10
  10  -5   2    5.70    4.60
 -10  -5  -2   -1.20    3.60
  10   5   2   -0.70    3.00
 -10   5  -2    0.10    3.20
  11  -5   2   13.30    6.50
  11  -5   2   19.40    7.10
 -11  -5  -2   11.00    6.30
 -11   5  -2    4.80    3.80
  11   5   2   14.50    5.60
 -12  -5  -2   78.99   13.80
  12  -5   2   69.19   12.40
  12  -5   2   81.49   13.20
  12   5   2   78.99   11.90
 -12   5  -2   80.79   11.10
 -13  -5  -2    8.00    7.70
  13  -5   2   19.20    8.00
  13  -5   2    8.70    6.10
  13   5   2    8.00    5.00
 -13   5  -2   -1.60    4.20
  14  -5   2  356.76   26.80
 -14  -5  -2  361.86   28.90
 -14   5  -2  297.77   23.00
  14   5   2  362.76   25.20
  15  -5   2    6.70    6.20
 -15  -5  -2    8.50    7.30
  15  -5   2    5.70    5.70
 -15   5  -2   -2.60    4.20
  15   5   2    8.90    5.40
 -15   5  -2    6.30    5.00
 -16  -5  -2  158.48   21.20
  16  -5   2  152.88   19.70
 -16   5  -2  140.79   17.60
  16   5   2  151.48   18.60
 -17  -5  -2    9.00    7.70
  17  -5   2    8.30    7.70
  17   5   2   20.80    8.30
 -17   5  -2   13.90    6.30
 -18  -5  -2   10.00    8.70
  18  -5   2   25.30   10.00
  18   5   2   22.10    8.00
 -18   5  -2   30.00    8.40
  19  -5   2    5.90    8.20
 -19  -5  -2   11.30    8.90
 -19   5  -2    9.60    6.20
  19   5   2   -0.50    5.90
  20  -5   2    8.10    7.80
 -20  -5  -2   -0.40    7.80
  20   5   2    4.20    6.90
  19   6  -2   78.69   15.50
 -19   6   2   55.89   12.80
 -18  -6   2    1.70    9.30
  18  -6  -2    9.30    8.10
 -18   6   2   11.90    7.20
  18   6  -2   -4.80    4.90
  17  -6  -2   -3.10    6.10
 -17  -6   2   -2.30    7.30
 -17   6   2    4.20    6.60
  17   6  -2    1.90    5.30
  16  -6  -2   97.09   17.30
 -16  -6   2  101.39   17.90
  16   6  -2  130.29   16.60
 -16   6   2  117.59   16.70
 -15  -6   2   73.29   15.10
  15  -6  -2   73.49   15.00
 -15   6   2   81.69   13.90
  15   6  -2   91.69   14.30
 -14  -6   2   49.40   12.00
  14  -6  -2   29.40    9.40
  14   6  -2   61.39   11.10
 -14   6   2   62.79   11.50
 -13  -6   2    6.00    6.50
  13  -6  -2   20.40    8.10
  13   6  -2   31.20    8.40
 -13   6   2   21.40    7.70
 -12  -6   2   21.00    8.90
  12  -6  -2   13.00    7.70
  12   6  -2    3.60    4.60
 -12   6   2   13.10    6.90
 -11  -6   2   -0.10    6.20
  11  -6  -2    2.10    6.00
  11   6  -2    8.20    4.50
 -11   6   2    4.90    5.30
  10  -6  -2   32.60   10.20
 -10  -6   2   32.10    9.90
  10   6  -2   41.70    8.80
 -10   6   2   41.70    9.50
   9  -6  -2   40.60    9.80
  -9  -6   2   25.80    9.10
  -9   6   2   29.20    7.70
   9   6  -2   26.70    7.20
  -8  -6   2   44.80   10.80
   8  -6  -2   35.30    9.70
   8   6  -2   18.30    6.30
  -8   6   2   42.70    8.90
   7  -6  -2   -1.40    5.00
  -7  -6   2   11.50    6.60
   7   6  -2   10.80    4.40
  -7   6   2    1.90    3.70
  -6  -6   2   28.70    8.30
   6  -6  -2   22.20    7.70
   6   6  -2   23.50    7.00
  -6   6   2   29.00    7.30
  -5  -6   2   14.20    6.80
   5  -6  -2    8.60    6.80
  -5   6   2   21.70    6.30
   5   6  -2   19.90    5.90
  -4  -6   2   94.69   14.70
   4  -6  -2   91.99   14.70
  -4   6   2   98.19   12.60
   4   6  -2   82.19   11.60
  -3  -6   2  204.08   21.50
   3  -6  -2  214.38   18.30
   3  -6  -2  212.78   22.10
   3   6  -2  178.18   15.30
  -3   6   2  200.78   14.70
  -2  -6   2   30.70    8.70
   2  -6  -2   17.50    7.10
  -2  -6   2   18.50    6.50
   2  -6  -2   17.10    7.70
  -2   6   2   21.40    6.00
   2   6  -2   19.10    5.40
  -1  -6   2  516.35   31.00
   1  -6  -2  504.55   32.10
  -1  -6   2  432.86   30.80
   1  -6  -2  456.05   31.30
  -1   6   2  537.05   29.30
   1   6  -2  517.95   29.30
   0  -6   2    3.20    4.90
   0  -6   2   18.80    6.50
   0  -6  -2    2.20    5.10
   0  -6  -2   11.80    5.20
   0   6  -2    8.10    4.20
   0   6   2    8.30    4.90
   1  -6   2   32.60    8.50
  -1  -6  -2   14.10    6.50
   1  -6   2   18.60    6.20
  -1  -6  -2   26.70    7.70
   1   6   2   21.80    5.80
  -1   6  -2   23.40    5.80
  -2  -6  -2  205.68   21.50
   2  -6   2  185.08   17.00
  -2  -6  -2  223.98   17.90
   2  -6   2  180.08   19.40
   2   6   2  202.98   15.90
  -2   6  -2  196.48   14.80
   3  -6   2  185.88   19.10
  -3  -6  -2  182.28   18.50
  -3  -6  -2  167.08   20.00
   3  -6   2  139.99   17.10
   3   6   2  167.98   14.70
  -3   6  -2  181.68   13.50
  -4  -6  -2   70.79   13.00
  -4  -6  -2   80.19   12.00
   4  -6   2   87.89   13.30
  -4   6  -2   91.49   11.60
   4   6   2   88.69   12.00
   5  -6   2    4.20    5.00
  -5  -6  -2    2.50    5.40
   5   6   2   12.40    5.30
  -5   6  -2    2.40    4.30
   6  -6   2    8.20    6.00
  -6  -6  -2    3.50    4.60
  -6   6  -2   -0.20    3.80
   6   6   2    1.70    4.00
   7  -6   2   26.90    8.60
   7  -6   2   25.80    7.50
  -7  -6  -2   26.10    9.20
   7   6   2   14.70    5.80
  -7   6  -2   29.50    7.20
   8  -6   2    0.10    5.00
  -8  -6  -2   -0.40    4.90
   8  -6   2    7.00    5.20
   8   6   2   11.60    5.20
  -8   6  -2   14.10    6.30
   9  -6   2  268.37   23.00
  -9  -6  -2  266.07   23.90
   9  -6   2  217.88   19.50
   9   6   2  226.28   19.40
  -9   6  -2  282.37   20.20
  10  -6   2    0.00    4.60
  10  -6   2    4.40    6.90
 -10  -6  -2    0.20    5.30
 -10   6  -2    6.50    5.40
  10   6   2    0.10    4.40
  11  -6   2   14.60    7.20
 -11  -6  -2    6.40    6.30
  11  -6   2   18.10    9.00
 -11   6  -2   16.60    6.70
  11   6   2   24.00    7.30
 -12  -6  -2   21.70    9.20
  12  -6   2    5.70    5.90
  12  -6   2   22.10    9.10
 -12   6  -2    1.60    5.30
  12   6   2   24.60    7.60
 -13  -6  -2   80.49   15.90
  13  -6   2  100.59   16.00
  13  -6   2  111.99   17.10
  13   6   2  135.19   16.70
 -13   6  -2  115.19   14.90
 -14  -6  -2   -5.60    6.30
  14  -6   2    1.60    6.20
  14  -6   2    0.60    6.90
  14   6   2    0.00    4.60
 -15  -6  -2  100.79   17.70
  15  -6   2  127.79   18.70
  15  -6   2   69.99   13.50
  15   6   2   62.79   12.00
 -16  -6  -2   29.90   11.60
  16  -6   2   37.30   11.30
 -16   6  -2   47.50   11.00
  16   6   2   39.40   10.90
  17  -6   2    8.80    9.00
 -17  -6  -2   21.40   11.30
  17   6   2   10.60    7.10
 -17   6  -2   34.60   10.70
  18  -6   2   -3.50    7.50
 -16   7   2    3.70    7.30
  15   7  -2    3.00    9.10
 -15   7   2   -2.70    5.30
  14  -7  -2   13.40    8.10
 -14  -7   2    1.30    7.30
 -14   7   2    2.00    6.40
  14   7  -2    4.30    5.20
 -13  -7   2   20.90   10.00
  13  -7  -2    3.30    7.60
 -13   7   2    5.80    6.60
  13   7  -2   11.70    6.60
  12  -7  -2   -1.30    6.60
 -12  -7   2    7.50    7.50
  12   7  -2    8.20    5.40
 -12   7   2   -1.40    5.90
 -11  -7   2    3.70    7.60
  11  -7  -2   10.30    8.10
  11   7  -2    5.40    5.20
 -11   7   2    7.60    7.10
  10  -7  -2   13.40    8.60
 -10  -7   2    6.10    7.10
 -10   7   2   -1.30    5.70
  10   7  -2    2.00    4.50
   9  -7  -2   35.10   11.30
  -9  -7   2   31.30    9.90
  -9   7   2   41.90   10.30
   9   7  -2   29.10    8.60
  -8  -7   2   34.60   10.20
   8  -7  -2    7.60    7.00
   8   7  -2   19.50    7.10
  -8   7   2   12.60    6.40
  -7  -7   2    2.30    6.70
   7  -7  -2   -1.10    5.70
  -7   7   2    7.70    5.70
   7   7  -2    9.20    5.80
  -6  -7   2   56.79   12.70
   6  -7  -2   42.20   10.40
  -6   7   2   64.79   11.60
   6   7  -2   41.50    9.10
  -5  -7   2   15.80    8.10
   5  -7  -2   14.60    8.10
   5   7  -2   15.50    6.30
  -5   7   2   26.20    8.40
  -4  -7   2    3.30    6.00
   4  -7  -2    3.90    5.90
   4   7  -2   10.40    5.30
  -4   7   2    0.60    4.10
   3  -7  -2   79.79   13.60
   3  -7  -2   73.79   13.30
  -3  -7   2   81.29   14.20
  -3   7   2   79.39   12.20
   3   7  -2   87.89   12.80
   2  -7  -2   57.99   12.20
  -2  -7   2   57.89   12.20
   2  -7  -2   75.69   13.90
  -2   7   2   74.99   12.40
   2   7  -2   88.69   12.70
   1  -7  -2    2.00    5.90
  -1  -7   2    2.10    4.80
   1  -7  -2   -3.60    4.30
  -1   7   2    0.70    3.70
   1   7  -2   -2.00    3.70
   0  -7   2  113.49   16.30
   0  -7  -2  122.49   16.70
   0  -7  -2  127.79   17.20
   0   7  -2   96.69   12.80
   0   7   2  145.59   15.70
  -1  -7  -2   81.79   13.70
   1  -7   2   74.89   13.20
  -1  -7  -2   58.09   12.20
   1  -7   2   83.09   14.10
  -1   7  -2   77.79   11.10
   1   7   2   86.19   12.80
  -2  -7  -2   14.80    7.30
   2  -7   2   11.60    6.30
   2  -7   2   13.10    7.40
   2   7   2   12.00    5.60
  -3  -7  -2    0.60    6.10
   3  -7   2    8.70    6.70
  -3   7  -2    2.30    4.80
   3   7   2    3.50    4.20
   4  -7   2   17.00    7.20
  -4  -7  -2    7.60    6.20
  -4   7  -2   10.80    5.70
   4   7   2   11.00    6.50
  -5  -7  -2   41.10   11.40
   5  -7   2   54.89   12.30
   5   7   2   42.40    9.30
  -5   7  -2   61.39   10.80
   6  -7   2    8.20    6.20
  -6  -7  -2   12.90    7.40
   6   7   2    3.90    4.90
  -6   7  -2    8.40    5.70
  -7  -7  -2   16.00    9.00
   7  -7   2   25.40    9.50
   7   7   2   23.00    7.60
  -7   7  -2   25.80    8.00
  -8  -7  -2   -0.90    6.00
   8  -7   2   -5.50    5.40
   8   7   2   -1.30    4.80
  -8   7  -2   -0.20    5.20
  -9  -7  -2   23.10    9.40
   9  -7   2   12.80    8.90
   9   7   2   23.80    7.70
  -9   7  -2   25.10    9.00
 -10  -7  -2   -4.70    6.50
  10  -7   2   -4.20    6.10
 -10   7  -2    5.00    5.20
  10   7   2    8.80    5.60
  11  -7   2   -8.10    6.20
 -11  -7  -2    2.80    6.40
 -11   7  -2   -0.40    6.20
  11   7   2    5.60    5.90
  12  -7   2    1.90    7.70
 -12  -7  -2   10.20    9.20
  12   7   2   12.10    7.10
 -13  -7  -2   11.90    9.60
  13  -7   2    1.80    8.30
  13   7   2    1.30    5.10
 -11   8   2   37.90   12.10
  10  -8  -2   15.90    9.90
 -10   8   2   24.70    9.40
  -9  -8   2   51.19   13.90
   9  -8  -2   74.39   16.50
   9   8  -2   74.29   13.70
  -9   8   2   79.69   14.90
  -8  -8   2    0.00    5.90
   8  -8  -2   -1.40    8.00
  -8   8   2    5.70    6.20
   8   8  -2    1.50    5.40
   7  -8  -2   72.99   16.20
  -7  -8   2   44.50   14.10
  -7   8   2   56.49   12.50
   7   8  -2   71.99   12.60
  -6  -8   2   19.60   10.10
   6  -8  -2   11.20    7.80
  -6   8   2   12.90    7.90
   6   8  -2   15.80    7.30
   5  -8  -2   -1.00    7.20
  -5  -8   2    0.60    7.60
  -5   8   2   -2.20    5.10
   5   8  -2   -0.50    5.10
  -4  -8   2   25.10   10.20
   4  -8  -2    9.10    8.00
  -4   8   2   21.10    7.70
   4   8  -2   17.50    6.70
  -3  -8   2   85.99   16.00
   3  -8  -2  107.99   18.20
  -3   8   2  113.09   16.50
   3   8  -2  133.49   16.90
  -2  -8   2   15.10    9.10
   2  -8  -2   26.90   10.40
   2  -8  -2   44.00   11.50
   2   8  -2   48.20   10.00
  -2   8   2   68.79   13.10
  -1  -8   2  216.38   24.30
   1  -8  -2  139.29   19.70
   1   8  -2  198.88   17.50
   0  -8  -2   37.50   11.50
   0  -8   2   25.50    9.70
  -1  -8  -2    0.90    6.60
   1  -8   2   13.00    8.10
   1   8   2    5.20    5.30
  -2  -8  -2   63.89   13.10
   2  -8   2   71.49   13.80
  -2   8  -2   67.59   13.10
   2   8   2   81.49   13.20
  -3  -8  -2   41.60   12.40
   3   8   2   56.69   11.70
  -3   8  -2   44.30   10.40
   4  -8   2    0.70    6.50
  -4  -8  -2    2.80    6.70
   4   8   2    6.00    5.90
  -4   8  -2   -3.00    5.30
   5  -8   2   11.40    9.00
  -5  -8  -2   11.30    8.20
  -5   8  -2    3.00    6.10
   5   8   2    4.40    6.10
  -6  -8  -2    2.30    8.10
   6  -8   2    4.70    7.80
   6   8   2    7.80    6.10
  -6   8  -2    6.10    6.10
   7  -8   2   47.40   14.10
  -7  -8  -2   37.10   11.70
  -7   8  -2   62.59   12.70
   7   8   2   49.00   11.50
  -8  -8  -2   12.20    9.30
   8  -8   2    3.50    8.30
  -8   8  -2   -8.60    5.70
   8   8   2    1.50    6.10
   9  -8   2  153.48   22.40
  10  -8   2   12.50   14.30
 -26   0   3    4.80    7.60
  25   0  -3    4.20    5.90
 -25   0   3   -0.40    6.90
  24   0  -3    0.70    5.40
 -24   0   3   23.40    8.40
  23   0  -3    2.40    6.30
 -23   0   3    5.80    6.10
 -22   0   3    3.10    5.10
  22   0  -3   13.10    7.00
  21   0  -3  352.66   26.70
 -21   0   3  360.96   26.30
 -20   0   3    0.50    4.20
  20   0  -3   -0.10    4.20
  19   0  -3  283.07   21.80
 -19   0   3  244.18   20.20
  18   0  -3    0.70    3.40
 -18   0   3    0.30    3.80
  17   0  -3   53.49    9.50
 -17   0   3   60.69    8.00
 -17   0   3   47.30    8.90
  16   0  -3   -1.40    2.80
 -16   0   3    0.10    2.80
 -16   0   3    0.50    3.20
  15   0  -3  475.05   29.00
 -15   0   3  479.45   28.40
 -15   0   3  498.55   25.90
 -14   0   3    7.60    3.40
  14   0  -3    4.70    3.10
  14   0  -3   -5.30    1.50
 -14   0   3    1.80    2.50
  13   0  -3  427.96   25.80
  13   0  -3  462.55   22.50
 -13   0   3  443.56   25.70
 -13   0   3  448.56   23.20
  12   0  -3   -4.30    1.20
 -12   0   3    4.00    2.20
 -12   0   3    6.20    3.20
  12   0  -3   -0.10    2.30
  11   0  -3 1001.70   50.09
  11   0  -3 1068.09   52.49
 -11   0   3 1104.99   52.29
  11   0  -3 1141.99   49.10
 -10   0   3   -4.30    1.70
  10   0  -3    2.70    1.70
  10   0  -3    0.60    1.20
  10   0  -3    0.80    1.90
   9   0  -3 1054.89   50.09
   9   0  -3 1013.60   48.70
  -9   0   3 1133.49   48.70
  -9   0   3 1023.60   49.90
   8   0  -3   -0.70    1.20
  -8   0   3   -1.60    1.00
   8   0  -3    1.10    1.80
  -8   0   3    0.10    1.70
   7   0  -3  214.58   12.10
  -7   0   3  229.58   12.10
   7   0  -3  214.68   13.00
  -7   0   3  235.58   13.30
   6   0  -3   -0.70    1.40
   6   0  -3    2.50    1.30
  -6   0   3    0.30    1.10
  -6   0   3    0.40    1.80
   5   0  -3 3634.64  155.88
   5   0  -3 3434.46  154.98
  -5   0   3 3531.35  155.18
  -5   0   3 3684.33  155.98
  -4   0   3   -0.90    1.10
   4   0  -3    1.20    1.10
  -4   0   3   -1.10    1.70
   4   0  -3    1.00    1.40
  -3   0   3   88.19    5.50
  -3   0   3   90.19    5.70
   3   0  -3   84.29    5.40
   3   0  -3   92.19    5.30
  -2   0   3   -0.20    0.80
   2   0  -3    0.00    0.80
   2   0  -3    0.40    0.80
  -2   0   3   -0.30    0.90
  -1   0   3    7.70    1.20
  -1   0   3    9.10    1.70
   1   0  -3    6.50    1.50
   1   0  -3    6.00    1.40
   0   0   3   -2.80    1.20
   0   0   3   -2.30    1.20
   0   0  -3   -3.40    1.00
  -1   0  -3    0.00    1.20
   1   0   3   -0.10    1.20
   1   0   3    1.60    1.20
  -2   0  -3    0.50    1.00
   2   0   3   -0.60    1.20
   2   0   3    1.00    1.30
  -2   0  -3   -1.80    1.10
  -3   0  -3 1383.96   60.59
   3   0   3 1266.57   60.09
  -3   0  -3 1462.15   59.59
   3   0   3 1293.37   60.59
   4   0   3    0.60    1.20
  -4   0  -3   -1.80    1.30
  -4   0  -3   -1.00    1.10
   4   0   3    0.40    1.50
   5   0   3  553.64   28.50
  -5   0  -3  631.44   28.50
   5   0   3  538.65   27.50
  -5   0  -3  615.34   27.60
  -6   0  -3    0.50    1.40
   6   0   3   -0.10    1.30
  -6   0  -3    1.50    1.70
   6   0   3    0.50    1.20
   7   0   3 3074.79  140.89
   7   0   3 3111.79  142.59
  -7   0  -3 3354.26  141.59
  -7   0  -3 3330.27  142.19
   8   0   3    0.70    1.50
  -8   0  -3   -1.70    1.40
  -8   0  -3    1.00    1.90
   8   0   3    3.50    2.20
   9   0   3  450.95   25.10
   9   0   3  456.45   23.10
  -9   0  -3  472.35   24.00
  -9   0  -3  446.96   24.20
 -10   0  -3   -0.60    1.80
  10   0   3    0.10    1.90
  10   0   3   -1.30    1.40
 -10   0  -3    0.10    1.80
 -11   0  -3  366.26   20.70
  11   0   3  344.57   21.60
  11   0   3  351.16   19.10
 -11   0  -3  353.66   20.40
 -12   0  -3    0.10    2.50
  12   0   3    1.10    1.90
 -12   0  -3    3.90    2.80
  12   0   3   -0.30    2.50
 -13   0  -3  446.86   25.00
  13   0   3  424.76   22.90
  13   0   3  434.16   26.40
 -13   0  -3  410.06   24.60
 -14   0  -3    0.50    2.80
  14   0   3   -1.60    2.70
 -14   0  -3    3.90    3.50
 -15   0  -3  154.78   15.30
 -15   0  -3  142.89   14.90
  15   0   3  121.79   15.40
  16   0   3   -2.20    2.70
 -16   0  -3   -0.20    3.30
 -16   0  -3    4.10    3.90
 -17   0  -3  322.07   22.30
  17   0   3  380.56   25.80
 -17   0  -3  321.87   22.70
 -18   0  -3    9.90    4.80
  18   0   3    3.90    5.10
 -18   0  -3   -1.20    3.90
 -19   0  -3   42.30    9.10
  19   0   3   54.89   11.40
 -19   0  -3   62.99   11.10
 -20   0  -3    2.50    5.20
  20   0   3    2.60    4.70
  21   0   3   36.40   12.30
 -21   0  -3   69.29   12.50
  22   0   3   -6.60    6.00
  23   0   3   18.60   10.10
  24   0   3   -5.50    6.70
 -26   1   3   31.50   11.60
  25  -1  -3   -2.20    6.30
 -25  -1   3    5.50    7.00
  25   1  -3   15.10    7.70
 -25   1   3   -0.80    6.50
  24  -1  -3   37.80   11.30
 -24  -1   3   74.39   13.80
  24   1  -3   49.10   11.80
 -24   1   3   49.70   12.20
 -23  -1   3   91.49   16.00
  23  -1  -3   79.99   15.40
  23   1  -3   92.89   16.10
 -23   1   3   91.49   15.10
  22  -1  -3    0.50    4.30
 -22  -1   3   11.70    6.70
 -22   1   3   14.80    7.40
  22   1  -3    4.60    5.80
 -21  -1   3    4.80    6.10
  21  -1  -3    0.60    4.40
 -21   1   3    3.90    4.60
  21   1  -3    6.10    5.20
 -20  -1   3    1.40    3.80
  20  -1  -3    1.20    4.00
  20   1  -3    2.10    3.70
 -20   1   3   -2.10    4.40
 -19  -1   3  135.39   16.10
  19  -1  -3  140.69   17.30
 -19   1   3  137.19   16.70
  19   1  -3  110.09   14.90
 -19   1   3  141.69   14.60
 -18  -1   3    7.30    5.00
  18  -1  -3    1.90    3.90
 -18   1   3    6.70    4.40
 -18   1   3   12.60    6.30
  18   1  -3    7.50    4.70
 -17  -1   3   55.49   10.00
  17  -1  -3   85.79   12.60
 -17   1   3   83.09   11.70
 -17   1   3   64.19    8.80
  17   1  -3   55.09   10.00
 -16  -1   3  117.69   14.00
  16  -1  -3   90.99   12.70
  16   1  -3  132.79   14.70
 -16   1   3  126.99   13.80
 -16   1   3  124.79   10.70
  16   1  -3  133.09   10.00
 -15  -1   3    8.80    4.10
  15  -1  -3   10.80    3.70
  15  -1  -3   10.70    5.00
  15   1  -3    4.40    2.90
  15   1  -3    2.20    3.20
 -15   1   3    0.20    3.00
  14  -1  -3  220.28   16.50
  14  -1  -3  215.88   15.50
 -14  -1   3  218.08   16.20
 -14  -1   3  225.78   13.30
 -14   1   3  219.98   16.30
  14   1  -3  238.38   14.30
  14   1  -3  218.08   16.20
  13  -1  -3  158.28   13.20
 -13  -1   3  155.28   10.00
  13  -1  -3  167.98   12.60
 -13  -1   3  148.39   12.50
  13   1  -3  167.48   11.00
  13   1  -3  158.18   12.50
 -13   1   3  162.78   12.60
  12  -1  -3  105.99   10.70
 -12  -1   3   93.59   10.60
  12  -1  -3   97.59   10.90
 -12  -1   3   92.69    6.90
  12   1  -3   93.69    7.50
 -12   1   3   94.29   10.80
  12   1  -3  104.29   11.00
  11  -1  -3  210.88   14.20
  11  -1  -3  205.08   14.60
 -11  -1   3  213.38   11.80
  11  -1  -3  221.18   10.40
 -11  -1   3  213.18   14.60
 -11   1   3  242.98   15.00
  11   1  -3  215.98   12.80
  11   1  -3  202.68   14.10
 -10  -1   3   10.00    2.10
  10  -1  -3    5.90    2.90
  10  -1  -3    3.10    2.70
 -10  -1   3    3.60    2.70
  10  -1  -3    5.60    1.20
 -10  -1   3   10.10    3.20
  10   1  -3    4.20    2.80
  10   1  -3    3.30    1.80
 -10   1   3    8.10    3.50
   9  -1  -3    5.10    2.50
  -9  -1   3    3.70    2.40
  -9  -1   3    4.70    1.50
   9  -1  -3   -0.50    1.40
  -9  -1   3    2.30    2.10
   9   1  -3    2.30    1.90
  -9   1   3    3.90    2.60
   8  -1  -3   44.90    5.60
  -8  -1   3   46.40    3.20
  -8  -1   3   37.50    5.30
   8  -1  -3   29.50    4.60
  -8  -1   3   40.70    5.60
  -8   1   3   35.40    5.20
   8   1  -3   39.80    5.30
  -8   1   3   40.60    2.90
  -7  -1   3    0.10    0.70
  -7  -1   3   -0.20    1.50
  -7  -1   3   -0.60    1.50
   7  -1  -3    1.00    1.50
   7  -1  -3   -1.30    1.30
  -7   1   3   -1.40    1.30
  -7   1   3    0.40    0.70
   7   1  -3    1.10    1.50
  -6  -1   3   41.50    2.50
   6  -1  -3   43.50    5.30
   6  -1  -3   37.10    4.50
  -6  -1   3   43.70    5.50
  -6  -1   3   45.10    5.50
  -6   1   3   43.00    2.90
  -6   1   3   53.29    5.50
   6   1  -3   34.20    4.50
  -5  -1   3   92.89    7.40
  -5  -1   3  105.29    7.30
   5  -1  -3  108.79    7.50
   5  -1  -3  109.59    7.00
  -5   1   3  107.59    7.20
   5   1  -3  105.39    7.10
  -5   1   3  101.19    5.60
   4  -1  -3 1192.78   52.69
   4  -1  -3 1244.58   53.79
  -4  -1   3 1217.28   53.29
  -4  -1   3 1154.08   53.89
  -4   1   3 1181.88   53.19
  -4   1   3 1175.28   51.89
   4   1  -3 1087.89   52.89
  -3  -1   3  994.10   42.70
   3  -1  -3  969.00   42.00
   3  -1  -3  994.90   43.30
  -3  -1   3  883.41   43.20
  -3   1   3  906.71   41.70
   3   1  -3  874.91   42.40
  -3   1   3  955.30   42.60
   2  -1  -3  362.56   16.10
   2  -1  -3  311.47   14.30
  -2  -1   3  306.47   15.90
  -2  -1   3  332.97   15.20
  -2   1   3  283.17   14.90
   2   1  -3  271.37   14.00
  -2   1   3  303.77   14.80
   2   1  -3  303.37   15.20
   1  -1  -3  432.36   18.50
   1  -1  -3  397.06   20.00
  -1  -1   3  400.46   20.30
  -1  -1   3  454.45   19.50
   1  -1  -3  430.26   20.20
  -1  -1   3  417.76   20.40
  -1   1   3  387.46   19.50
   1   1  -3  387.86   19.00
   0  -1  -3   26.50    3.50
   0  -1   3   21.90    3.40
   0  -1   3   25.10    2.70
   0  -1  -3   28.20    3.60
   0  -1   3   27.20    3.30
   0   1   3   19.90    2.90
   0   1  -3   21.80    2.70
  -1  -1  -3  641.64   30.90
   1  -1   3  644.94   29.90
   1  -1   3  692.23   31.50
  -1  -1  -3  665.23   31.10
   1  -1   3  694.13   30.90
   1   1   3  668.53   30.90
  -1   1  -3  687.73   30.60
   1   1   3  653.33   29.50
  -2  -1  -3 3651.23  149.59
   2  -1   3 3279.87  149.88
  -2  -1  -3 3399.56  149.49
   2  -1   3 3617.64  149.09
   2   1   3 3316.67  148.19
   2   1   3 3341.17  149.49
  -2   1  -3 3415.76  149.19
  -2   1  -3 3374.46  147.99
  -3  -1  -3  678.63   30.80
  -3  -1  -3  680.73   30.60
   3  -1   3  591.54   31.00
   3  -1   3  658.33   29.90
   3   1   3  628.44   29.50
  -3   1  -3  604.14   29.20
   3   1   3  636.04   30.50
  -3   1  -3  707.53   30.70
   4  -1   3    5.30    1.60
   4  -1   3   -0.60    1.60
  -4  -1  -3    5.00    2.00
  -4  -1  -3    4.00    2.00
  -4   1  -3    2.50    1.40
  -4   1  -3    2.60    1.80
   4   1   3    2.80    1.60
   4   1   3    4.80    2.00
  -5  -1  -3 1534.55   65.19
   5  -1   3 1303.37   65.49
  -5  -1  -3 1518.65   64.89
   5  -1   3 1438.66   63.59
   5   1   3 1369.36   64.29
   5   1   3 1395.16   64.79
  -5   1  -3 1491.65   65.09
  -5   1  -3 1405.86   63.89
   6  -1   3  308.77   15.70
  -6  -1  -3  312.27   16.90
   6  -1   3  291.07   17.80
  -6  -1  -3  328.67   17.40
  -6   1  -3  336.67   17.50
  -6   1  -3  290.67   16.20
   6   1   3  339.37   17.10
   6   1   3  319.27   17.00
  -7  -1  -3   18.40    3.90
  -7  -1  -3   22.70    4.10
   7  -1   3   18.00    4.10
   7  -1   3   18.40    2.90
  -7   1  -3   21.50    3.70
   7   1   3   18.90    3.70
  -7   1  -3   21.80    4.20
   7   1   3   17.20    3.50
  -8  -1  -3   19.10    4.20
  -8  -1  -3   24.40    4.50
   8  -1   3   19.30    4.60
   8  -1   3   17.80    3.00
  -8   1  -3   19.50    3.70
  -8   1  -3   18.20    4.20
   8   1   3   14.70    3.60
   8   1   3   20.80    4.30
  -9  -1  -3  299.37   17.10
   9  -1   3  273.27   18.00
   9  -1   3  287.67   15.20
  -9  -1  -3  297.27   17.40
   9   1   3  277.97   16.70
   9   1   3  305.47   17.70
  -9   1  -3  281.67   16.50
  -9   1  -3  308.87   17.60
  10  -1   3   28.90    4.00
 -10  -1  -3   24.70    4.70
 -10  -1  -3   32.30    5.80
  10  -1   3   36.20    6.80
 -10   1  -3   30.60    5.40
  10   1   3   29.80    5.60
 -10   1  -3   34.60    5.50
  10   1   3   24.30    4.50
  11  -1   3    5.10    1.90
  11  -1   3    7.30    4.30
 -11  -1  -3    6.40    2.80
 -11  -1  -3    4.10    2.80
 -11   1  -3    1.80    2.30
  11   1   3   -0.40    2.00
 -11   1  -3    5.50    3.00
  11   1   3    3.30    2.30
  12  -1   3  176.48   15.10
 -12  -1  -3  205.38   13.90
 -12  -1  -3  197.08   14.40
 -12   1  -3  211.88   14.20
  12   1   3  202.58   13.70
  12   1   3  219.48   15.30
 -12   1  -3  204.58   14.60
 -13  -1  -3  137.89   10.80
 -13  -1  -3   96.79   11.70
  13  -1   3  112.29   13.70
 -13   1  -3  120.29   12.40
  13   1   3  123.09   13.60
  13   1   3  114.89    9.90
 -13   1  -3  132.79   11.50
 -14  -1  -3   37.70    7.50
  14  -1   3   35.60    8.10
 -14  -1  -3   47.10    7.50
  14   1   3   38.70    6.50
 -14   1  -3   43.50    7.50
 -14   1  -3   50.69    8.10
  14   1   3   35.60    7.80
  15  -1   3   21.60    6.80
 -15  -1  -3   22.70    5.70
 -15  -1  -3   21.30    5.50
  15   1   3   16.50    5.00
 -15   1  -3   21.70    6.30
 -15   1  -3   24.00    6.00
  15   1   3   23.70    7.00
 -16  -1  -3   -0.50    3.40
 -16  -1  -3    1.20    3.40
  16  -1   3    0.40    3.70
 -16   1  -3    2.10    3.50
  16   1   3    1.00    4.00
 -16   1  -3   -2.80    2.80
 -17  -1  -3   14.90    5.20
  17  -1   3    3.00    4.90
 -17  -1  -3    0.00    3.50
 -17   1  -3   11.30    5.20
 -17   1  -3    4.30    4.40
  17   1   3    2.20    3.70
  18  -1   3   38.90    9.90
 -18  -1  -3   23.60    7.50
 -18   1  -3   37.70    8.60
 -18   1  -3   26.20    7.40
  18   1   3   21.50    7.60
 -19  -1  -3  291.87   22.10
  19  -1   3  294.27   24.10
 -19   1  -3  241.78   20.30
  19   1   3  263.07   22.50
 -19   1  -3  327.57   22.70
 -20  -1  -3   -1.50    5.20
  20  -1   3    0.10    4.70
 -20   1  -3   -1.60    4.80
  20   1   3    0.70    4.40
 -20   1  -3    1.80    5.50
  21  -1   3   27.30    9.80
 -21  -1  -3   25.30    9.00
 -21   1  -3   36.50    9.50
  21   1   3   26.10    8.30
 -22  -1  -3   20.90    8.10
  22  -1   3   12.50    8.20
  22   1   3   36.70   10.20
 -22   1  -3   14.20   11.10
  23  -1   3    6.40    8.40
  23   1   3    3.40    7.30
  24   1   3   -8.40    7.70
 -25  -2   3   -0.20    6.40
 -25   2   3   -0.70    6.10
  25   2  -3   -3.40    5.50
  24  -2  -3    6.60    6.10
 -24  -2   3   10.20    7.00
 -24   2   3   12.50    7.80
  24   2  -3    3.80    6.10
 -23  -2   3   -3.80    6.70
  23  -2  -3   -1.40    4.80
 -23   2   3    6.00    6.50
  23   2  -3    3.10    5.70
 -22  -2   3   -1.30    6.20
  22  -2  -3    4.30    6.40
 -22   2   3   -1.30    5.50
  22   2  -3    8.60    6.10
 -22   2   3    6.70    5.90
 -21  -2   3   76.09   13.40
  21  -2  -3  102.29   16.20
  21   2  -3   74.29   12.60
 -21   2   3   90.49   13.90
 -21   2   3  102.09   13.40
 -20  -2   3   10.10    5.90
  20  -2  -3    1.70    4.70
  20   2  -3    8.40    4.90
 -20   2   3    2.30    4.90
 -20   2   3    5.80    4.60
 -19  -2   3    0.80    4.40
  19  -2  -3   -0.40    3.60
 -19   2   3    3.10    4.50
 -19   2   3   -2.80    3.50
  19   2  -3    0.60    3.70
 -18  -2   3   82.89   12.70
  18  -2  -3   83.99   11.90
  18  -2  -3   80.99   12.70
  18   2  -3   67.59   11.20
 -18   2   3   85.49   10.90
 -18   2   3  114.79   14.10
  17  -2  -3    6.30    4.90
  17  -2  -3   11.30    5.50
 -17  -2   3   11.70    4.90
 -17   2   3   13.60    5.70
  17   2  -3   11.50    4.50
  17   2  -3    3.40    4.10
  16  -2  -3    2.60    3.60
  16  -2  -3   -1.60    3.40
 -16  -2   3    3.90    3.60
 -16   2   3    0.30    3.80
  16   2  -3    1.50    3.10
  16   2  -3    4.00    3.30
  15  -2  -3  407.16   25.90
 -15  -2   3  377.76   25.10
  15  -2  -3  407.56   25.40
  15   2  -3  391.36   23.20
  15   2  -3  388.36   24.60
 -15   2   3  436.86   25.50
 -14  -2   3    2.90    2.60
  14  -2  -3   -0.30    2.80
  14  -2  -3   -0.70    3.10
  14   2  -3    1.40    2.30
  14   2  -3    0.10    2.20
 -14   2   3    0.40    3.80
  13  -2  -3   82.69   10.70
 -13  -2   3   92.29   11.70
  13  -2  -3   84.99   10.70
  13   2  -3   82.39    9.90
  13   2  -3   91.69    9.60
 -13   2   3   99.69   11.70
  12  -2  -3    6.40    3.60
 -12  -2   3    4.90    3.30
  12  -2  -3    0.70    2.40
  12   2  -3    2.10    2.40
  12   2  -3    1.20    2.30
 -12   2   3    1.20    3.00
  11  -2  -3  130.79   10.60
 -11  -2   3  127.19   10.90
 -11  -2   3  120.69    7.40
  11  -2  -3  140.79   11.50
  11   2  -3  128.89    9.60
 -11   2   3  133.09   10.70
  11   2  -3  107.49    9.70
  10  -2  -3  185.58   13.60
 -10  -2   3  171.98   13.30
  10  -2  -3  203.58   13.40
 -10  -2   3  178.88    9.60
  10   2  -3  174.38   12.00
 -10   2   3  208.08   13.40
  10   2  -3  185.98   12.70
  -9  -2   3  165.98   13.30
  -9  -2   3  182.08    9.30
  -9  -2   3  204.58   13.80
   9  -2  -3  193.78   12.70
   9  -2  -3  194.58   13.70
   9   2  -3  174.18   12.20
  -9   2   3  219.98   13.40
   8  -2  -3  109.89    8.60
  -8  -2   3  113.39    5.90
  -8  -2   3   99.09    9.00
   8  -2  -3  119.69    9.80
  -8  -2   3  114.49    9.80
   8   2  -3  105.79    8.50
  -8   2   3  123.29    9.10
   7  -2  -3  399.86   21.40
  -7  -2   3  330.57   20.40
  -7  -2   3  358.56   21.30
   7  -2  -3  382.06   19.90
  -7   2   3  407.46   20.50
  -7   2   3  366.46   17.00
   7   2  -3  357.16   19.70
   6  -2  -3    0.40    1.80
  -6  -2   3    0.20    0.60
   6  -2  -3    0.20    1.40
  -6  -2   3    1.50    2.00
  -6  -2   3    0.00    1.80
  -6   2   3    1.70    1.80
  -6   2   3    0.60    0.90
   6   2  -3    0.90    1.40
  -5  -2   3   51.19    6.40
   5  -2  -3   54.49    6.70
  -5  -2   3   44.80    3.30
  -5  -2   3   48.10    6.70
   5  -2  -3   60.39    4.90
  -5   2   3   59.79    4.00
  -5   2   3   69.39    6.80
   5   2  -3   53.59    5.70
  -4  -2   3   30.70    5.30
  -4  -2   3   31.20    3.10
   4  -2  -3   36.70    3.90
   4  -2  -3   31.50    4.80
  -4  -2   3   40.70    5.60
  -4   2   3   33.20    3.50
  -4   2   3   33.60    4.30
   4   2  -3   37.60    4.60
  -3  -2   3  992.30   49.10
  -3  -2   3  993.30   46.50
   3  -2  -3 1127.49   49.30
  -3  -2   3 1004.10   48.30
   3  -2  -3 1036.00   46.50
  -3   2   3 1073.99   46.90
  -3   2   3 1056.89   47.80
   3   2  -3 1040.10   47.50
   2  -2  -3   85.69    7.10
   2  -2  -3   86.29    7.00
   2  -2  -3   85.19    5.10
  -2  -2   3   88.79    6.00
  -2  -2   3   91.49    7.10
  -2  -2   3   82.99    7.20
  -2   2   3   91.69    6.00
   2   2  -3   87.19    6.10
   1  -2  -3   30.40    2.20
   1  -2  -3   30.50    4.50
  -1  -2   3   37.00    5.10
   1  -2  -3   40.20    5.30
  -1  -2   3   29.70    4.30
  -1  -2   3   28.80    4.10
  -1  -2   3   30.20    3.90
  -1   2   3   34.10    4.00
   0  -2  -3    2.50    2.10
   0  -2   3    4.80    2.00
   0  -2   3    0.10    1.30
   0  -2   3   -0.40    1.30
   0  -2  -3    1.40    1.90
   0  -2   3    0.60    1.60
   0   2   3   -0.40    1.10
  -1  -2  -3   29.50    4.10
  -1  -2  -3   29.90    4.70
   1  -2   3   32.10    4.60
   1  -2   3   32.80    4.40
   1  -2   3   32.70    4.40
   1  -2   3   34.60    4.60
   1   2   3   31.90    4.30
   2  -2   3  306.57   16.40
   2  -2   3  275.37   15.30
   2  -2   3  296.67   15.70
   2  -2   3  280.87   16.10
  -2  -2  -3  284.27   15.80
  -2  -2  -3  311.67   17.00
   2   2   3  285.07   13.30
   2   2   3  283.07   15.80
   3  -2   3  469.05   22.50
  -3  -2  -3  469.15   24.10
   3  -2   3  415.66   23.40
  -3  -2  -3  444.16   22.80
   3   2   3  468.35   20.90
   3   2   3  455.35   23.10
  -3   2  -3  435.66   21.70
  -4  -2  -3    1.90    1.70
   4  -2   3    0.20    1.20
   4  -2   3    2.70    2.00
  -4  -2  -3    0.40    1.90
   4  -2   3    0.00    1.90
   4   2   3    0.80    1.20
   4   2   3    2.00    1.70
  -4   2  -3    2.40    1.50
  -5  -2  -3    4.50    2.60
   5  -2   3    3.40    2.90
   5  -2   3    5.20    1.90
   5  -2   3    1.50    2.00
  -5  -2  -3    2.50    1.70
  -5   2  -3    3.60    1.90
   5   2   3    6.40    1.90
   5   2   3    3.40    2.20
   6  -2   3   11.50    3.50
  -6  -2  -3   26.70    4.30
   6  -2   3   20.90    3.10
  -6  -2  -3   17.80    4.30
   6  -2   3   19.50    4.60
  -6   2  -3   11.00    2.90
   6   2   3   17.10    3.80
   6   2   3   17.70    3.30
   7  -2   3  840.72   39.60
   7  -2   3  849.61   43.30
   7  -2   3  891.01   43.20
  -7  -2  -3  886.31   43.30
  -7  -2  -3  804.12   41.10
   7   2   3  889.11   41.10
  -7   2  -3  908.61   42.30
  -7   2  -3  838.32   40.90
   7   2   3  902.21   42.40
  -8  -2  -3    3.00    2.30
   8  -2   3    0.30    2.60
  -8  -2  -3   -0.90    1.90
   8  -2   3    1.80    1.30
   8   2   3    0.40    1.80
   8   2   3    1.70    1.90
  -8   2  -3    0.80    1.90
  -8   2  -3    2.00    2.20
  -9  -2  -3    7.90    3.00
   9  -2   3   14.30    2.50
  -9  -2  -3   11.90    4.00
   9  -2   3    6.50    3.60
  -9   2  -3   11.00    3.60
   9   2   3   13.50    3.60
  -9   2  -3    9.60    3.20
   9   2   3   10.50    3.50
  10  -2   3  129.39   13.90
 -10  -2  -3   98.39    9.10
 -10  -2  -3  122.69   12.90
  10   2   3  116.49    9.90
  10   2   3  134.39   10.50
 -10   2  -3  116.89    9.70
 -10   2  -3  134.59   10.70
 -11  -2  -3  130.29   10.40
 -11  -2  -3  143.29   12.00
  11  -2   3  136.99   14.80
 -11   2  -3  151.78   11.80
 -11   2  -3  138.69   11.10
  11   2   3  131.79   11.30
  11   2   3  135.19   11.30
  12  -2   3   12.90    5.20
 -12  -2  -3    6.70    3.30
 -12  -2  -3    1.70    3.10
 -12   2  -3   10.20    4.10
 -12   2  -3    1.10    3.30
  12   2   3    5.50    3.40
  12   2   3    6.20    3.40
 -13  -2  -3   51.79    7.90
  13  -2   3   61.49   10.10
 -13  -2  -3   54.79    9.40
  13   2   3   68.39    9.80
 -13   2  -3   76.79    9.60
  13   2   3   51.69    8.10
 -13   2  -3   72.49   10.10
 -14  -2  -3  203.28   14.50
 -14  -2  -3  196.98   16.20
  14  -2   3  176.98   18.70
 -14   2  -3  184.68   14.80
 -14   2  -3  195.68   15.70
  14   2   3  212.58   15.40
  14   2   3  171.68   15.00
 -15  -2  -3  183.88   17.00
  15  -2   3  221.58   18.80
 -15  -2  -3  204.78   17.20
 -15   2  -3  228.48   17.40
  15   2   3  228.58   16.60
  15   2   3  219.38   17.50
 -15   2  -3  224.88   16.50
  16  -2   3    3.40    4.70
 -16  -2  -3    3.80    4.30
  16   2   3    0.90    2.80
 -16   2  -3    4.80    5.00
 -16   2  -3   -3.00    3.70
  16   2   3    1.40    3.20
  17  -2   3    6.50    5.80
 -17  -2  -3   20.90    6.80
 -17   2  -3   12.10    5.40
  17   2   3   18.70    6.80
  17   2   3   24.70    6.70
 -17   2  -3   25.60    6.80
 -18  -2  -3    5.20    5.50
  18  -2   3    6.50    6.00
 -18   2  -3    2.40    5.00
 -18   2  -3    6.80    4.90
  18   2   3    0.00    4.60
  19  -2   3   -2.90    5.00
 -19  -2  -3   -1.70    4.50
 -19   2  -3    7.80    5.50
  19   2   3    1.90    4.70
 -20  -2  -3   17.70    7.90
  20  -2   3   10.60    7.70
 -20   2  -3    9.60    6.40
  20   2   3    6.70    6.00
 -21  -2  -3   53.99   12.10
  21  -2   3   50.69   13.70
 -21   2  -3   83.99   14.10
  21   2   3   43.00   11.30
 -22  -2  -3    5.80    7.70
  22  -2   3   -0.20    7.00
 -22   2  -3   17.00    7.90
  22   2   3    2.10    6.50
  23  -2   3    5.10    8.10
 -23  -2  -3   10.10    7.40
 -23   2  -3   -1.30    7.10
  23   2   3   12.90    7.70
 -24  -3   3   44.30   12.20
  24  -3  -3   50.49   14.10
 -24   3   3   48.30   12.10
  24   3  -3   49.99   11.70
 -23  -3   3   -3.70    4.80
  23  -3  -3   -9.30    5.00
 -23   3   3    4.30    6.20
  23   3  -3    2.40    5.70
 -23   3   3   10.90    7.60
 -22  -3   3   19.00    9.50
  22  -3  -3   28.40   10.80
 -22   3   3   50.69   10.60
  22   3  -3   45.10   10.60
 -22   3   3   39.90    9.30
 -21  -3   3    9.90    7.10
  21  -3  -3    6.50    6.00
 -21   3   3    9.90    6.70
 -21   3   3   13.80    6.30
  21   3  -3    7.70    6.00
 -20  -3   3    2.90    4.70
  20  -3  -3    6.30    5.50
 -20   3   3    0.50    4.30
  20   3  -3    0.60    4.90
 -20   3   3    0.50    4.30
  19  -3  -3  248.88   20.00
  19  -3  -3  235.28   24.10
 -19  -3   3  236.08   24.40
  19   3  -3  204.58   17.10
  19   3  -3  239.18   19.30
 -19   3   3  253.97   20.30
 -18  -3   3    3.30    4.80
  18  -3  -3   -2.20    3.70
  18  -3  -3    7.40    4.60
  18   3  -3    0.80    3.30
  18   3  -3   -0.90    3.90
 -18   3   3   -0.10    5.00
  17  -3  -3   15.00    5.90
 -17  -3   3   13.80    6.10
  17  -3  -3    8.60    5.60
  17   3  -3   16.30    6.20
 -17   3   3   15.80    6.40
  17   3  -3   22.60    5.90
  16  -3  -3   55.39   10.50
  16  -3  -3   64.69   11.00
 -16  -3   3   43.40    9.30
  16   3  -3   55.99    9.10
  16   3  -3   67.99    9.40
 -16   3   3   57.39   10.40
  15  -3  -3  189.18   15.80
  15  -3  -3  166.98   17.60
 -15  -3   3  153.88   17.50
  15   3  -3  176.98   14.00
  15   3  -3  152.78   13.30
 -15   3   3  168.78   14.70
  14  -3  -3  281.37   20.30
 -14  -3   3  278.17   21.00
  14  -3  -3  327.17   21.80
  14   3  -3  273.97   18.90
 -14   3   3  294.57   20.00
  14   3  -3  286.87   19.10
  13  -3  -3    3.50    3.60
 -13  -3   3    4.30    4.30
  13  -3  -3   -0.10    3.00
 -13   3   3    2.60    3.70
  13   3  -3   -2.70    2.40
  13   3  -3    1.50    2.70
  12  -3  -3    0.10    3.00
  12  -3  -3    1.90    2.90
 -12  -3   3   -0.40    3.00
 -12   3   3   -2.30    2.70
  12   3  -3    2.00    2.80
  12   3  -3    2.10    2.40
 -11  -3   3   -2.40    2.60
  11  -3  -3   -2.30    2.10
  11  -3  -3    1.90    2.60
 -11   3   3   -1.20    2.70
  11   3  -3   -3.30    1.70
  11   3  -3    3.10    2.70
  10  -3  -3    9.60    3.30
 -10  -3   3    3.70    3.20
  10  -3  -3    2.40    2.80
  10   3  -3    2.70    2.50
  10   3  -3    3.40    2.80
 -10   3   3    4.50    2.90
   9  -3  -3  917.41   43.00
   9  -3  -3  864.61   44.60
  -9  -3   3  812.42   44.30
   9   3  -3  818.72   42.00
  -9   3   3  913.31   43.20
   9   3  -3  831.02   42.50
  -8  -3   3   98.79   11.60
  -8  -3   3   97.59   11.60
  -8  -3   3   92.19    6.10
   8  -3  -3   94.49    8.30
   8  -3  -3   86.09   10.70
   8   3  -3   81.09    9.00
  -8   3   3  105.39    8.80
  -8   3   3  104.49    5.90
   8   3  -3   79.19    8.50
  -7  -3   3  535.95   30.50
  -7  -3   3  488.95   30.30
   7  -3  -3  592.64   31.20
   7  -3  -3  588.44   28.70
  -7  -3   3  556.34   26.00
  -7   3   3  588.24   29.10
  -7   3   3  539.05   25.90
   7   3  -3  544.35   28.10
  -6  -3   3   49.70    7.80
   6  -3  -3   46.40    7.50
  -6  -3   3   55.19    4.60
   6  -3  -3   55.79    6.30
  -6  -3   3   54.19    8.10
  -6   3   3   49.50    6.50
  -6   3   3   49.80    4.40
   6   3  -3   55.39    6.50
  -5  -3   3  154.08    9.80
  -5  -3   3  192.88   13.70
  -5  -3   3  153.18   12.30
   5  -3  -3  187.78   10.90
   5  -3  -3  181.68   13.30
  -5   3   3  166.28    9.80
  -5   3   3  182.78   11.80
   5   3  -3  171.18   10.90
  -4  -3   3    1.30    2.50
  -4  -3   3   -0.10    1.40
  -4  -3   3   -1.70    1.80
   4  -3  -3   -0.20    1.20
   4  -3  -3    1.00    2.50
  -4   3   3   -0.60    1.20
   4   3  -3    0.70    1.30
  -4   3   3    0.70    1.80
  -3  -3   3   10.20    4.10
   3  -3  -3    6.40    3.10
   3  -3  -3   10.50    2.40
  -3  -3   3   10.60    2.80
   3  -3  -3    7.90    3.40
  -3  -3   3   13.80    4.00
  -3   3   3   10.90    2.50
   3   3  -3   15.00    3.10
   2  -3  -3   -0.70    1.00
  -2  -3   3   -1.10    1.70
   2  -3  -3    2.00    2.10
  -2  -3   3    2.20    2.00
  -2  -3   3    0.80    2.10
   2  -3  -3   -1.90    1.90
  -2   3   3    0.80    1.40
   2   3  -3    1.60    1.60
  -1  -3   3   34.20    5.10
   1  -3  -3   38.80    6.10
   1  -3  -3   34.60    5.80
   1  -3  -3   42.90    3.30
  -1  -3   3   45.90    6.70
  -1  -3   3   34.00    5.80
  -1  -3   3   38.90    5.50
  -1   3   3   35.60    4.80
   0  -3  -3   -1.20    1.70
   0  -3   3   -0.40    1.60
   0  -3  -3    2.40    2.30
   0  -3   3    2.00    2.50
   0  -3   3    1.80    2.00
   0  -3   3    0.50    2.10
   0   3   3   -1.00    1.60
   0   3   3    0.30    0.70
  -1  -3  -3  643.24   34.50
   1  -3   3  680.93   34.00
   1  -3   3  677.53   33.60
   1  -3   3  632.64   33.50
  -1  -3  -3  677.83   33.90
   1  -3   3  642.94   33.70
   1   3   3  701.93   29.70
   1   3   3  691.93   33.40
   2  -3   3   75.89    8.70
   2  -3   3   83.89    7.40
  -2  -3  -3   63.89    7.60
  -2  -3  -3   73.59    9.20
   2  -3   3   71.89    8.00
   2  -3   3   84.09    9.00
   2   3   3   83.79    7.20
   2   3   3   84.59    4.50
   3  -3   3   19.00    4.40
   3  -3   3   21.10    4.20
   3  -3   3   21.30    4.70
   3  -3   3   15.50    3.80
  -3  -3  -3   17.80    4.80
  -3  -3  -3   15.60    3.70
   3   3   3   17.60    3.80
  -3   3  -3   13.10    3.00
   3   3   3   17.30    2.20
   4  -3   3  117.89   11.90
  -4  -3  -3   97.69   10.80
  -4  -3  -3   99.29    8.50
   4  -3   3  102.39    8.30
   4  -3   3  113.59    9.50
  -4   3  -3  109.79    7.90
   4   3   3  101.09    8.90
   4   3   3  114.39    6.60
   5  -3   3  240.88   14.60
   5  -3   3  264.17   16.90
  -5  -3  -3  240.18   15.10
  -5  -3  -3  276.87   17.60
   5  -3   3  270.47   17.30
  -5   3  -3  229.28   14.30
   5   3   3  266.57   13.40
   5   3   3  258.37   16.20
   6  -3   3  383.66   22.30
   6  -3   3  338.57   18.90
  -6  -3  -3  374.26   22.50
   6  -3   3  339.67   21.40
  -6  -3  -3  349.67   20.00
   6   3   3  361.66   21.10
  -6   3  -3  351.76   19.50
   6   3   3  369.26   18.40
   7  -3   3   15.80    3.30
  -7  -3  -3    9.70    4.40
   7  -3   3   10.00    4.00
  -7  -3  -3   13.70    3.70
   7  -3   3   11.20    4.40
   7   3   3   13.00    3.90
  -7   3  -3    9.40    3.30
   7   3   3   15.50    3.30
   8  -3   3   71.19    6.20
   8  -3   3   89.39   11.60
   8  -3   3   95.29   11.40
  -8  -3  -3   69.79   10.20
  -8  -3  -3   90.49    7.90
   8   3   3   76.39    7.90
   8   3   3   75.29    9.40
  -8   3  -3   84.99    9.00
   9  -3   3    3.80    3.00
   9  -3   3    7.10    3.40
  -9  -3  -3   -3.00    1.80
  -9  -3  -3    2.10    2.30
   9   3   3    1.80    2.20
  -9   3  -3    1.30    2.20
   9   3   3    4.10    3.20
 -10  -3  -3    6.10    4.00
  10  -3   3    6.40    4.00
  10  -3   3    4.40    3.80
 -10  -3  -3    3.70    2.70
  10   3   3    9.80    3.60
 -10   3  -3    8.50    3.80
 -10   3  -3    5.10    3.80
  10   3   3    7.90    3.90
  11  -3   3    5.40    4.20
 -11  -3  -3    7.40    4.40
 -11  -3  -3   11.00    3.80
 -11   3  -3   13.30    4.60
  11   3   3   11.60    4.50
 -11   3  -3   14.20    5.00
  11   3   3   11.00    4.20
 -12  -3  -3  181.18   16.10
 -12  -3  -3  165.58   13.10
  12  -3   3  191.58   16.30
 -12   3  -3  155.68   13.30
  12   3   3  179.68   14.80
  12   3   3  169.08   13.40
 -12   3  -3  212.68   15.00
  13  -3   3   53.59    9.70
 -13  -3  -3   44.40    9.30
  13   3   3   74.59    9.70
  13   3   3   54.79    9.00
 -13   3  -3   50.89    8.30
 -13   3  -3   21.10    6.10
 -14  -3  -3   55.29   11.30
  14  -3   3   69.09   11.50
 -14   3  -3   70.39   11.10
 -14   3  -3   74.49   10.40
  14   3   3   84.39   11.40
  14   3   3   70.39   10.10
  15  -3   3    7.80    5.60
 -15  -3  -3    1.80    5.10
 -15   3  -3    2.90    4.50
  15   3   3   -3.30    3.60
 -15   3  -3   -5.50    3.60
  15   3   3    4.20    3.70
  16  -3   3    3.90    5.00
 -16  -3  -3    1.90    5.00
 -16   3  -3    1.00    4.10
 -16   3  -3    2.10    4.20
  16   3   3   -0.60    3.60
  17  -3   3   13.90    6.30
 -17  -3  -3   11.40    6.70
 -17   3  -3   10.70    6.30
  17   3   3   24.90    7.00
  18  -3   3    1.00    5.30
 -18  -3  -3   -1.00    4.90
 -18   3  -3   -4.80    4.70
  18   3   3    2.90    4.20
 -19  -3  -3   34.20   10.30
  19  -3   3   47.10   11.20
 -19   3  -3   45.90   10.70
 -20  -3  -3   -3.20    6.50
  20  -3   3    3.40    6.20
 -20   3  -3   -0.60    4.90
  21  -3   3    0.50    7.10
 -21  -3  -3    1.30    6.70
 -21   3  -3    5.60    7.00
 -22  -3  -3    1.10    8.00
  22  -3   3    0.20    6.60
 -22   3  -3    2.40    6.90
 -23  -3  -3   -7.00    7.60
  23  -4  -3   25.00    9.90
 -23   4   3   31.50    9.60
 -23   4   3   26.30    8.00
 -22  -4   3    5.60    7.90
  22  -4  -3    7.80    7.70
 -22   4   3   10.80    7.70
 -22   4   3   27.80    8.20
 -21  -4   3   20.60    9.50
  21  -4  -3    3.50    7.30
  21  -4  -3   14.60    7.10
 -21   4   3    7.80    6.60
 -21   4   3    9.00    7.70
  20  -4  -3   -0.60    6.10
  20  -4  -3    0.40    5.20
 -20  -4   3    1.60    5.80
 -20   4   3    5.10    6.60
  20   4  -3    0.10    4.80
  19  -4  -3   33.10    9.20
 -19  -4   3   28.80    9.20
  19  -4  -3   38.70   10.20
 -19   4   3   38.00   10.00
  19   4  -3   30.10    8.00
  18  -4  -3   24.70    8.50
  18  -4  -3   19.50    7.70
 -18  -4   3   17.40    8.20
  18   4  -3   19.10    6.50
 -18   4   3   31.50    8.20
  18   4  -3   22.60    6.90
  17  -4  -3   21.50    7.30
  17  -4  -3   14.50    7.10
 -17  -4   3   29.60    9.30
  17   4  -3   28.10    6.80
 -17   4   3   50.99   10.60
  17   4  -3   24.40    6.30
 -16  -4   3   31.80    9.30
  16  -4  -3   20.30    7.60
  16  -4  -3   19.10    7.10
  16   4  -3   20.30    5.60
 -16   4   3   22.60    7.10
  16   4  -3   32.90    7.50
  15  -4  -3   39.10    8.40
 -15  -4   3   33.90    9.50
  15  -4  -3   26.30    7.30
 -15   4   3   42.90    8.80
  15   4  -3   27.20    7.10
  15   4  -3   23.70    6.30
  14  -4  -3  116.89   15.20
 -14  -4   3  182.78   19.90
  14  -4  -3  131.69   15.70
  14   4  -3  112.49   13.00
  14   4  -3  115.89   13.60
 -14   4   3  141.19   15.40
 -13  -4   3  113.19   15.60
  13  -4  -3  127.09   14.40
  13  -4  -3  121.69   16.00
  13   4  -3  111.29   12.00
 -13   4   3   83.09   11.40
  13   4  -3   95.49   12.10
  12  -4  -3   98.49   14.10
 -12  -4   3  111.69   14.80
  12  -4  -3  113.09   13.00
  12   4  -3  119.99   12.60
 -12   4   3  142.99   14.60
  12   4  -3  122.59   13.10
  11  -4  -3   14.60    5.80
 -11  -4   3    3.10    3.70
  11  -4  -3    8.30    4.40
 -11   4   3    2.00    3.30
  11   4  -3    5.50    3.10
  11   4  -3    3.80    3.50
  10  -4  -3   24.10    6.70
  10  -4  -3   25.00    6.00
 -10  -4   3   26.50    7.20
  10   4  -3   37.50    6.30
  10   4  -3   29.10    6.00
 -10   4   3   25.90    5.70
  -9  -4   3    2.30    3.90
   9  -4  -3    4.80    3.20
   9  -4  -3    5.70    3.80
   9   4  -3    5.80    3.30
  -9   4   3    0.00    2.90
   9   4  -3    0.60    2.00
   8  -4  -3   78.99    9.20
  -8  -4   3   66.49   10.30
   8  -4  -3   86.99   12.00
   8   4  -3   67.69    9.00
   8   4  -3   90.39    9.40
  -8   4   3   88.49   10.00
  -7  -4   3  655.93   37.80
   7  -4  -3  727.43   35.20
   7  -4  -3  708.43   38.50
   7   4  -3  636.04   35.60
   7   4  -3  681.63   34.60
  -7   4   3  687.53   32.90
  -7   4   3  724.33   36.10
   6  -4  -3   27.60    6.30
   6  -4  -3   30.80    5.10
  -6  -4   3   23.00    4.40
  -6  -4   3   20.70    5.60
  -6   4   3   31.50    5.80
   6   4  -3   18.30    4.10
   6   4  -3   24.70    5.20
  -6   4   3   25.50    4.10
  -5  -4   3  131.79   14.10
  -5  -4   3  123.89    9.60
   5  -4  -3  171.48   13.50
  -5  -4   3  105.49   12.80
   5  -4  -3  150.88   10.00
   5   4  -3  143.99   11.00
  -5   4   3  134.09   10.90
   5   4  -3  142.69   10.00
  -5   4   3  135.89    9.30
   4  -4  -3  196.08   14.70
   4  -4  -3  177.38   11.20
  -4  -4   3  162.28   14.10
  -4  -4   3  169.68   14.10
  -4  -4   3  188.78   12.30
   4   4  -3  197.28   12.00
  -4   4   3  176.58   11.40
  -4   4   3  171.78   12.60
  -3  -4   3   40.90    7.60
   3  -4  -3   55.59    8.90
  -3  -4   3   49.60    6.60
   3  -4  -3   52.49    5.80
  -3  -4   3   56.09    8.70
   3  -4  -3   63.29    9.20
  -3   4   3   47.00    6.10
   3   4  -3   67.39    7.20
   2  -4  -3  386.76   23.20
  -2  -4   3  382.36   23.40
  -2  -4   3  348.87   21.10
   2  -4  -3  406.76   23.60
  -2  -4   3  358.96   22.80
   2  -4  -3  385.86   19.00
   2   4  -3  365.26   20.10
  -2   4   3  361.46   20.50
  -1  -4   3    8.90    3.40
   1  -4  -3    9.30    4.20
  -1  -4   3   10.10    4.00
   1  -4  -3   14.90    2.80
  -1  -4   3   13.90    4.50
   1  -4  -3   25.80    6.10
  -1  -4   3   13.10    3.80
   1   4  -3    8.70    3.00
  -1   4   3   14.70    3.70
   0  -4   3    4.00    2.80
   0  -4   3    4.50    3.00
   0  -4  -3    0.40    2.70
   0  -4  -3    5.80    3.70
   0  -4   3    6.40    3.40
   0  -4   3    5.30    3.00
   0   4   3    5.20    2.80
   1  -4   3   63.69    8.40
   1  -4   3   51.49    7.90
   1  -4   3   73.79    9.20
   1  -4   3   69.19    8.40
  -1  -4  -3   61.89    9.00
  -1  -4  -3   51.89    7.80
   1   4   3   79.09    8.50
  -2  -4  -3   61.39    8.10
   2  -4   3   59.29    8.10
   2  -4   3   46.60    7.60
   2  -4   3   57.79    8.20
  -2  -4  -3   25.60    6.30
   2  -4   3   55.29    7.80
   2   4   3   58.19    7.60
   3  -4   3  102.79   11.80
   3  -4   3  116.49   12.00
  -3  -4  -3  117.49   12.00
   3  -4   3  122.19   12.40
  -3  -4  -3  104.89   13.10
   3  -4   3  122.29   10.20
   3   4   3  108.79    9.70
   4  -4   3  394.56   24.80
   4  -4   3  437.66   23.70
  -4  -4  -3  417.26   23.80
   4  -4   3  424.06   24.50
  -4  -4  -3  427.36   26.30
  -4   4  -3  408.06   22.60
   4   4   3  396.66   23.90
  -5  -4  -3   60.89    8.00
  -5  -4  -3   42.90    8.30
   5  -4   3   61.39    8.60
   5  -4   3   61.99    9.60
   5  -4   3   64.49    8.00
  -5   4  -3   55.29    7.00
   5   4   3   38.20    6.90
   6  -4   3   26.30    6.50
  -6  -4  -3   19.30    5.90
   6  -4   3   18.30    5.70
   6  -4   3   21.20    4.70
  -6  -4  -3   17.80    4.80
  -6   4  -3   28.20    5.30
   6   4   3   28.20    6.00
  -7  -4  -3    2.20    2.60
   7  -4   3    6.40    3.90
  -7  -4  -3    7.60    4.30
   7  -4   3    6.40    4.50
  -7   4  -3   16.20    4.20
   7   4   3    8.60    3.90
   8  -4   3  185.18   18.80
   8  -4   3  170.08   14.40
  -8  -4  -3  192.88   15.80
  -8  -4  -3  150.98   12.20
  -8   4  -3  145.69   11.90
   8   4   3  154.18   13.20
  -9  -4  -3  191.88   13.80
   9  -4   3  198.68   16.50
   9  -4   3  183.08   18.50
  -9  -4  -3  187.18   16.90
  -9   4  -3  184.78   14.00
   9   4   3  190.98   15.10
  10  -4   3   10.70    5.60
 -10  -4  -3    5.90    4.50
  10  -4   3    8.10    4.80
 -10   4  -3    9.80    4.40
  10   4   3   11.50    4.70
  11  -4   3   26.90    7.80
  11  -4   3   39.10    8.70
 -11  -4  -3   25.10    7.30
 -11   4  -3   25.50    6.30
  11   4   3   27.30    6.70
 -12  -4  -3  132.79   16.60
  12  -4   3  151.08   17.50
  12  -4   3  177.28   18.50
 -12   4  -3  139.99   14.40
  12   4   3  134.89   15.00
 -12   4  -3  163.28   14.20
  13  -4   3  309.37   23.40
 -13  -4  -3  342.77   25.00
  13   4   3  305.37   22.20
 -13   4  -3  284.77   20.30
 -13   4  -3  294.37   21.40
  14  -4   3  378.36   27.00
 -14  -4  -3  355.76   27.20
  14   4   3  381.86   25.40
 -14   4  -3  337.87   24.00
 -14   4  -3  366.36   24.10
  15  -4   3  495.95   32.80
 -15  -4  -3  482.55   33.20
 -15   4  -3  430.76   30.70
 -15   4  -3  480.05   30.10
  15   4   3  495.25   31.10
  16  -4   3  116.79   17.10
 -16  -4  -3  140.49   18.60
 -16   4  -3  133.09   16.30
  16   4   3  155.78   17.10
  17  -4   3   19.50    7.50
 -17  -4  -3   10.70    6.40
 -17   4  -3   25.60    8.10
  17   4   3   25.60    7.30
 -18  -4  -3   -5.10    5.60
  18  -4   3   13.30    6.80
 -18   4  -3    4.90    5.40
  18   4   3    0.30    3.90
  19  -4   3    2.60    6.20
 -19  -4  -3    5.80    7.40
 -19   4  -3    3.80    5.70
  19   4   3    2.90    5.00
  20  -4   3    0.40    5.90
 -20  -4  -3   -1.00    6.70
 -20   4  -3   -4.90    5.50
 -21  -4  -3    4.20    7.00
  21  -4   3   -2.00    5.20
 -21   4  -3   -6.10    5.40
  21  -5  -3    0.80    7.00
  21  -5  -3   10.50    7.20
 -21   5   3    6.80    7.40
  21   5  -3   -1.90    6.40
  20  -5  -3   37.60   11.50
  20  -5  -3   26.70    9.30
 -20  -5   3   30.30   10.60
 -20   5   3   23.70    9.20
  20   5  -3   33.60    9.80
 -19  -5   3    4.60    6.90
  19  -5  -3    2.40    5.80
  19  -5  -3    4.70    7.00
 -19   5   3   -6.70    5.30
  19   5  -3   -1.10    4.20
  18  -5  -3   -1.10    6.90
  18  -5  -3    9.50    6.70
 -18  -5   3   29.20   10.00
  18   5  -3   20.50    7.40
 -18   5   3   18.10    8.20
  17  -5  -3   67.99   14.50
  17  -5  -3   54.69   12.10
 -17  -5   3   79.79   15.50
  17   5  -3   84.79   12.60
 -17   5   3   84.19   13.10
 -16  -5   3   37.20   10.30
  16  -5  -3   37.40    9.10
  16  -5  -3   31.50    9.40
  16   5  -3   31.60    7.80
 -16   5   3   31.20    8.00
 -15  -5   3  154.88   20.30
  15  -5  -3  137.59   18.20
  15  -5  -3  181.28   19.10
  15   5  -3  137.19   16.60
 -15   5   3  161.78   17.40
  14  -5  -3    0.60    4.60
 -14  -5   3   13.10    7.40
  14  -5  -3    6.10    5.40
  14   5  -3    3.10    4.20
 -14   5   3    0.20    3.60
  13  -5  -3   70.79   13.00
  13  -5  -3   60.29   10.00
 -13  -5   3   39.50   10.30
 -13   5   3   94.19   12.70
  13   5  -3   71.89   11.10
  12  -5  -3    6.10    5.60
 -12  -5   3   28.10    8.60
  12  -5  -3    9.50    5.50
  12   5  -3   11.00    4.60
 -12   5   3    5.90    5.30
  11  -5  -3    6.80    4.90
 -11  -5   3   13.50    6.90
  11  -5  -3    6.10    4.30
 -11   5   3   10.90    5.60
  11   5  -3    1.50    3.80
  10  -5  -3  313.17   23.20
 -10  -5   3  250.17   22.50
  10  -5  -3  318.47   20.50
 -10   5   3  339.67   21.50
  10   5  -3  259.97   20.10
  -9  -5   3   90.29   14.00
   9  -5  -3   80.09   12.80
   9  -5  -3   73.89   10.20
   9   5  -3   78.99   11.00
  -9   5   3   86.89   11.60
  -8  -5   3  107.99   14.80
   8  -5  -3  157.98   17.90
  -8   5   3  145.09   14.90
   8   5  -3  120.99   13.40
  -7  -5   3   42.80    9.40
   7  -5  -3   30.80    8.20
   7   5  -3   37.60    7.20
  -7   5   3   45.50    7.80
   7   5  -3   52.49    7.00
   6  -5  -3    1.50    3.30
  -6  -5   3   -1.10    3.20
   6   5  -3   -2.40    2.10
  -6   5   3   -0.90    2.90
   6   5  -3    1.30    2.50
  -5  -5   3  446.56   28.90
   5  -5  -3  456.95   29.30
  -5   5   3  452.75   24.50
   5   5  -3  473.95   25.00
   5   5  -3  449.86   26.60
  -5   5   3  449.16   26.40
  -4  -5   3    6.00    3.50
   4  -5  -3    2.50    4.50
  -4  -5   3   11.50    5.40
   4   5  -3    1.60    2.30
  -4   5   3    6.50    3.70
  -4   5   3    3.30    2.50
   4   5  -3   -1.80    1.80
  -3  -5   3  196.18   14.80
  -3  -5   3  179.38   16.30
   3  -5  -3  239.88   18.20
   3  -5  -3  212.88   16.80
   3   5  -3  204.48   14.80
   3   5  -3  202.78   13.50
  -3   5   3  201.58   13.90
  -2  -5   3   31.30    6.80
   2  -5  -3   42.30    9.00
  -2  -5   3   30.20    7.70
   2  -5  -3   33.90    7.70
   2   5  -3   34.70    5.70
  -2   5   3   36.30    6.20
   2   5  -3   44.40    7.40
  -1  -5   3  126.59   15.00
   1  -5  -3  139.99   15.40
  -1  -5   3  164.08   13.10
   1  -5  -3  147.39   15.40
   1   5  -3  136.59   10.50
   1   5  -3  138.89   11.40
  -1   5   3  150.18   11.80
   0  -5  -3   25.80    6.60
   0  -5   3   21.20    5.60
   0  -5   3   19.20    5.90
   0  -5  -3   19.90    6.00
   0  -5   3   20.00    5.50
   0   5   3   19.70    5.30
   0   5  -3   18.90    4.90
  -1  -5  -3   59.79   10.40
   1  -5   3   66.39    9.10
   1  -5   3   72.79   10.30
   1  -5   3   60.69    9.90
   1  -5   3   61.29    9.50
  -1  -5  -3   62.89    9.80
  -1   5  -3   57.29    7.80
   1   5   3   52.39    8.00
   2  -5   3   -0.40    2.60
   2  -5   3    1.00    3.30
   2  -5   3   -0.60    3.10
  -2  -5  -3    2.30    3.50
   2  -5   3   -2.60    3.00
  -2  -5  -3   -2.60    3.60
   2   5   3    0.70    2.30
  -2   5  -3    1.40    2.30
   3  -5   3   24.20    6.70
   3  -5   3   28.80    7.00
  -3  -5  -3   12.50    6.10
   3  -5   3   27.00    6.20
   3  -5   3   13.80    4.60
  -3  -5  -3   10.70    4.50
  -3   5  -3   28.70    5.00
   3   5   3   18.10    4.80
   4  -5   3   13.20    5.20
   4  -5   3   12.50    4.60
  -4  -5  -3   17.00    5.60
  -4  -5  -3   22.50    7.10
   4  -5   3   11.70    5.20
   4   5   3   18.00    5.40
  -4   5  -3   15.00    3.80
  -4   5  -3   11.10    4.10
  -5  -5  -3  376.96   26.30
  -5  -5  -3  357.56   23.30
   5  -5   3  377.86   25.40
   5  -5   3  360.66   23.60
  -5   5  -3  409.86   26.10
  -5   5  -3  361.96   22.50
   5   5   3  387.26   23.90
   6  -5   3   15.00    5.70
  -6  -5  -3    8.20    5.50
   6  -5   3   14.30    6.30
  -6  -5  -3   10.90    4.50
   6   5   3    8.50    4.00
  -6   5  -3   10.00    4.20
  -7  -5  -3  250.47   21.00
   7  -5   3  233.28   18.60
   7  -5   3  272.77   21.10
  -7  -5  -3  258.47   18.20
  -7   5  -3  257.17   17.50
   7   5   3  285.57   19.60
   8  -5   3    2.80    5.10
  -8  -5  -3    8.00    5.50
   8  -5   3   -2.20    3.30
  -8   5  -3    6.00    4.00
   8   5   3    1.90    3.50
  -9  -5  -3   -1.60    4.10
   9  -5   3    3.10    4.50
   9  -5   3   -2.70    3.70
  -9   5  -3    1.10    3.50
   9   5   3    0.20    2.80
 -10  -5  -3    4.40    5.60
  10  -5   3   13.10    6.30
  10  -5   3   11.20    5.70
 -10   5  -3    7.20    4.70
  10   5   3    3.20    4.10
 -11  -5  -3   76.29   14.00
  11  -5   3   62.69   11.20
  11  -5   3   44.10   10.20
 -11   5  -3   75.29   10.50
  11   5   3   64.79   10.70
  12  -5   3    6.80    5.20
  12  -5   3    1.10    5.70
 -12  -5  -3   -2.50    4.70
 -12   5  -3   10.20    5.30
  12   5   3   -0.10    4.10
 -13  -5  -3   28.10    9.20
  13  -5   3   30.00    8.20
  13  -5   3   44.80    9.90
 -13   5  -3   29.10    8.50
  13   5   3   28.70    7.90
 -13   5  -3   39.90    8.80
 -14  -5  -3   -1.10    5.90
  14  -5   3    8.10    6.90
  14   5   3    5.00    5.70
 -14   5  -3   -1.80    4.90
  15  -5   3   49.00   11.30
 -15  -5  -3   39.80   12.20
  15   5   3   29.90    8.70
 -15   5  -3   58.29   10.80
 -16  -5  -3   22.90    9.20
  16  -5   3   19.70    8.80
  16   5   3   28.10    8.50
 -16   5  -3   25.60    8.00
  17  -5   3  130.19   19.40
 -17  -5  -3   99.49   17.70
 -17   5  -3   86.49   13.80
  17   5   3   98.99   14.80
 -18  -5  -3    2.10    6.90
  18  -5   3    0.50    5.20
  18   5   3    5.60    6.10
 -18   5  -3    4.00    5.60
 -19  -5  -3   35.50   12.50
  19  -5   3   54.39   14.20
 -19   5  -3   55.39   11.90
  19   5   3   73.69   14.00
 -19   6   3    2.60    7.80
  19   6  -3    6.70    5.50
  18  -6  -3   -6.10    7.70
 -18  -6   3   -0.10    6.30
  18   6  -3    3.10    5.40
 -18   6   3    8.00    6.90
  17  -6  -3   10.80    9.00
 -17  -6   3    7.40    7.80
 -17   6   3   32.80   10.30
  17   6  -3   25.70    8.10
  16  -6  -3    1.40    6.80
 -16  -6   3   20.30    9.20
  16   6  -3   12.20    5.80
 -16   6   3   -0.80    5.70
  15  -6  -3    4.20    6.70
 -15  -6   3    7.70    7.50
 -15   6   3    3.90    6.20
  15   6  -3    4.10    5.10
 -14  -6   3    9.60    6.10
  14  -6  -3    5.00    6.50
  14   6  -3   12.80    6.30
 -14   6   3    1.40    5.20
 -13  -6   3   13.00    7.70
  13  -6  -3    2.80    5.80
  13   6  -3    6.80    4.90
 -13   6   3    9.30    6.20
 -12  -6   3    8.90    7.10
  12  -6  -3    6.30    6.50
 -12   6   3    9.80    6.40
  12   6  -3   12.20    6.20
 -11  -6   3    4.00    7.00
  11  -6  -3   -0.10    4.70
 -11   6   3    0.30    4.30
  11   6  -3    4.20    4.50
  10  -6  -3   38.50   10.10
 -10  -6   3   32.40   10.20
 -10   6   3   37.60    8.40
  10   6  -3   32.60    7.90
  -9  -6   3   11.00    5.60
   9  -6  -3    0.10    4.50
   9   6  -3    7.70    4.30
  -9   6   3   -0.90    4.40
   8  -6  -3    3.80    4.90
  -8  -6   3    3.40    6.00
   8   6  -3    0.50    3.10
  -8   6   3    8.70    4.80
   7  -6  -3   48.60   10.60
  -7  -6   3   95.99   14.70
  -7   6   3   82.39   12.50
   7   6  -3   57.49    9.80
  -6  -6   3   36.50   10.00
   6  -6  -3   23.00    7.60
   6   6  -3   28.40    7.50
  -6   6   3   20.30    6.60
   5  -6  -3    7.40    5.20
  -5  -6   3   11.10    6.20
   5   6  -3    3.70    3.80
  -5   6   3    9.00    4.80
   4  -6  -3   -3.10    4.30
  -4  -6   3   -0.80    3.90
  -4   6   3    1.60    3.60
  -4   6   3    4.10    3.40
   4   6  -3    3.30    3.70
   3  -6  -3    9.80    6.10
   3  -6  -3    7.30    5.60
  -3  -6   3   16.30    6.50
  -3   6   3    1.60    3.30
   3   6  -3    4.30    3.70
   2  -6  -3    1.40    4.40
   2  -6  -3   20.50    7.00
  -2  -6   3    7.10    6.70
  -2  -6   3    7.20    4.90
   2   6  -3    5.00    3.70
  -2   6   3    6.90    3.80
  -1  -6   3   -9.00    3.70
  -1  -6   3    0.10    3.80
   1  -6  -3   -1.00    3.10
   1  -6  -3    3.00    5.10
   1   6  -3    4.80    3.70
  -1   6   3   -3.50    2.50
   0  -6   3  482.45   29.00
   0  -6  -3  418.96   28.90
   0  -6  -3  434.46   28.80
   0  -6   3  441.76   29.00
   0   6   3  424.76   26.20
   0   6  -3  413.06   25.70
   1  -6   3    2.40    4.70
  -1  -6  -3   -0.30    4.50
   1  -6   3    3.30    4.50
  -1  -6  -3    5.50    4.80
   1   6   3   -2.70    3.00
  -1   6  -3    4.10    3.00
   2  -6   3  335.27   24.20
  -2  -6  -3  320.77   24.00
   2  -6   3  349.07   24.80
  -2  -6  -3  315.17   25.30
  -2   6  -3  374.26   21.90
   2   6   3  352.26   23.00
   3  -6   3   28.60    7.90
  -3  -6  -3   11.60    5.50
  -3  -6  -3   32.90    9.00
   3  -6   3   11.60    5.80
  -3   6  -3   12.70    4.30
   3   6   3   16.50    5.40
   4  -6   3   12.00    5.30
  -4  -6  -3   18.20    6.90
  -4  -6  -3   31.60    7.50
   4  -6   3   27.00    7.90
  -4   6  -3   17.70    5.50
   4   6   3   17.10    5.80
   5  -6   3    1.00    4.40
  -5  -6  -3    2.80    6.00
   5  -6   3    1.80    4.70
   5   6   3    7.50    4.50
  -5   6  -3   -2.30    3.40
   6  -6   3    7.60    5.30
  -6  -6  -3    4.80    5.60
   6  -6   3    2.40    5.10
   6   6   3    1.80    4.10
  -6   6  -3   -2.80    3.00
   7  -6   3    0.00    4.60
   7  -6   3    8.40    6.70
  -7  -6  -3    9.50    6.10
   7   6   3    7.00    5.10
  -7   6  -3    2.10    3.80
   8  -6   3    1.30    4.90
   8  -6   3   10.20    7.10
  -8  -6  -3    5.30    5.40
  -8   6  -3   11.90    5.20
   8   6   3   10.90    5.50
   9  -6   3    7.40    5.60
  -9  -6  -3    8.90    7.00
   9  -6   3    4.10    6.70
  -9   6  -3    7.90    5.30
   9   6   3   12.30    5.90
 -10  -6  -3    7.10    6.20
  10  -6   3   17.00    7.00
  10  -6   3    5.80    6.40
 -10   6  -3   14.90    6.80
  10   6   3   11.40    5.80
  11  -6   3    5.00    5.70
  11  -6   3   15.20    7.40
 -11  -6  -3    1.50    6.80
  11   6   3    6.70    5.60
 -11   6  -3   19.50    6.90
 -12  -6  -3   40.80   12.10
  12  -6   3   57.89   12.00
  12  -6   3   49.00   11.70
  12   6   3   36.40    9.60
  13  -6   3    2.40    4.90
  13  -6   3    3.60    6.60
 -13  -6  -3   -2.90    5.70
  13   6   3    1.70    5.10
  14  -6   3   52.99   11.50
  14  -6   3   49.40   12.50
 -14  -6  -3   67.59   15.20
  14   6   3   57.39   12.30
 -14   6  -3   46.80   10.50
 -15  -6  -3    5.30    8.50
  15  -6   3    1.10    6.80
  15   6   3    6.80    6.00
 -15   6  -3   -2.10    5.80
 -16  -6  -3   23.20   10.10
  16  -6   3   28.80   10.90
 -16   6  -3   27.30    9.00
  16   6   3   34.50    9.90
 -17  -6  -3    1.80    8.00
  17  -6   3   -7.80    5.40
  17   6   3    5.80    5.90
 -16   7   3   -2.90    6.60
 -15  -7   3   -0.90    8.60
  15  -7  -3    4.80    8.30
  15   7  -3   15.70    9.60
 -15   7   3    4.30    6.70
 -14  -7   3    7.70    7.30
  14  -7  -3    6.00    6.90
 -14   7   3    2.60    7.00
  14   7  -3    7.80    5.80
 -13  -7   3   -1.10    7.30
  13  -7  -3    5.10    7.60
  13   7  -3   -3.40    3.80
 -13   7   3    0.00    5.90
  12  -7  -3    0.10    7.00
 -12  -7   3    4.30    8.10
 -12   7   3    3.10    6.00
  12   7  -3    1.20    5.10
 -11  -7   3    9.60    7.60
  11  -7  -3    2.30    6.60
  11   7  -3   17.80    7.60
 -11   7   3    5.10    6.70
  10  -7  -3   46.40   12.40
 -10  -7   3   79.49   15.80
 -10   7   3   47.80   11.90
  10   7  -3   67.59   11.80
  -9  -7   3   -2.50    5.90
   9  -7  -3    6.90    6.30
   9   7  -3   12.00    6.00
  -9   7   3    3.20    5.40
  -8  -7   3   89.89   15.80
   8  -7  -3   99.69   16.60
  -8   7   3   77.99   12.70
   8   7  -3   88.79   14.00
  -7  -7   3   12.80    7.20
   7  -7  -3    9.80    7.20
  -7   7   3   32.10    8.70
   7   7  -3   23.40    7.50
   6  -7  -3    7.00    7.30
  -6  -7   3    4.40    6.20
   6   7  -3    1.40    4.50
  -6   7   3    4.20    5.30
  -5  -7   3   10.70    7.90
   5  -7  -3    3.40    6.10
   5   7  -3   15.70    6.00
  -5   7   3    6.00    5.30
   4  -7  -3   -0.20    5.80
  -4  -7   3    0.80    6.20
   4   7  -3    3.50    3.60
  -4   7   3    1.40    4.10
   3  -7  -3    6.50    7.30
  -3  -7   3    1.90    6.00
   3  -7  -3   12.00    6.60
   3   7  -3    3.30    4.00
  -3   7   3    5.00    5.10
  -2  -7   3  142.19   18.20
   2  -7  -3  103.49   15.90
   2  -7  -3  121.39   16.90
  -2   7   3  130.79   14.90
   2   7  -3  151.78   16.20
  -1  -7   3    3.90    5.60
   1  -7  -3   -5.00    4.50
   1  -7  -3   -6.40    5.20
  -1   7   3    0.30    3.90
   1   7  -3    3.20    4.30
   0  -7   3   16.20    6.90
   0  -7  -3    4.60    5.40
   0  -7  -3   15.50    7.20
   0   7   3    9.70    5.00
   0   7  -3   10.90    5.00
   1  -7   3    1.20    5.30
   1  -7   3    3.10    5.70
  -1  -7  -3    6.30    5.70
  -1  -7  -3    0.20    5.30
  -1   7  -3    3.10    4.00
   1   7   3    1.10    4.00
   2  -7   3   56.69   11.40
  -2  -7  -3   40.30   10.40
   2  -7   3   61.19   11.90
   2   7   3   71.39   11.80
  -3  -7  -3    2.40    5.30
   3  -7   3   12.30    6.90
  -3   7  -3   15.20    6.40
   3   7   3   13.80    6.40
  -4  -7  -3   -3.70    5.00
   4  -7   3   10.60    6.30
   4   7   3   -3.60    4.20
  -4   7  -3    1.50    3.90
  -5  -7  -3   13.50    7.60
   5  -7   3    4.60    6.10
  -5   7  -3    1.90    4.80
   5   7   3    4.80    5.00
  -6  -7  -3   -1.90    5.60
   6  -7   3    4.40    6.80
  -6   7  -3   15.20    6.70
   6   7   3    8.80    6.00
  -7  -7  -3   28.40   10.00
   7  -7   3   21.30    9.90
  -7   7  -3   28.10    7.60
   7   7   3   35.40    8.70
   8  -7   3   45.20   12.60
  -8  -7  -3   40.60   11.70
   8   7   3   47.70   10.30
  -8   7  -3   29.80    8.40
   9  -7   3   10.20    7.70
  -9  -7  -3    8.20    7.00
   9   7   3    2.40    5.00
  -9   7  -3    4.60    8.50
 -10  -7  -3   30.40   11.80
  10  -7   3   39.70   12.10
  10   7   3   15.20    7.80
 -11  -7  -3   -0.50    7.80
  11  -7   3    7.70    7.70
  11   7   3   -2.60    4.20
 -12  -7  -3   18.10   10.10
  12  -7   3   23.70    9.90
  12   7   3    7.40    7.70
 -13  -7  -3   -2.70    7.90
  13  -7   3   11.40    7.10
  13   7   3   12.80    7.90
 -11   8   3    6.10    7.90
 -10  -8   3   86.49   20.00
  10  -8  -3   45.70   14.10
 -10   8   3   81.89   15.30
  -9  -8   3    0.40    6.30
   9  -8  -3    4.80    9.30
  -9   8   3   -1.10    5.90
   9   8  -3   -2.20    4.70
  -8  -8   3    2.50    8.30
   8  -8  -3    8.80    9.40
   8   8  -3    9.50    7.00
  -8   8   3    9.80    8.00
   7  -8  -3   10.40    8.10
  -7  -8   3    5.80    8.80
  -7   8   3    8.10    7.30
   7   8  -3   12.10    7.00
   6  -8  -3   31.50   11.60
  -6  -8   3   24.20    9.10
   6   8  -3   26.50    9.20
  -6   8   3   14.10    8.00
   5  -8  -3   -3.40    6.80
  -5  -8   3  -12.80    6.20
  -5   8   3    1.50    6.00
   5   8  -3   -1.20    5.60
   4  -8  -3   47.90   13.00
  -4  -8   3   79.99   15.50
  -4   8   3   44.20   10.00
   4   8  -3   44.20   10.10
   3  -8  -3   21.30   10.10
  -3  -8   3   14.20    8.90
   3   8  -3   13.40    6.80
  -3   8   3   12.50    6.60
  -2  -8   3    3.80    6.50
   2  -8  -3    9.30    7.20
   2  -8  -3   14.50    8.30
  -2   8   3    3.50    6.00
   2   8  -3   10.50    6.30
  -1  -8   3   27.90   10.00
   1  -8  -3   37.90   10.50
   1   8  -3   30.30    8.50
   0  -8  -3  163.88   21.30
   0  -8   3  230.48   24.80
   0   8   3  192.68   27.00
   1  -8   3   10.50    8.10
  -1  -8  -3    3.60    7.80
   1   8   3   16.20    7.00
  -2  -8  -3  109.29   17.90
   2   8   3  147.19   18.10
  -2   8  -3  166.78   19.10
  -3  -8  -3   19.10    8.70
   3   8   3   16.30    7.70
  -3   8  -3    7.60    6.00
  -4  -8  -3   10.40    7.40
  -4   8  -3   20.70    8.50
   4   8   3   21.40    8.50
   5  -8   3   -4.50    7.40
  -5  -8  -3   -3.10    4.70
  -5   8  -3    4.80    6.40
   5   8   3    2.10    5.30
   6  -8   3   49.00   13.90
  -6  -8  -3   48.60   14.20
   6   8   3   39.50   10.60
  -6   8  -3   46.50   11.00
  -7  -8  -3    1.80    6.40
   7  -8   3    4.30    9.00
   7   8   3   -2.40    5.20
   8  -8   3   44.70   12.80
   8   8   3   37.00   11.00
   9  -8   3    5.70    8.60
 -26   0   4  111.99   18.50
  25   0  -4    7.30    7.20
 -25   0   4    0.90    6.10
 -24   0   4  259.07   23.20
  24   0  -4  212.38   25.30
  23   0  -4    0.50    4.90
 -23   0   4    2.20    5.50
  22   0  -4   -5.70    4.20
 -22   0   4    2.80    4.80
  21   0  -4    1.40    4.20
 -21   0   4   12.50    6.00
 -20   0   4  107.69   14.70
  20   0  -4   71.39   12.10
  19   0  -4    1.80    3.70
 -19   0   4   -1.20    3.90
 -18   0   4   10.60    5.60
  18   0  -4   13.40    6.10
  17   0  -4    1.50    3.50
 -17   0   4    2.40    3.70
 -16   0   4  123.49   14.10
 -16   0   4  136.39   10.60
  16   0  -4  158.28   16.00
 -15   0   4    1.70    2.50
  15   0  -4    1.50    3.10
 -15   0   4   -1.50    2.60
 -14   0   4  560.84   28.10
  14   0  -4  530.15   31.10
 -14   0   4  548.65   31.20
  14   0  -4  575.64   27.40
  13   0  -4    1.10    1.80
  13   0  -4    2.30    2.60
  13   0  -4   -0.60    1.40
 -13   0   4    1.40    2.90
  12   0  -4  199.38   13.30
  12   0  -4  221.48   12.00
  12   0  -4  232.08   15.20
 -12   0   4  226.78   15.20
  11   0  -4   -0.70    1.70
  11   0  -4   -2.40    1.50
 -11   0   4    0.50    1.60
 -11   0   4    2.60    3.00
  10   0  -4   31.30    4.60
  10   0  -4   31.40    5.30
 -10   0   4   37.90    6.10
 -10   0   4   41.10    5.00
  -9   0   4    0.90    1.40
  -9   0   4    1.50    2.00
   9   0  -4   -0.80    1.20
   9   0  -4    1.30    1.80
  -8   0   4  531.95   26.80
   8   0  -4  496.65   25.30
  -8   0   4  529.45   25.50
   8   0  -4  545.45   26.70
  -7   0   4   -1.00    1.60
   7   0  -4   -0.70    1.00
   7   0  -4    0.80    1.60
  -7   0   4   -0.80    1.10
   6   0  -4    1.00    1.40
  -6   0   4   -0.90    1.00
   6   0  -4    0.80    1.10
  -6   0   4    0.80    1.60
   5   0  -4   -0.50    1.30
  -5   0   4    0.10    1.30
   5   0  -4   -2.10    0.90
  -5   0   4   -2.00    1.40
  -4   0   4 6365.86  268.67
  -4   0   4 6334.47  268.57
   4   0  -4 5899.71  267.97
   4   0  -4 6233.88  268.57
   3   0  -4    2.30    1.20
  -3   0   4   -0.50    1.20
   3   0  -4   -0.50    1.20
  -3   0   4   -1.50    1.30
  -2   0   4   -0.60    1.40
  -2   0   4    1.50    1.60
   2   0  -4    0.80    1.30
   2   0  -4   -0.50    1.40
   1   0  -4    1.40    1.10
  -1   0   4    0.70    0.90
   1   0  -4   -1.10    1.10
  -1   0   4    0.20    1.20
   0   0   4   30.40    3.60
   0   0   4   24.80    1.90
   0   0   4   28.00    3.60
   0   0  -4   28.80    3.60
   1   0   4   -2.10    1.40
   1   0   4    0.60    1.40
  -1   0  -4    0.20    1.60
  -1   0  -4   -0.80    0.60
  -2   0  -4  205.88    9.90
   2   0   4  198.08   11.20
   2   0   4  211.88   11.40
  -3   0  -4   -1.00    1.40
   3   0   4   -1.50    1.30
   3   0   4    1.50    1.80
  -3   0  -4   -1.50    1.00
   4   0   4   13.10    2.70
  -4   0  -4   10.60    2.80
   4   0   4    5.90    2.40
  -4   0  -4   12.40    2.20
  -5   0  -4    1.40    1.70
   5   0   4   -2.20    1.20
  -5   0  -4    0.20    1.20
   5   0   4    1.90    1.40
  -6   0  -4    0.00    1.60
   6   0   4    1.60    1.90
   6   0   4    0.10    1.40
  -6   0  -4   -0.90    1.20
  -7   0  -4    1.70    1.70
  -7   0  -4    0.40    2.10
   7   0   4   -0.50    1.90
   7   0   4    3.10    1.90
   8   0   4  205.68   14.20
  -8   0  -4  221.78   13.00
   8   0   4  214.38   12.80
  -8   0  -4  213.98   13.70
  -9   0  -4   -2.00    1.50
  -9   0  -4    2.30    2.40
   9   0   4    2.60    2.50
   9   0   4   -1.50    1.50
  10   0   4    4.90    3.20
  10   0   4   -0.10    1.70
 -10   0  -4   -0.50    1.70
 -10   0  -4   -1.20    2.00
 -11   0  -4   -1.70    2.20
 -11   0  -4   -2.10    1.80
  11   0   4    1.60    2.00
  11   0   4   -1.90    1.30
 -12   0  -4   39.40    7.10
  12   0   4   44.00    7.80
  12   0   4   34.80    5.70
 -12   0  -4   33.70    6.20
 -13   0  -4   -3.40    2.40
  13   0   4    6.60    3.60
  13   0   4   -0.90    2.30
 -13   0  -4   -0.10    2.40
  14   0   4  526.15   31.60
 -14   0  -4  538.45   29.70
 -14   0  -4  494.45   29.40
  15   0   4    1.00    3.30
 -15   0  -4    0.40    3.70
 -15   0  -4    0.80    3.20
  16   0   4  253.87   20.90
 -16   0  -4  267.17   18.70
 -16   0  -4  239.18   18.30
 -17   0  -4    3.40    3.80
  17   0   4    0.10    5.80
 -17   0  -4   -2.30    3.80
 -18   0  -4   51.89    9.90
 -18   0  -4   61.49   10.30
  18   0   4   54.69   11.60
 -19   0  -4    0.90    4.60
 -19   0  -4    3.40    4.90
  19   0   4   -4.20    3.90
 -20   0  -4  250.27   20.20
  20   0   4  277.07   28.50
  21   0   4    1.20    5.30
  22   0   4   10.60    8.50
  23   0   4   -0.20    7.10
 -26  -1   4   -0.20   11.70
 -26   1   4   12.60    8.00
  25  -1  -4   -1.50    5.60
 -25  -1   4    4.10    6.60
  25   1  -4    3.40    6.50
 -25   1   4    0.90    6.50
 -24  -1   4    2.40    6.80
  24  -1  -4   17.30    8.10
  24   1  -4    2.10    5.40
 -24   1   4   -0.10    5.90
 -23  -1   4    4.70    6.70
  23  -1  -4    6.30    6.50
  23   1  -4   15.10    7.50
 -23   1   4   10.90    7.30
  22  -1  -4  102.59   15.90
 -22  -1   4  118.49   17.20
 -22   1   4  125.19   16.70
  22   1  -4  112.59   15.90
 -21  -1   4   50.09   10.90
  21  -1  -4   30.70    8.70
 -21   1   4   29.90    8.80
  21   1  -4   30.90    9.00
 -20  -1   4   36.40    9.00
  20  -1  -4   19.90    7.00
 -20   1   4   44.30   10.10
  20   1  -4   21.30    6.90
  19  -1  -4  224.58   18.50
 -19  -1   4  216.98   18.30
  19   1  -4  187.08   19.30
 -19   1   4  191.38   14.60
 -19   1   4  143.59   17.40
  18  -1  -4  132.39   16.10
 -18  -1   4  107.49   14.00
 -18   1   4  118.39   12.30
 -18   1   4  123.49   15.00
  18   1  -4   98.89   13.00
  17  -1  -4   85.49   12.40
 -17  -1   4  131.99   15.10
 -17   1   4   86.59   12.30
 -17   1   4   92.09   10.40
  17   1  -4   74.09   11.00
  16  -1  -4   22.70    5.60
  16  -1  -4   27.30    7.00
 -16  -1   4   17.00    6.00
 -16   1   4   22.40    6.30
  16   1  -4   35.90    7.50
  16   1  -4   19.30    4.40
  15  -1  -4   36.90    7.40
 -15  -1   4   45.00    8.60
  15  -1  -4   31.60    6.20
 -15   1   4   37.40    7.70
  15   1  -4   51.29    6.50
  15   1  -4   36.50    7.20
  14  -1  -4  120.89   10.40
  14  -1  -4   85.49   11.10
 -14  -1   4   96.29   11.90
  14   1  -4   96.89    8.00
 -14   1   4  127.39   13.00
  14   1  -4   85.89   10.60
 -13  -1   4    3.30    3.10
  13  -1  -4    6.80    3.10
  13  -1  -4    8.40    3.90
 -13  -1   4    5.20    2.30
  13   1  -4    3.80    2.10
 -13   1   4    8.30    4.00
  13   1  -4    4.10    2.70
  12  -1  -4  151.28   11.50
 -12  -1   4  142.19    8.80
  12  -1  -4  154.58    7.90
  12  -1  -4  140.49   11.60
 -12  -1   4  133.89   11.60
 -12   1   4  159.68   12.10
  12   1  -4  159.08   10.00
  12   1  -4  138.79   11.30
 -11  -1   4   -0.90    1.20
 -11  -1   4   -1.00    1.90
  11  -1  -4   -0.30    1.90
  11  -1  -4    0.40    2.20
 -11  -1   4    1.20    2.00
 -11   1   4   -1.60    2.30
  11   1  -4    0.50    2.40
  10  -1  -4  624.64   32.60
 -10  -1   4  638.44   33.10
 -10  -1   4  625.44   32.60
 -10  -1   4  578.24   29.20
  10  -1  -4  667.23   33.10
 -10   1   4  730.23   33.60
 -10   1   4  659.03   29.50
  10   1  -4  658.43   32.90
  -9  -1   4   67.19    4.50
   9  -1  -4   75.99    7.90
   9  -1  -4   72.89    7.70
  -9  -1   4   72.69    8.10
  -9  -1   4   58.89    7.20
   9   1  -4   71.69    7.80
  -9   1   4   78.39    4.90
  -9   1   4   79.89    8.60
   8  -1  -4   -2.70    1.10
  -8  -1   4    1.20    0.90
   8  -1  -4   -0.20    1.40
  -8  -1   4    1.60    2.20
  -8  -1   4    0.20    1.70
  -8   1   4   -0.10    1.00
  -8   1   4    2.70    2.40
   8   1  -4   -0.30    1.50
   7  -1  -4   -1.50    1.10
  -7  -1   4    1.10    0.60
  -7  -1   4   -1.00    1.60
   7  -1  -4    2.00    1.90
  -7  -1   4   -0.10    1.80
  -7   1   4   -0.80    0.90
   7   1  -4   -0.50    1.40
  -7   1   4   -2.10    1.70
   6  -1  -4  284.87   16.90
  -6  -1   4  312.07   17.00
  -6  -1   4  327.37   17.60
   6  -1  -4  358.66   16.90
  -6   1   4  324.17   15.30
  -6   1   4  311.27   17.00
   6   1  -4  302.17   16.70
   5  -1  -4  458.15   20.70
  -5  -1   4  404.56   21.50
  -5  -1   4  401.66   20.80
   5  -1  -4  445.26   21.50
  -5   1   4  400.36   20.80
  -5   1   4  418.16   19.50
   5   1  -4  387.86   20.70
   4  -1  -4   46.20    5.10
  -4  -1   4   51.79    4.50
   4  -1  -4   61.19    4.30
  -4  -1   4   55.89    5.80
   4   1  -4   47.60    2.90
  -4   1   4   54.99    4.00
   4   1  -4   43.10    4.70
  -4   1   4   56.59    4.80
  -3  -1   4  920.81   40.00
   3  -1  -4  931.71   40.90
   3  -1  -4  965.80   39.60
  -3  -1   4  855.51   40.90
  -3   1   4  817.02   39.90
  -3   1   4  864.11   39.80
   3   1  -4  846.42   38.70
   3   1  -4  841.22   40.20
   2  -1  -4 1229.88   51.69
  -2  -1   4 1263.77   52.29
   2  -1  -4 1288.67   53.49
  -2  -1   4 1079.39   53.29
  -2   1   4 1125.59   52.49
   2   1  -4 1176.68   52.79
   2   1  -4 1133.79   51.69
  -2   1   4 1093.69   52.29
  -1  -1   4  341.47   18.30
  -1  -1   4  368.16   16.90
  -1  -1   4  361.66   18.20
   1  -1  -4  368.26   16.30
   1  -1  -4  426.66   18.60
   1  -1  -4  329.77   17.60
   1   1  -4  326.97   16.90
  -1   1   4  344.07   17.60
   0  -1   4 1314.07   64.69
   0  -1  -4 1655.43   64.99
   0  -1   4 1402.46   63.09
   0  -1  -4 1441.96   64.39
   0  -1   4 1403.96   64.59
   0   1  -4 1443.06   63.89
   0   1   4 1507.75   62.99
   0   1   4 1369.46   64.29
  -1  -1  -4  383.16   17.40
   1  -1   4  317.17   17.30
   1  -1   4  337.57   16.80
   1  -1   4  303.97   15.20
  -1  -1  -4  327.67   16.80
  -1   1  -4  339.27   16.60
   1   1   4  340.17   16.90
   1   1   4  317.67   15.40
  -2  -1  -4  218.08   12.00
  -2  -1  -4  204.48   11.60
   2  -1   4  232.28   11.80
   2  -1   4  201.28   12.30
   2   1   4  204.28   11.80
   2   1   4  200.78   10.60
  -2   1  -4  209.08   11.60
  -2   1  -4  210.78   10.10
  -3  -1  -4  244.28   12.80
  -3  -1  -4  221.38   12.40
   3  -1   4  222.18   12.10
   3  -1   4  214.58   13.10
   3   1   4  215.58   12.50
  -3   1  -4  206.98   12.30
   3   1   4  228.18   11.80
  -3   1  -4  219.38   11.00
   4  -1   4   18.60    3.90
   4  -1   4   20.30    3.10
  -4  -1  -4   18.60    3.60
  -4  -1  -4   24.90    4.00
   4   1   4   20.80    3.50
  -4   1  -4   19.60    3.70
   4   1   4   25.00    3.50
  -4   1  -4   24.40    3.10
   5  -1   4   86.29    7.60
  -5  -1  -4   87.59    7.20
  -5  -1  -4   96.99    7.20
   5  -1   4   94.59    6.40
   5   1   4  100.59    6.90
   5   1   4   90.39    7.10
  -5   1  -4   98.69    7.50
  -5   1  -4   87.09    6.10
  -6  -1  -4  499.15   25.70
   6  -1   4  493.15   26.70
   6  -1   4  532.45   24.70
  -6  -1  -4  525.35   25.80
  -6   1  -4  515.15   26.10
   6   1   4  499.85   25.40
  -6   1  -4  496.25   24.50
   6   1   4  494.35   25.60
   7  -1   4    7.80    2.20
  -7  -1  -4    4.40    2.20
  -7  -1  -4    7.60    2.80
   7  -1   4    3.70    2.80
  -7   1  -4   17.50    4.10
   7   1   4    6.30    2.30
   7   1   4    3.10    2.30
  -7   1  -4   10.50    2.60
  -8  -1  -4  129.89    9.40
   8  -1   4  112.99   11.60
  -8  -1  -4  124.59    9.40
   8  -1   4  124.29    8.10
   8   1   4  121.09    9.30
  -8   1  -4  124.59    9.60
  -8   1  -4  116.79    8.30
   8   1   4   98.99    8.60
   9  -1   4   25.20    3.70
  -9  -1  -4   15.90    3.80
  -9  -1  -4   14.40    3.90
   9  -1   4    9.90    4.30
   9   1   4   17.90    3.90
   9   1   4   22.40    4.70
  -9   1  -4   15.70    3.60
  -9   1  -4   14.80    4.10
  10  -1   4   40.30    7.30
 -10  -1  -4   30.20    5.40
  10  -1   4   32.00    4.40
 -10  -1  -4   22.90    4.80
  10   1   4   33.80    6.20
 -10   1  -4   23.30    5.10
 -10   1  -4   20.50    4.50
  10   1   4   29.30    5.30
 -11  -1  -4   32.40    6.20
 -11  -1  -4   39.80    6.40
  11  -1   4   39.50    5.10
  11  -1   4   27.30    6.20
  11   1   4   50.79    7.10
 -11   1  -4   37.80    6.80
 -11   1  -4   49.70    6.80
  11   1   4   48.40    7.80
 -12  -1  -4   33.10    6.30
 -12  -1  -4   13.00    4.70
  12  -1   4   28.60    6.80
 -12   1  -4   30.50    6.50
  12   1   4   23.90    5.70
 -12   1  -4   22.70    5.10
  12   1   4   22.60    5.00
 -13  -1  -4  257.57   17.60
 -13  -1  -4  241.08   16.80
  13  -1   4  264.27   19.20
  13   1   4  232.18   16.30
 -13   1  -4  231.88   17.30
 -13   1  -4  275.37   17.20
  13   1   4  264.27   18.20
 -14  -1  -4   82.59   11.00
  14  -1   4   95.79   13.50
 -14  -1  -4   85.89   10.70
  14   1   4   77.99    9.40
  14   1   4   66.19   10.50
 -14   1  -4   94.39   11.00
 -14   1  -4   74.09   10.20
 -15  -1  -4   30.80    6.80
 -15  -1  -4   28.20    6.90
  15  -1   4   30.90    8.00
 -15   1  -4   34.90    7.20
 -15   1  -4   49.00    9.00
  15   1   4   29.60    7.70
  15   1   4   33.10    6.60
  16  -1   4    7.90    5.40
 -16  -1  -4    4.40    4.10
 -16  -1  -4    1.70    4.50
 -16   1  -4    5.40    4.10
  16   1   4   12.00    5.70
 -16   1  -4    6.30    4.90
 -17  -1  -4    4.10    3.90
  17  -1   4   -2.30    4.10
 -17  -1  -4   -3.10    3.80
 -17   1  -4    1.20    4.10
 -17   1  -4    0.80    3.90
  17   1   4    6.70    4.50
 -18  -1  -4  214.18   18.40
  18  -1   4  239.48   24.80
 -18  -1  -4  198.78   25.70
 -18   1  -4  208.58   19.10
  18   1   4  237.28   20.20
 -18   1  -4  198.38   20.40
 -19  -1  -4    2.20    4.40
  19  -1   4   -1.50    5.20
 -19   1  -4    4.00    5.00
  19   1   4   23.10    7.00
  20  -1   4    5.30    7.30
 -20  -1  -4   22.90    8.00
 -20   1  -4   21.40    8.00
  20   1   4    5.70    5.50
  21  -1   4   49.80   13.20
 -21   1  -4   41.00   10.60
  21   1   4   33.80   11.60
  22  -1   4   18.80    8.30
  22   1   4   13.50    8.80
 -22   1  -4   20.20    8.70
  23  -1   4   11.00    9.10
  23   1   4    6.60    8.90
 -25  -2   4    9.60    7.70
  25  -2  -4    5.70    7.70
  25   2  -4    6.00    7.30
 -25   2   4   21.60    9.80
  24  -2  -4   15.90    9.30
 -24  -2   4    2.40    7.90
 -24   2   4    3.90    6.20
  24   2  -4   13.60    7.60
 -23  -2   4   -1.20    6.50
  23  -2  -4   10.90    7.70
 -23   2   4   -0.30    5.60
  23   2  -4   -1.00    4.40
  22  -2  -4   32.30    9.90
 -22  -2   4   29.90    9.20
  22   2  -4   12.80    6.70
 -22   2   4   24.40    7.80
  21  -2  -4   14.60    6.80
 -21  -2   4   26.40    7.90
  21   2  -4   14.80    7.00
 -21   2   4   23.40    6.40
 -21   2   4    7.90    6.20
  20  -2  -4   46.70   10.10
 -20  -2   4   94.69   14.70
  20   2  -4   51.09   10.10
 -20   2   4   63.49   10.10
 -20   2   4   69.59   12.30
  19  -2  -4    4.80    4.30
 -19  -2   4   17.00    6.60
  19  -2  -4    5.10    4.20
 -19   2   4   23.40    7.20
 -19   2   4    2.10    3.30
  19   2  -4   10.10    5.10
  18  -2  -4   -0.40    3.70
  18  -2  -4   -4.00    3.20
 -18  -2   4   10.00    5.10
  18   2  -4   -1.80    2.90
 -18   2   4    0.50    3.90
  18   2  -4    2.40    3.80
  17  -2  -4  109.89   13.80
 -17  -2   4  110.59   13.80
  17  -2  -4  119.09   13.80
 -17   2   4  115.89   14.40
  17   2  -4  105.29   11.50
  17   2  -4   89.49   12.00
  16  -2  -4  162.98   16.90
  16  -2  -4  163.08   14.30
 -16  -2   4  180.68   18.10
  16   2  -4  118.79   14.00
 -16   2   4  180.58   17.70
  16   2  -4  157.18   12.30
  15  -2  -4   97.49   12.40
 -15  -2   4  117.59   14.10
  15  -2  -4  118.39   13.50
  15   2  -4  108.69    9.80
 -15   2   4  139.89   15.00
  15   2  -4  110.79   12.50
  14  -2  -4   29.70    6.70
 -14  -2   4   35.20    7.10
  14  -2  -4   25.90    6.10
  14   2  -4   12.50    3.90
  14   2  -4   29.30    6.30
 -14   2   4   26.20    6.00
  13  -2  -4   70.79   10.10
 -13  -2   4   85.39   10.50
  13  -2  -4   72.69   10.10
  13   2  -4   81.59    8.90
  13   2  -4   74.79    9.70
 -13   2   4   90.79   11.00
  12  -2  -4  146.49   12.10
 -12  -2   4  127.89   11.50
  12  -2  -4  130.79   11.30
  12   2  -4  127.39   10.00
  12   2  -4  143.39   11.20
 -12   2   4  135.49   11.50
  11  -2  -4   16.80    4.60
 -11  -2   4   13.00    4.40
  11  -2  -4   16.90    4.50
 -11  -2   4   18.50    4.90
  11   2  -4   21.50    4.80
 -11   2   4   18.20    4.60
  10  -2  -4   71.09    8.40
 -10  -2   4   69.99    8.80
 -10  -2   4   93.49   10.70
  10  -2  -4   73.49    9.50
  10   2  -4   90.29    9.60
 -10   2   4   77.69    9.00
   9  -2  -4  159.68   11.10
  -9  -2   4  125.89   11.10
  -9  -2   4  152.38   12.10
   9  -2  -4  156.78   12.00
  -9   2   4  162.58   11.40
  -9   2   4  160.28    7.60
   9   2  -4  154.68   11.10
   8  -2  -4    5.10    2.80
  -8  -2   4    4.70    3.10
   8  -2  -4    5.00    2.40
  -8  -2   4    2.00    2.20
  -8   2   4    2.30    2.40
  -8   2   4    5.70    1.20
   8   2  -4    6.80    2.80
   7  -2  -4   52.09    5.90
  -7  -2   4   57.89    7.20
  -7  -2   4   46.70    6.90
   7  -2  -4   39.70    6.20
   7   2  -4   48.60    5.90
  -7   2   4   43.00    5.70
  -7   2   4   43.40    3.50
   6  -2  -4   42.10    6.10
  -6  -2   4   36.70    6.00
   6  -2  -4   49.40    5.40
  -6  -2   4   64.69    7.40
  -6   2   4   51.09    3.90
   6   2  -4   54.09    6.30
  -6   2   4   50.19    6.10
   5  -2  -4 1277.67   55.69
   5  -2  -4 1308.57   58.09
  -5  -2   4 1192.28   56.99
  -5  -2   4 1264.27   58.29
   5   2  -4 1208.78   56.39
   5   2  -4 1090.79   53.39
  -5   2   4 1302.17   55.09
  -5   2   4 1243.68   56.69
  -4  -2   4   96.59    8.50
   4  -2  -4  110.39    6.60
   4  -2  -4  120.29    8.80
  -4  -2   4   95.69    7.90
  -4   2   4  103.39    6.60
   4   2  -4   92.09    7.10
  -4   2   4  105.89    7.70
   3  -2  -4   93.89    7.50
  -3  -2   4   85.09    7.50
  -3  -2   4   98.29    7.20
  -3  -2   4   84.29    5.40
   3  -2  -4   87.29    5.30
  -3   2   4   86.19    6.00
  -3   2   4   82.19    6.40
   3   2  -4   73.99    6.20
   2  -2  -4  178.68    8.80
  -2  -2   4  157.38   11.40
   2  -2  -4  207.48   12.10
  -2  -2   4  175.08    9.90
  -2  -2   4  184.28   11.00
  -2   2   4  166.68   10.20
   2   2  -4  180.08   10.50
  -1  -2   4  206.98   11.70
  -1  -2   4  185.68   12.00
  -1  -2   4  179.58   10.90
   1  -2  -4  204.78   12.40
  -1  -2   4  177.98   12.20
   1  -2  -4  208.38   12.40
  -1   2   4  205.08   11.40
   0  -2  -4   47.20    5.90
   0  -2   4   40.90    5.50
   0  -2  -4   45.70    5.60
   0  -2   4   38.80    4.70
   0  -2   4   43.10    5.60
   0  -2   4   44.10    4.90
   0   2   4   43.80    5.00
  -1  -2  -4  703.63   34.50
  -1  -2  -4  729.13   35.20
   1  -2   4  773.32   34.50
   1  -2   4  687.53   33.50
   1  -2   4  706.23   34.90
   1  -2   4  722.43   34.40
   1   2   4  680.93   34.20
   2  -2   4  482.55   24.20
   2  -2   4  450.65   24.30
  -2  -2  -4  494.85   25.30
   2  -2   4  477.15   25.10
   2  -2   4  491.15   23.60
  -2  -2  -4  457.65   24.30
  -2   2  -4  494.65   24.00
   2   2   4  495.55   21.60
   2   2   4  484.55   24.50
   3  -2   4    2.00    1.70
  -3  -2  -4   -0.10    1.80
  -3  -2  -4    0.00    1.50
   3  -2   4    0.30    2.00
  -3   2  -4    0.90    1.60
  -3   2  -4    2.30    1.40
   3   2   4    0.20    0.80
   3   2   4    1.00    1.80
   4  -2   4   -0.30    1.80
  -4  -2  -4   -1.90    1.60
   4  -2   4    2.80    1.60
  -4  -2  -4    0.20    1.50
  -4   2  -4    0.20    1.30
  -4   2  -4    4.00    2.00
   4   2   4    1.60    1.90
   4   2   4    2.10    1.30
  -5  -2  -4  187.88   12.30
   5  -2   4  192.68   11.30
   5  -2   4  177.78   13.10
  -5  -2  -4  200.08   13.30
  -5   2  -4  203.58   12.50
   5   2   4  207.58   11.10
  -5   2  -4  183.78   11.10
   5   2   4  206.98   12.80
  -6  -2  -4  595.84   30.60
   6  -2   4  554.34   30.70
   6  -2   4  558.54   27.80
  -6  -2  -4  568.34   29.20
  -6   2  -4  576.54   28.20
   6   2   4  598.44   30.00
   6   2   4  585.84   28.10
  -6   2  -4  583.44   29.60
  -7  -2  -4   13.90    3.80
  -7  -2  -4   19.00    4.80
   7  -2   4   14.00    2.70
   7  -2   4   17.70    4.60
   7   2   4   18.80    4.50
  -7   2  -4   15.80    3.50
  -7   2  -4   16.90    4.40
   7   2   4   18.20    3.50
  -8  -2  -4  170.18   11.80
   8  -2   4  158.88   12.80
   8  -2   4  156.78    9.70
  -8  -2  -4  166.38   12.70
   8   2   4  165.78   11.20
  -8   2  -4  169.68   12.00
  -8   2  -4  158.98   10.90
   8   2   4  151.88   11.80
  -9  -2  -4    8.30    3.40
   9  -2   4    2.80    3.30
  -9  -2  -4    6.40    3.40
   9  -2   4    4.00    1.90
  -9   2  -4    3.40    2.60
   9   2   4    9.30    3.40
  -9   2  -4    4.20    3.10
   9   2   4    4.10    2.70
  10  -2   4   47.80    8.20
 -10  -2  -4   33.40    5.80
 -10  -2  -4   42.90    7.50
  10   2   4   60.49    8.20
 -10   2  -4   41.90    7.10
  10   2   4   39.40    6.40
 -10   2  -4   38.40    6.20
 -11  -2  -4  537.55   30.60
 -11  -2  -4  547.85   28.90
  11  -2   4  514.15   31.20
  11   2   4  534.95   29.70
  11   2   4  535.25   29.30
 -11   2  -4  559.04   30.10
 -11   2  -4  512.35   28.50
 -12  -2  -4  115.99   13.40
 -12  -2  -4  105.49   11.30
  12  -2   4   75.99   12.00
  12   2   4  117.09   12.40
 -12   2  -4  114.49   11.50
 -12   2  -4  111.49   12.60
  12   2   4  107.09   11.70
 -13  -2  -4  641.64   33.90
  13  -2   4  632.04   37.10
 -13  -2  -4  581.04   34.90
 -13   2  -4  605.14   33.50
 -13   2  -4  621.64   34.80
  13   2   4  678.53   34.90
  13   2   4  627.44   34.80
 -14  -2  -4   14.50    5.10
 -14  -2  -4   13.50    5.80
  14  -2   4   22.70    6.90
  14   2   4   13.60    5.50
 -14   2  -4   16.40    5.10
  14   2   4   24.50    6.10
 -14   2  -4    6.90    4.60
 -15  -2  -4    7.00    4.20
  15  -2   4   -0.90    4.20
 -15  -2  -4    9.10    4.30
  15   2   4    3.10    4.10
 -15   2  -4   10.20    4.70
 -15   2  -4   15.40    5.50
  15   2   4    6.40    4.20
 -16  -2  -4   17.00    6.60
  16  -2   4    5.00    5.70
  16   2   4   16.10    5.80
 -16   2  -4   14.00    5.40
  16   2   4   15.10    6.10
 -16   2  -4   19.20    6.60
  17  -2   4    1.70    5.50
 -17  -2  -4    2.70    4.60
 -17   2  -4    1.50    4.40
  17   2   4    2.00    4.50
  17   2   4    4.20    4.40
 -18  -2  -4  172.68   20.00
  18  -2   4  193.98   22.90
 -18   2  -4  188.08   19.60
  18   2   4  238.28   23.10
 -19  -2  -4   35.90    8.60
  19  -2   4   38.40   11.20
  19   2   4   27.50    8.60
 -19   2  -4   23.70    7.90
 -20  -2  -4   31.90    9.20
  20  -2   4   20.90    9.30
  20   2   4   18.50    7.60
 -20   2  -4   22.30    8.00
 -21  -2  -4   42.30   10.80
  21  -2   4   16.30    9.10
 -21   2  -4   47.50   11.50
  21   2   4   51.09   11.50
 -22  -2  -4   12.50   11.30
  22  -2   4   -2.40    5.90
 -22   2  -4   12.30    8.60
 -23   2  -4   95.79   15.90
 -24  -3   4    2.60    6.60
  24  -3  -4   -4.20    5.20
 -24   3   4   14.70    8.80
  24   3  -4    3.60    6.10
 -23  -3   4    3.10    5.80
  23  -3  -4    2.60    5.60
 -23   3   4    2.60    5.80
  23   3  -4    3.00    5.40
 -23   3   4   -5.70    4.00
  22  -3  -4   43.60   11.00
 -22  -3   4   45.90   11.80
 -22   3   4   54.59   10.30
  22   3  -4   44.10   10.30
 -22   3   4   38.10   10.10
  21  -3  -4   18.80    7.50
 -21  -3   4   13.90    7.20
 -21   3   4   17.10    7.60
 -21   3   4    1.90    4.40
  21   3  -4   21.00    7.40
 -20  -3   4   -1.50    4.70
  20  -3  -4   -2.80    4.00
  20  -3  -4   15.80    6.90
 -20   3   4    5.10    5.40
  20   3  -4    3.20    4.50
  19  -3  -4   53.09   10.90
  19  -3  -4   47.80   10.30
 -19  -3   4   31.40    9.20
 -19   3   4   31.40    9.00
  19   3  -4   25.30    7.20
  19   3  -4   41.40    7.90
  18  -3  -4   -2.70    4.30
  18  -3  -4    2.40    4.80
 -18  -3   4   10.30    6.30
 -18   3   4    8.80    5.40
  18   3  -4    8.30    4.80
  18   3  -4    1.70    3.60
  17  -3  -4   84.09   12.70
 -17  -3   4  109.09   15.00
  17  -3  -4   94.79   13.40
 -17   3   4   67.79   11.30
  17   3  -4   97.09   11.60
  17   3  -4   71.79   10.60
 -16  -3   4  154.98   17.50
  16  -3  -4  170.78   17.70
  16  -3  -4  152.58   17.60
  16   3  -4  162.08   13.50
  16   3  -4  172.68   14.30
 -16   3   4  166.88   17.70
  15  -3  -4    8.80    4.70
  15  -3  -4   10.90    5.50
 -15  -3   4   20.30    6.40
  15   3  -4   23.60    5.90
  15   3  -4   18.40    5.30
 -15   3   4   11.60    4.80
 -14  -3   4   -0.80    2.80
  14  -3  -4   -2.80    2.70
  14  -3  -4   -3.50    2.90
  14   3  -4   -0.70    2.20
 -14   3   4   -0.70    2.80
  14   3  -4    2.60    3.20
  13  -3  -4   69.39   10.00
 -13  -3   4   74.09   11.30
  13  -3  -4   54.09    9.50
  13   3  -4   82.69   10.20
 -13   3   4   66.69    9.50
  13   3  -4   78.19    9.70
  12  -3  -4    7.80    4.10
 -12  -3   4   10.40    4.80
  12  -3  -4   12.30    4.80
 -12   3   4   16.40    4.80
  12   3  -4   15.50    4.40
  12   3  -4    7.10    3.40
 -11  -3   4   -2.50    3.10
  11  -3  -4   -4.20    2.20
  11  -3  -4    3.90    2.80
  11   3  -4    2.20    2.30
 -11   3   4   -0.10    2.10
  11   3  -4    0.60    2.00
 -10  -3   4  102.99   12.60
  10  -3  -4   86.79    9.90
  10  -3  -4  121.29   13.20
 -10  -3   4  113.59   13.00
 -10   3   4  107.39   11.30
  10   3  -4  107.49   11.10
  10   3  -4   98.19   10.30
   9  -3  -4  112.49    9.10
  -9  -3   4   86.59   11.00
   9  -3  -4  100.89   11.50
  -9  -3   4  112.69   12.60
  -9   3   4  113.49    9.70
   9   3  -4  100.39    8.80
  -8  -3   4  530.45   32.60
  -8  -3   4  525.55   31.90
   8  -3  -4  641.34   30.70
   8  -3  -4  670.73   33.80
  -8   3   4  608.14   27.80
  -8   3   4  636.14   31.50
   8   3  -4  560.74   30.30
  -7  -3   4  280.77   14.40
   7  -3  -4  297.47   16.90
  -7  -3   4  277.97   18.90
   7  -3  -4  343.87   20.20
  -7  -3   4  284.67   19.60
   7   3  -4  302.77   17.40
  -7   3   4  323.87   18.20
  -7   3   4  308.37   15.30
   6  -3  -4  212.48   12.70
  -6  -3   4  213.38   15.50
  -6  -3   4  200.78   11.20
   6  -3  -4  256.37   16.10
  -6  -3   4  214.28   14.90
  -6   3   4  232.28   14.10
  -6   3   4  205.58   11.80
   6   3  -4  212.78   13.30
  -5  -3   4    4.30    1.70
  -5  -3   4    7.80    3.60
   5  -3  -4    5.80    2.00
  -5  -3   4    2.50    2.70
   5  -3  -4    3.80    3.30
   5   3  -4    5.00    2.30
  -5   3   4    4.70    1.90
  -5   3   4    7.70    3.00
  -4  -3   4  154.48   12.00
  -4  -3   4  150.68    9.80
   4  -3  -4  186.48   13.10
  -4  -3   4  154.38   12.70
   4  -3  -4  178.08    9.90
  -4   3   4  158.48   10.10
   4   3  -4  173.58   10.90
  -4   3   4  183.68   11.40
   3  -3  -4   14.10    2.40
   3  -3  -4   14.30    4.00
  -3  -3   4   14.70    3.90
  -3  -3   4   17.30    4.60
   3  -3  -4    7.80    3.30
  -3  -3   4   10.80    2.60
  -3   3   4   13.70    2.90
   3   3  -4   12.00    3.20
  -2  -3   4  102.99    8.80
   2  -3  -4  120.29    9.70
   2  -3  -4  109.49    9.40
   2  -3  -4   95.19    5.90
  -2  -3   4   99.19    7.60
  -2  -3   4  111.09    9.60
  -2   3   4  110.39    7.80
   2   3  -4  101.59    7.70
   1  -3  -4  209.98   15.00
  -1  -3   4  239.38   14.30
   1  -3  -4  253.07   16.00
  -1  -3   4  248.78   15.90
  -1  -3   4  233.28   14.80
  -1  -3   4  215.18   14.70
   1  -3  -4  265.17   11.40
  -1   3   4  234.38   14.10
   0  -3   4   40.10    6.00
   0  -3  -4   47.70    6.80
   0  -3  -4   43.90    6.70
   0  -3   4   34.50    5.60
   0  -3   4   41.70    6.40
   0  -3   4   43.10    5.70
   0   3   4   39.70    5.50
   1  -3   4  157.98   11.10
  -1  -3  -4  163.08   11.90
   1  -3   4  156.08   11.30
  -1  -3  -4  131.79   10.70
   1  -3   4  148.49   10.70
   1  -3   4  149.19   11.00
   1   3   4  151.08   10.50
   2  -3   4  184.58   13.30
  -2  -3  -4  195.78   14.40
   2  -3   4  221.08   13.60
   2  -3   4  201.28   13.00
  -2  -3  -4  211.58   13.50
   2  -3   4  204.68   13.70
   2   3   4  201.28   13.20
   3  -3   4  344.47   20.40
  -3  -3  -4  356.46   21.40
   3  -3   4  351.76   19.70
  -3  -3  -4  327.67   19.60
   3  -3   4  318.07   20.10
   3   3   4  368.36   20.10
  -3   3  -4  350.86   18.30
   3   3   4  356.76   16.00
   4  -3   4   21.80    5.10
   4  -3   4   17.00    4.50
  -4  -3  -4    1.80    2.70
  -4  -3  -4   14.30    3.70
   4  -3   4   10.40    3.10
  -4   3  -4   10.70    2.90
   4   3   4   16.70    4.00
   4   3   4   17.70    2.40
  -5  -3  -4   54.69    8.50
   5  -3   4   72.49    9.70
   5  -3   4   65.89    7.10
   5  -3   4   64.19    8.80
  -5  -3  -4   50.69    6.80
   5   3   4   61.19    4.80
   5   3   4   58.79    7.80
  -5   3  -4   55.29    6.20
  -6  -3  -4    3.80    3.00
   6  -3   4    5.50    3.30
  -6  -3  -4    1.10    2.10
   6  -3   4    0.20    3.10
   6  -3   4    3.30    2.10
  -6   3  -4    1.50    2.10
   6   3   4   -0.80    2.30
   6   3   4    2.60    1.50
   7  -3   4   99.49   11.80
   7  -3   4  106.69   12.30
   7  -3   4   96.89    7.60
  -7  -3  -4   94.09    9.70
  -7  -3  -4  104.99   12.40
   7   3   4   91.09    7.20
   7   3   4  100.99   11.10
  -7   3  -4   93.49    7.90
  -8  -3  -4   10.90    4.40
   8  -3   4    7.30    2.50
   8  -3   4    7.20    3.70
  -8  -3  -4    8.90    3.30
   8   3   4    8.10    2.60
  -8   3  -4    6.20    2.80
  -8   3  -4    8.10    3.50
   8   3   4    9.90    4.00
   9  -3   4    7.30    4.30
  -9  -3  -4   15.90    4.20
  -9  -3  -4    9.00    4.20
   9   3   4   11.80    4.40
  -9   3  -4    9.40    3.70
  -9   3  -4    6.10    3.10
   9   3   4    6.10    2.90
  10  -3   4   38.80    8.00
 -10  -3  -4   22.00    6.40
 -10  -3  -4   34.40    6.30
  10   3   4   37.20    7.10
 -10   3  -4   28.20    5.50
 -10   3  -4   30.40    6.40
  10   3   4   33.10    5.60
 -11  -3  -4   72.29   11.10
  11  -3   4  105.49   13.20
 -11  -3  -4  104.79   11.10
 -11   3  -4   91.09   11.00
  11   3   4   86.39    9.80
  11   3   4  112.39   12.40
 -11   3  -4   80.99    9.90
  12  -3   4   38.40    8.40
 -12  -3  -4   22.70    6.90
 -12  -3  -4   39.00    7.20
 -12   3  -4   38.30    7.60
  12   3   4   33.40    7.20
  12   3   4   42.50    7.00
 -12   3  -4   42.50    7.30
 -13  -3  -4  373.06   26.20
  13  -3   4  374.06   26.20
  13   3   4  402.16   25.10
 -13   3  -4  386.66   24.70
 -13   3  -4  368.66   23.40
 -14  -3  -4    9.60    5.90
  14  -3   4    6.20    5.40
  14   3   4   14.70    5.20
 -14   3  -4    9.00    5.30
 -14   3  -4   18.80    6.80
  15  -3   4  104.79   15.20
 -15  -3  -4  100.79   14.80
  15   3   4  132.79   15.00
 -15   3  -4  133.69   15.80
 -16  -3  -4    0.90    4.40
  16  -3   4    5.60    4.50
  16   3   4    4.90    4.60
 -16   3  -4   -4.20    3.80
  17  -3   4    1.40    5.50
 -17  -3  -4   -2.60    5.10
  17   3   4    2.90    4.60
 -17   3  -4   -3.80    3.90
  18  -3   4    9.40    7.20
 -18  -3  -4   21.10    8.60
  18   3   4   28.40    8.20
 -18   3  -4   -2.30    4.40
  19  -3   4    1.70    6.50
 -19  -3  -4   -0.60    6.20
 -19   3  -4    4.10    5.70
 -20  -3  -4   47.60   12.30
  20  -3   4   54.59   12.60
 -20   3  -4   61.69   13.10
 -21  -3  -4   -1.90    6.80
  21  -3   4   -2.40    6.30
 -21   3  -4   -2.40    6.00
 -22  -3  -4   28.00   10.60
 -22   3  -4   24.50    9.10
  23  -4  -4   24.70    9.60
 -23   4   4   13.30    9.20
 -23   4   4   13.60    7.10
  22  -4  -4    3.10    5.80
  22  -4  -4    5.30    7.00
 -22  -4   4   -1.10    6.10
 -22   4   4   -1.50    5.70
 -22   4   4   -1.70    5.10
  21  -4  -4    0.50    6.30
  21  -4  -4    5.30    5.40
 -21  -4   4   -0.30    5.60
 -21   4   4   -0.10    5.70
  20  -4  -4    3.90    6.00
  20  -4  -4   -1.70    5.20
 -20  -4   4    5.70    6.70
 -20   4   4   -2.90    5.40
  20   4  -4    6.00    5.10
  20   4  -4   -0.50    4.70
  19  -4  -4   -4.50    5.00
  19  -4  -4    1.70    4.30
 -19  -4   4    4.10    5.80
 -19   4   4    3.50    5.60
  19   4  -4    2.60    4.60
  19   4  -4   10.50    5.20
  18  -4  -4   -2.30    5.30
  18  -4  -4   -3.20    3.70
 -18  -4   4   -1.10    4.30
 -18   4   4   -0.50    5.10
  18   4  -4   -0.20    4.50
  18   4  -4    7.20    4.30
  17  -4  -4  100.79   14.80
 -17  -4   4   82.19   14.10
  17  -4  -4  122.49   15.80
 -17   4   4  103.89   15.00
  17   4  -4   94.79   12.40
  17   4  -4   90.69   12.50
  16  -4  -4  157.08   17.70
 -16  -4   4  191.78   20.30
  16  -4  -4  135.39   17.10
  16   4  -4  149.79   15.90
  16   4  -4  145.29   15.80
 -16   4   4  146.59   16.20
  15  -4  -4   24.90    7.40
  15  -4  -4   24.60    7.70
 -15  -4   4   31.20    9.00
  15   4  -4   30.10    7.00
  15   4  -4   27.90    6.60
 -15   4   4   19.40    6.40
  14  -4  -4   92.09   13.80
  14  -4  -4   88.69   11.90
 -14  -4   4  113.29   15.20
  14   4  -4   91.19   11.50
  14   4  -4  102.69   12.00
 -14   4   4   81.59   11.10
  13  -4  -4   19.70    6.40
 -13  -4   4   20.60    6.70
  13  -4  -4   20.30    5.70
  13   4  -4   12.00    4.60
 -13   4   4   10.10    4.90
  13   4  -4    3.50    3.80
  12  -4  -4    5.40    3.90
 -12  -4   4   14.10    6.50
  12  -4  -4    1.90    3.90
  12   4  -4    8.00    4.00
  12   4  -4    6.40    4.20
 -12   4   4    9.90    4.40
  11  -4  -4    4.30    4.60
  11  -4  -4    6.10    3.80
 -11  -4   4    4.00    4.80
  11   4  -4   10.80    3.80
 -11   4   4   10.30    4.50
  11   4  -4    8.80    3.90
 -10  -4   4    6.70    4.20
  10  -4  -4    4.30    4.10
  10  -4  -4    5.00    3.40
  10   4  -4    7.20    3.70
  10   4  -4    3.00    3.10
 -10   4   4    7.60    3.90
  -9  -4   4   25.00    6.70
   9  -4  -4   21.10    6.40
   9  -4  -4   21.60    5.20
   9   4  -4   20.70    4.90
  -9   4   4   19.90    5.40
   9   4  -4   16.90    4.70
   8  -4  -4  126.49   10.30
  -8  -4   4  109.99   14.00
   8  -4  -4  109.79   13.50
  -8  -4   4  112.09   13.70
   8   4  -4  118.39   10.60
   8   4  -4  119.19    9.90
  -8   4   4  155.78   11.80
   7  -4  -4  234.58   17.80
  -7  -4   4  244.28   18.50
  -7  -4   4  224.38   17.30
   7  -4  -4  214.08   14.50
   7   4  -4  235.28   15.10
  -7   4   4  267.37   16.60
  -7   4   4  236.18   13.60
  -6  -4   4  168.08   15.10
   6  -4  -4  199.28   15.60
  -6  -4   4  148.29   13.70
  -6  -4   4  181.28   12.70
   6  -4  -4  199.18   12.20
  -6   4   4  199.58   13.90
  -6   4   4  177.48   11.30
   6   4  -4  195.78   12.70
  -5  -4   4  173.18   14.70
  -5  -4   4  191.28   12.60
   5  -4  -4  228.08   12.80
   5  -4  -4  205.68   16.00
  -5  -4   4  207.58   16.50
  -5   4   4  209.98   12.60
   5   4  -4  189.18   13.10
  -5   4   4  230.18   14.70
  -4  -4   4  146.39   15.00
   4  -4  -4  118.49   13.40
  -4  -4   4  100.59    8.90
  -4  -4   4  128.29   13.70
   4  -4  -4  132.79    8.60
  -4   4   4  119.39    9.10
  -4   4   4  129.99   10.20
   4   4  -4  132.89    9.60
  -3  -4   4    1.60    2.10
   3  -4  -4    1.80    2.90
   3  -4  -4    3.00    2.00
  -3  -4   4   -0.20    2.60
   3  -4  -4    1.90    2.50
  -3  -4   4   -1.00    2.40
   3   4  -4   -0.80    1.80
  -3   4   4    2.00    2.10
  -2  -4   4   39.50    7.10
   2  -4  -4   23.00    6.10
  -2  -4   4   35.60    6.80
   2  -4  -4   37.80    4.40
   2  -4  -4   36.80    7.10
  -2  -4   4   35.40    5.80
   2   4  -4   27.10    4.90
  -2   4   4   33.80    5.50
   1  -4  -4  110.49   12.10
   1  -4  -4  124.99   11.20
  -1  -4   4  112.79   11.60
  -1  -4   4  135.09   11.70
  -1  -4   4  103.79    9.40
  -1  -4   4  118.89   10.60
  -1   4   4  117.69    9.40
   0  -4   4  208.58   14.40
   0  -4   4  211.38   15.40
   0  -4   4  186.68   14.40
   0  -4  -4  212.28   15.20
   0  -4   4  187.58   14.00
   0  -4  -4  220.58   16.10
   0   4   4  224.98   14.10
  -1  -4  -4   10.30    4.30
  -1  -4  -4   14.60    5.00
   1  -4   4   16.80    5.10
   1  -4   4   11.30    3.90
   1  -4   4   17.40    4.70
   1  -4   4   14.00    4.30
   1   4   4   18.80    4.30
   2  -4   4  554.84   29.50
  -2  -4  -4  546.95   30.80
   2  -4   4  542.05   29.20
   2  -4   4  517.35   29.20
   2  -4   4  542.95   29.70
  -2  -4  -4  511.65   29.10
   2   4   4  493.65   28.30
   3  -4   4   42.70    7.70
  -3  -4  -4   44.10    7.00
   3  -4   4   44.70    7.30
   3  -4   4   52.09    8.00
  -3  -4  -4   40.40    7.70
   3  -4   4   38.80    7.00
   3   4   4   44.60    6.90
  -4  -4  -4  125.39   11.00
   4  -4   4  123.09   13.60
   4  -4   4  141.29   14.50
  -4  -4  -4  125.69   14.10
   4  -4   4  128.19   10.60
   4   4   4  118.99   10.70
  -4   4  -4  122.39    9.50
   5  -4   4  327.17   21.30
   5  -4   4  349.47   22.10
   5  -4   4  321.07   19.70
  -5  -4  -4  329.17   22.50
  -5  -4  -4  332.27   20.40
  -5   4  -4  311.87   18.90
   5   4   4  348.27   21.00
  -6  -4  -4  262.47   20.10
   6  -4   4  298.47   17.80
   6  -4   4  292.57   20.30
   6  -4   4  313.77   20.10
  -6  -4  -4  264.07   17.80
   6   4   4  269.77   18.60
  -6   4  -4  280.77   17.10
   7  -4   4  182.88   15.80
   7  -4   4  181.88   18.10
  -7  -4  -4  198.48   14.40
  -7  -4  -4  186.98   16.30
  -7   4  -4  202.18   13.60
   7   4   4  182.18   14.70
  -8  -4  -4   60.99   10.70
  -8  -4  -4   75.19    9.30
   8  -4   4   78.69   12.00
   8  -4   4   73.59   11.30
   8   4   4   83.89   10.60
  -8   4  -4   81.09    9.40
   9  -4   4   78.69   11.40
  -9  -4  -4   83.89   12.00
  -9  -4  -4   66.19    9.10
   9  -4   4   77.29   11.60
   9   4   4   58.69    9.60
  -9   4  -4   64.79    8.60
  10  -4   4    5.70    5.00
 -10  -4  -4    8.40    5.20
 -10  -4  -4    2.50    3.40
  10  -4   4    5.20    4.30
 -10   4  -4    7.20    4.10
 -10   4  -4    6.20    3.40
  10   4   4   10.80    4.80
  11  -4   4   68.19   11.60
 -11  -4  -4   56.39   10.50
 -11   4  -4   38.00    7.70
 -11   4  -4   51.99    8.20
  11   4   4   42.20    8.50
  12  -4   4   12.10    5.90
 -12  -4  -4    0.80    5.00
 -12   4  -4    5.00    3.50
 -12   4  -4    9.90    4.50
  12   4   4    5.30    4.40
 -13  -4  -4   12.80    6.00
  13  -4   4    7.50    5.40
 -13   4  -4    0.70    3.00
  13   4   4   -2.00    3.30
  14  -4   4   49.50   10.70
 -14  -4  -4   26.80    8.60
  14   4   4   34.50    8.70
 -14   4  -4   24.80    7.00
 -15  -4  -4   31.10    9.30
  15  -4   4   54.29   12.30
 -15   4  -4   31.30    7.80
  15   4   4   28.70    8.20
 -16  -4  -4   78.89   14.00
  16  -4   4   81.99   15.10
 -16   4  -4   87.59   13.20
  16   4   4   95.09   14.20
  17  -4   4   34.50   10.30
 -17  -4  -4   31.40    9.70
  17   4   4   39.20    9.30
 -17   4  -4   34.10    8.60
  18  -4   4    3.50    6.50
 -18  -4  -4   21.40    9.20
  18   4   4    7.80    5.20
 -18   4  -4    0.20    5.10
 -19  -4  -4    1.30    6.30
  19  -4   4    5.10    7.10
 -19   4  -4    2.20    5.80
  19   4   4    1.80    5.50
  20  -4   4   -0.20    6.30
 -20  -4  -4   12.50    8.50
 -20   4  -4    4.70    6.30
 -21  -4  -4   11.00    8.60
  21  -5  -4  102.69   17.50
  21  -5  -4  130.59   19.40
 -21   5   4  101.69   16.80
  21   5  -4  122.69   17.10
  20  -5  -4    1.40    7.70
  20  -5  -4   13.50    7.90
 -20  -5   4    3.90    7.80
  20   5  -4    2.90    5.90
 -20   5   4    6.70    7.20
  19  -5  -4   -1.90    6.40
 -19  -5   4    5.70    7.20
  19  -5  -4    0.90    6.10
 -19   5   4   11.60    6.80
  19   5  -4   29.60    8.70
  18  -5  -4   47.10   11.60
  18  -5  -4   45.70   11.10
 -18  -5   4   32.30    9.80
 -18   5   4   55.49   11.30
  18   5  -4   55.49   10.50
  17  -5  -4   12.60    7.70
  17  -5  -4    6.40    6.10
 -17  -5   4   12.50    6.40
 -17   5   4    6.90    5.80
  17   5  -4   20.90    7.40
 -16  -5   4    6.50    5.60
  16  -5  -4    3.20    5.50
  16  -5  -4   -4.00    5.20
 -16   5   4   -2.00    5.20
  16   5  -4    3.00    4.20
  15  -5  -4   89.69   15.10
 -15  -5   4   77.09   13.80
  15  -5  -4   97.69   13.50
  15   5  -4   64.39   11.40
 -15   5   4   87.09   13.00
 -14  -5   4   90.69   14.70
  14  -5  -4   71.39   11.60
  14  -5  -4   57.69   11.40
  14   5  -4   85.99   12.20
 -14   5   4   84.59   12.60
  13  -5  -4   13.50    5.80
 -13  -5   4   24.70    7.90
  13  -5  -4   20.70    8.00
  13   5  -4   32.80    7.70
 -13   5   4   21.50    7.20
  12  -5  -4    6.80    5.30
  12  -5  -4    0.80    3.70
 -12  -5   4    7.80    5.70
 -12   5   4    6.30    4.60
  12   5  -4    6.20    4.10
  11  -5  -4    3.30    5.20
 -11  -5   4   14.80    6.40
  11   5  -4    9.40    4.50
 -11   5   4   11.60    6.00
 -10  -5   4   25.40    8.60
  10  -5  -4   44.50   10.20
  10   5  -4   45.80    8.30
  10   5  -4   36.40    6.90
 -10   5   4   60.09    9.70
  -9  -5   4  160.38   18.10
   9  -5  -4  140.19   16.90
   9   5  -4  157.98   12.20
  -9   5   4  154.98   13.20
   9   5  -4  118.89   13.60
   8  -5  -4  131.59   16.40
  -8  -5   4  151.08   17.30
   8   5  -4  144.59   13.00
  -8   5   4  159.28   13.30
   8   5  -4  154.08   12.00
  -7  -5   4  212.78   18.50
   7  -5  -4  235.68   19.30
   7   5  -4  224.18   16.60
  -7   5   4  227.08   16.80
   7   5  -4  246.48   15.70
   6  -5  -4   38.80    8.70
  -6  -5   4   45.90    9.50
  -6   5   4   47.50    8.60
   6   5  -4   48.40    7.20
   6   5  -4   48.60    8.00
  -5  -5   4   46.10    9.40
   5  -5  -4   30.20    7.70
   5   5  -4   61.89    7.90
  -5   5   4   40.60    6.20
   5   5  -4   41.80    7.40
  -5   5   4   41.60    7.50
  -4  -5   4   42.50    9.20
  -4  -5   4   38.90    8.10
   4  -5  -4   29.00    7.30
  -4   5   4   38.00    6.20
  -4   5   4   45.80    7.60
   4   5  -4   47.40    6.90
   4   5  -4   54.09    8.10
   3  -5  -4  131.79   14.90
   3  -5  -4   95.99   12.90
  -3  -5   4  116.49   14.40
  -3  -5   4  122.19   15.00
  -3  -5   4  109.79   11.80
  -3   5   4   95.39   10.60
   3   5  -4  126.09    9.90
   2  -5  -4  336.87   22.70
  -2  -5   4  290.17   21.10
   2  -5  -4  336.27   22.80
  -2  -5   4  305.97   20.20
  -2  -5   4  299.37   21.90
  -2   5   4  327.97   19.70
   2   5  -4  332.47   19.00
  -1  -5   4    6.80    3.90
  -1  -5   4    1.40    3.20
  -1  -5   4    6.50    4.80
   1  -5  -4    6.90    5.00
   1  -5  -4   12.80    5.00
  -1   5   4    9.50    4.10
   1   5  -4   10.50    3.40
   0  -5  -4  215.88   16.60
   0  -5   4  188.48   14.40
   0  -5   4  194.28   15.80
   0  -5  -4  180.58   16.30
   0  -5   4  199.78   15.20
   0  -5   4  210.88   16.30
   0   5   4  193.78   14.20
  -1  -5  -4   46.20    8.40
   1  -5   4   30.80    6.80
   1  -5   4   40.40    8.20
   1  -5   4   49.10    7.90
  -1  -5  -4   31.10    8.40
   1  -5   4   51.29    8.50
   1   5   4   54.69    8.20
   2  -5   4  102.99   12.90
   2  -5   4  102.39   12.40
   2  -5   4  104.89   12.00
   2  -5   4   99.29   12.30
  -2  -5  -4   95.09   12.00
  -2  -5  -4  112.29   14.40
   2   5   4   95.69   11.30
   3  -5   4   25.60    6.50
   3  -5   4   35.80    7.30
  -3  -5  -4   27.90    6.50
  -3  -5  -4   30.20    7.90
   3  -5   4   37.00    7.50
   3  -5   4   26.80    6.30
   3   5   4   18.40    5.20
   4  -5   4  167.78   18.10
   4  -5   4  219.38   16.60
   4  -5   4  195.78   15.40
  -4  -5  -4  195.58   15.70
  -4  -5  -4  212.48   18.30
   4   5   4  199.88   15.50
  -4   5  -4  210.58   14.50
  -5  -5  -4   17.70    5.60
   5  -5   4   22.70    6.40
  -5  -5  -4   10.70    5.50
   5  -5   4   20.80    5.60
   5  -5   4   25.90    7.70
   5   5   4   20.20    6.00
  -5   5  -4   17.70    4.90
  -6  -5  -4   94.19   13.60
   6  -5   4   79.79   11.60
   6  -5   4   85.59   12.50
  -6  -5  -4   71.39   10.30
  -6   5  -4   83.89   10.50
   6   5   4   77.99   10.70
  -7  -5  -4  393.36   27.70
   7  -5   4  369.66   25.30
   7  -5   4  391.56   26.50
  -7  -5  -4  400.66   24.10
  -7   5  -4  350.56   22.70
   7   5   4  369.46   24.60
  -8  -5  -4  141.79   18.30
   8  -5   4   87.09   12.80
   8  -5   4  109.29   14.70
   8   5   4   74.99   11.70
  -8   5  -4  104.69   11.80
   9  -5   4   10.20    6.40
   9  -5   4   16.00    7.70
  -9  -5  -4    3.70    4.90
  -9   5  -4    7.10    4.70
   9   5   4    2.00    3.70
  10  -5   4    9.70    5.90
 -10  -5  -4   -0.60    5.00
  10  -5   4    4.60    5.00
  10   5   4   10.60    5.50
 -10   5  -4   12.80    5.00
  11  -5   4   12.10    6.10
 -11  -5  -4   11.70    6.80
  11  -5   4    9.90    6.00
  11   5   4    9.70    5.40
 -11   5  -4    6.60    5.20
 -11   5  -4    0.30    4.70
 -12  -5  -4  152.28   20.60
  12  -5   4  132.59   17.50
  12   5   4  162.98   18.60
 -12   5  -4  138.19   16.30
 -13  -5  -4   46.40   11.60
  13  -5   4   36.90   10.20
 -13   5  -4   44.50    9.60
  13   5   4   51.09   11.00
  14  -5   4  161.38   19.50
 -14  -5  -4  128.79   18.40
 -14   5  -4  121.09   15.70
  14   5   4  122.49   16.50
 -15  -5  -4   -0.30    6.10
  15  -5   4    8.30    6.10
 -15   5  -4    7.20    5.60
  15   5   4   12.50    6.50
  16  -5   4   17.70    8.80
 -16  -5  -4    3.70    7.00
  16   5   4    6.40    6.20
 -16   5  -4   14.20    6.20
  17  -5   4   30.20   10.80
 -17  -5  -4   43.30   12.80
 -17   5  -4   47.30   10.90
  17   5   4   49.99   11.20
  18  -5   4   11.10    7.60
 -18  -5  -4    7.50    8.90
 -18   5  -4    4.00    6.10
  18   5   4    9.30    7.50
 -19  -5  -4    1.90    8.50
  19  -5   4   21.10   10.30
  19   5   4   21.40    8.40
 -19   6   4   55.89   12.60
  19   6  -4   54.89   11.50
 -18  -6   4   55.89   14.40
  18  -6  -4   40.90   12.30
 -18   6   4   69.79   13.70
  18   6  -4   50.59   10.50
 -17  -6   4    3.00    5.80
  17  -6  -4    7.30    8.00
  17   6  -4    4.10    5.40
 -17   6   4    6.50    7.30
  16  -6  -4  113.19   18.00
 -16  -6   4   95.79   17.80
 -16   6   4  129.49   17.30
  16   6  -4  122.49   16.60
  15  -6  -4   17.10    8.70
 -15  -6   4   19.90    8.90
 -15   6   4   23.10    7.50
  15   6  -4   12.20    5.80
 -14  -6   4    2.40    5.60
  14  -6  -4    0.40    6.90
 -14   6   4   -0.20    4.20
  14   6  -4    7.80    5.60
 -13  -6   4   45.40   11.60
  13  -6  -4   35.50   10.70
 -13   6   4   33.40    9.30
  13   6  -4   36.00    8.90
 -12  -6   4    6.50    6.20
  12  -6  -4    2.80    5.80
  12   6  -4    7.00    4.60
 -12   6   4    2.60    5.20
 -11  -6   4    8.70    6.80
  11  -6  -4    3.60    6.50
  11   6  -4    9.80    6.10
 -11   6   4    0.60    5.00
 -10  -6   4   31.30    9.70
  10  -6  -4    3.90    6.80
  10   6  -4   26.90    7.50
 -10   6   4    8.90    5.70
   9  -6  -4  249.08   25.90
  -9  -6   4  252.17   22.40
   9   6  -4  229.58   18.60
  -9   6   4  246.98   19.30
  -8  -6   4   -6.10    4.50
   8  -6  -4   -0.30    4.80
   8   6  -4    1.20    3.50
  -8   6   4    2.60    4.70
  -7  -6   4    9.30    6.00
   7  -6  -4   -2.70    4.70
  -7   6   4    1.40    4.20
   7   6  -4    8.00    4.40
   6  -6  -4   89.89   14.00
  -6  -6   4   97.79   14.50
  -6   6   4   85.19   11.80
   6   6  -4   94.19   12.50
   5  -6  -4   33.50    9.50
  -5  -6   4   37.50   10.00
   5   6  -4   41.10    7.80
  -5   6   4   49.90    9.00
  -4  -6   4   68.99   11.90
   4  -6  -4   70.19   12.70
  -4   6   4   57.59    9.70
   4   6  -4   55.69    9.20
  -4   6   4   63.79    9.00
   3  -6  -4  253.17   21.50
  -3  -6   4  226.88   20.40
   3  -6  -4  292.77   21.90
   3   6  -4  273.57   18.80
  -3   6   4  260.07   18.00
  -2  -6   4   92.79   13.80
   2  -6  -4   99.99   14.00
   2  -6  -4  120.29   15.70
   2   6  -4   92.09   11.50
  -2   6   4   99.79   11.70
  -1  -6   4   65.19   11.50
  -1  -6   4   42.10    8.20
   1  -6  -4   54.89   10.30
   1  -6  -4   46.60   10.00
   1   6  -4   52.19    8.20
  -1   6   4   61.69    9.30
   0  -6   4  169.98   18.60
   0  -6  -4  170.48   18.40
   0  -6   4  177.38   17.90
   0  -6  -4  174.08   19.40
   0   6  -4  188.38   14.40
   0   6   4  165.88   14.50
   1  -6   4  116.19   13.90
  -1  -6  -4  138.19   15.90
  -1  -6  -4  107.09   15.80
   1  -6   4  145.09   16.70
   1  -6   4  130.69   15.60
   1   6   4  122.39   14.20
  -1   6  -4  125.99   11.30
   2  -6   4   14.00    6.00
  -2  -6  -4    4.30    4.90
  -2  -6  -4    8.10    5.10
   2  -6   4    9.80    5.80
   2  -6   4   13.50    5.20
  -2   6  -4   13.10    4.40
   2   6   4    5.80    4.00
   3  -6   4    7.50    5.50
  -3  -6  -4    3.10    4.00
  -3  -6  -4    5.90    5.80
   3  -6   4    1.90    4.00
   3  -6   4   13.60    5.30
   3   6   4   13.70    5.00
  -3   6  -4    2.40    2.70
  -3   6  -4   -0.20    3.30
  -4  -6  -4   23.40    7.50
  -4  -6  -4   24.60    8.80
   4  -6   4   24.30    7.30
   4  -6   4   10.10    5.40
   4   6   4   37.50    7.80
  -4   6  -4   31.30    7.30
  -5  -6  -4   -3.00    3.70
   5  -6   4    0.90    4.00
  -5  -6  -4    4.50    4.60
   5  -6   4   -3.20    4.70
  -5   6  -4    4.30    4.50
   5   6   4    1.60    4.50
   6  -6   4    9.80    6.60
   6  -6   4   11.80    6.40
  -6  -6  -4   22.90    8.50
   6   6   4    8.70    5.20
  -6   6  -4   19.80    6.30
   7  -6   4  101.69   14.70
  -7  -6  -4  112.09   17.00
   7  -6   4   77.49   13.60
  -7   6  -4   89.39   12.10
   7   6   4  100.29   13.70
   8  -6   4    2.10    4.80
   8  -6   4    3.70    4.60
  -8  -6  -4    2.00    5.20
  -8   6  -4    1.10    3.60
   8   6   4   -1.60    4.30
   9  -6   4  115.69   16.00
  -9  -6  -4  111.39   17.70
   9  -6   4  101.89   16.70
   9   6   4  133.09   16.10
  -9   6  -4  122.69   16.60
  10  -6   4    0.40    5.70
 -10  -6  -4    8.60    7.80
  10  -6   4    5.70    6.40
  10   6   4   -0.30    4.10
  11  -6   4   14.80    6.30
 -11  -6  -4   -1.40    6.90
  11  -6   4    0.40    5.50
  11   6   4    1.60    5.00
  12  -6   4   24.90    8.20
  12  -6   4   15.00    7.30
 -12  -6  -4   13.50    8.50
  12   6   4   16.10    7.60
 -12   6  -4   15.20    7.30
  13  -6   4   -5.60    6.60
 -13  -6  -4   -1.40    7.10
 -13   6  -4    2.90    5.50
  13   6   4   -3.50    3.90
  14  -6   4   53.09   13.30
 -14  -6  -4   47.20   13.40
 -14   6  -4   22.30    8.40
  14   6   4   29.00    8.60
 -15  -6  -4   28.60   11.00
  15  -6   4   50.69   12.70
  15   6   4   33.00    9.50
 -15   6  -4   53.79   11.10
 -16  -6  -4   26.00   12.20
  16  -6   4   12.90    9.80
  16   6   4    2.80    5.60
 -16   6  -4    9.20    6.70
  17  -6   4   -5.30    6.30
 -16   7   4   29.80   10.90
 -15  -7   4   -3.70    7.40
  15  -7  -4   -6.70    8.30
 -15   7   4   -5.90    6.20
  15   7  -4    0.20    6.20
 -14  -7   4   23.90    9.40
  14  -7  -4   13.60    9.10
 -14   7   4    3.70    7.60
  14   7  -4   22.90    8.60
 -13  -7   4   32.80   11.00
  13  -7  -4   22.40   10.30
 -13   7   4   37.00   10.30
  13   7  -4   36.70    9.50
 -12  -7   4   -1.40    6.20
  12  -7  -4   12.10    8.70
 -12   7   4   14.20    7.80
  12   7  -4   -3.40    3.80
  11  -7  -4  115.19   17.80
 -11  -7   4  120.59   19.40
 -11   7   4  133.69   18.00
  11   7  -4  105.99   16.00
  10  -7  -4  103.09   17.90
 -10  -7   4   77.29   15.60
  10   7  -4   94.09   14.40
 -10   7   4   83.99   14.00
  -9  -7   4   22.20    9.50
   9  -7  -4   18.80    9.30
  -9   7   4   17.90    7.90
   9   7  -4   22.70    7.30
  -8  -7   4    2.90    5.90
   8  -7  -4   -0.10    6.00
  -8   7   4    4.60    5.50
   8   7  -4   -2.30    4.30
  -7  -7   4    8.00    6.80
   7  -7  -4   12.20    7.30
  -7   7   4   14.70    6.90
   7   7  -4    4.50    4.80
  -6  -7   4   13.50    6.80
   6  -7  -4    4.10    6.10
   6   7  -4   12.10    6.40
  -6   7   4    1.00    5.20
   5  -7  -4   -8.80    5.20
  -5  -7   4   10.20    7.90
   5   7  -4   29.80    8.10
  -5   7   4   33.30    9.30
   4  -7  -4   21.20    8.30
  -4  -7   4   39.20   10.90
   4   7  -4   31.90    7.90
  -4   7   4   27.10    7.90
   3  -7  -4   13.90    6.80
  -3  -7   4   20.70    8.90
   3  -7  -4    7.30    7.50
  -3   7   4   16.70    7.00
   3   7  -4   18.70    6.60
   2  -7  -4   -1.60    5.20
  -2  -7   4    6.50    5.60
   2  -7  -4    6.00    5.50
   2   7  -4    2.50    3.40
  -2   7   4    1.40    4.40
   1  -7  -4   63.69   12.10
   1  -7  -4   66.19   12.00
  -1  -7   4   61.49   12.40
  -1   7   4   51.39    9.70
   1   7  -4   71.89   11.20
   0  -7   4    8.60    5.80
   0  -7  -4   -0.90    5.70
   0  -7  -4    0.70    4.80
   0   7   4    2.10    4.30
   0   7  -4   -1.00    3.70
  -1  -7  -4  107.29   15.90
  -1  -7  -4   96.29   15.10
   1  -7   4   92.09   14.40
  -1   7  -4   85.69   11.90
   1   7   4   93.79   13.30
  -2  -7  -4   95.99   14.40
   2  -7   4   78.39   13.10
   2  -7   4   87.59   13.70
  -2  -7  -4   78.09   14.60
   2   7   4   79.49   12.40
  -3  -7  -4   36.00   10.30
   3  -7   4   31.70    9.60
  -3   7  -4   45.70    9.10
   3   7   4   48.10    9.80
   4  -7   4  168.68   19.80
  -4  -7  -4   69.29   15.00
   4   7   4  110.69   15.30
  -4   7  -4  136.89   15.50
  -5  -7  -4   83.99   15.60
   5  -7   4   80.19   14.80
   5   7   4   84.69   14.00
  -5   7  -4  122.69   14.90
  -6  -7  -4   -1.30    6.40
   6  -7   4    1.40    6.50
  -6   7  -4    4.70    5.00
   6   7   4   -2.80    4.30
  -7  -7  -4  105.09   17.80
   7  -7   4  120.19   17.90
   7   7   4  151.08   18.40
  -8  -7  -4   14.70    9.10
   8  -7   4   12.40    7.90
   8   7   4   10.50    7.20
   9  -7   4    8.00    8.70
  -9  -7  -4    1.90    7.50
   9   7   4   -6.90    5.30
 -10  -7  -4   43.50   12.50
  10  -7   4   18.40    8.90
  10   7   4   14.30    8.10
  11  -7   4   33.00    9.80
 -11  -7  -4   39.80   12.30
  11   7   4   24.00    8.90
 -12  -7  -4   48.90   15.00
 -12   7  -4   25.40    8.50
  12   7   4   40.50   11.10
 -13  -7  -4   -1.00    8.30
 -13   7  -4   -4.20    6.80
 -10  -8   4   27.60   11.20
  10  -8  -4   10.20    9.50
 -10   8   4    7.40    8.30
  -9  -8   4  117.39   19.30
   9  -8  -4  102.09   18.10
  -9   8   4   93.69   16.40
   9   8  -4   65.89   12.90
   8  -8  -4   -9.30    7.50
  -8  -8   4    5.00    8.30
   8   8  -4    6.20    6.10
  -8   8   4   -0.30    6.60
   7  -8  -4   10.50    8.90
  -7  -8   4   -8.50    7.30
   7   8  -4   15.40    7.20
  -7   8   4   -2.50    5.90
   6  -8  -4    7.20    8.60
  -6  -8   4   24.20    9.30
   6   8  -4    3.50    5.40
  -6   8   4   -0.30    5.90
  -5  -8   4   -2.50    7.50
   5  -8  -4    6.50    7.60
   5   8  -4    5.60    5.40
  -5   8   4   16.40    8.20
  -4  -8   4   13.80    8.20
   4  -8  -4    8.40    7.90
   4   8  -4   -1.30    4.60
  -4   8   4   14.60    7.20
  -3  -8   4   28.60   10.90
   3  -8  -4    0.80    7.70
   3   8  -4   16.90    7.30
  -3   8   4   13.50    7.00
   2  -8  -4   27.00   10.30
  -2  -8   4   18.90    8.50
   2  -8  -4   30.00    9.80
  -2   8   4   32.00    9.80
   2   8  -4   22.90    8.00
  -1  -8   4   32.30   11.20
   1  -8  -4   20.70    8.80
   1  -8  -4   18.40    8.80
   1   8  -4   33.10    8.90
   0  -8   4    7.40    6.70
   0  -8  -4    4.10    7.20
   0   8   4    1.00    5.70
  -1  -8  -4   28.00    9.70
   1  -8   4   24.90    9.90
   1   8   4   44.00   10.00
  -2  -8  -4   -2.20    5.60
   2   8   4    2.80    5.70
  -2   8  -4    2.40    5.50
  -3  -8  -4   42.20   12.40
  -3   8  -4   51.39   10.90
   3   8   4   33.80    9.20
  -4  -8  -4    8.70    8.00
   4   8   4    0.80    4.70
  -4   8  -4    2.30    5.90
   5  -8   4   -5.30    7.00
  -5  -8  -4    8.40    8.00
   5   8   4    1.70    5.30
   6  -8   4   18.90    9.50
  -6  -8  -4    4.00    9.00
   6   8   4    7.20    7.20
  -7  -8  -4  153.98   26.80
   7  -8   4  163.58   22.50
   7   8   4  122.99   18.00
   8  -8   4    5.30    9.10
   9  -8   4  209.78   25.00
 -26   0   5    7.10    7.30
  25   0  -5    0.70    5.60
 -25   0   5    8.00    7.10
  24   0  -5    0.80    5.40
 -24   0   5   -7.50    5.20
 -23   0   5   40.50   10.80
  23   0  -5   40.50   10.00
  22   0  -5    7.80    5.00
 -22   0   5    3.10    4.50
  21   0  -5  388.36   28.10
 -21   0   5  394.06   27.90
 -20   0   5    9.90    6.10
  20   0  -5    8.30    5.40
  19   0  -5   51.59   10.40
 -19   0   5   56.59   10.50
  18   0  -5   -0.20    3.40
 -18   0   5   -1.90    3.00
 -17   0   5    6.10    4.00
  17   0  -5    0.80    3.20
 -16   0   5    1.40    2.40
 -16   0   5    4.30    3.80
  16   0  -5    0.60    2.70
 -15   0   5  150.98   12.80
  15   0  -5  156.18   12.80
 -15   0   5  128.49   10.00
  14   0  -5    0.60    2.70
  14   0  -5    1.90    1.70
 -14   0   5    1.80    2.80
  14   0  -5   -0.20    2.40
 -13   0   5   68.29    9.00
  13   0  -5   83.49    9.80
  13   0  -5   80.29    8.30
 -13   0   5   80.99    7.10
 -12   0   5   -1.00    2.00
  12   0  -5    0.00    1.70
  12   0  -5    2.90    2.10
 -12   0   5   -1.00    1.40
  11   0  -5   73.09    8.50
 -11   0   5   68.29    8.40
 -11   0   5   64.79    6.90
  11   0  -5   71.89    7.20
  10   0  -5   -0.30    1.60
  10   0  -5   -0.10    1.80
 -10   0   5    1.30    2.00
 -10   0   5   -0.50    1.50
   9   0  -5    6.70    2.20
  -9   0   5    3.40    1.80
   9   0  -5    8.10    2.80
  -9   0   5    5.20    2.80
  -8   0   5   -0.40    1.30
  -8   0   5   -1.30    1.60
   8   0  -5    1.30    1.60
   8   0  -5   -1.00    1.30
   7   0  -5  421.86   21.70
  -7   0   5  425.46   21.10
  -7   0   5  444.86   22.00
   7   0  -5  396.86   20.50
   6   0  -5    0.10    1.20
  -6   0   5    0.00    1.40
   6   0  -5   -1.70    1.10
  -6   0   5    0.10    1.20
  -5   0   5    9.00    2.30
   5   0  -5    8.70    2.00
  -5   0   5    8.70    2.10
   5   0  -5    9.20    2.20
   4   0  -5    0.50    1.30
  -4   0   5    2.10    1.60
   4   0  -5   -0.70    1.10
  -4   0   5   -0.50    1.20
   3   0  -5 1913.81   83.89
  -3   0   5 1829.52   83.69
  -3   0   5 1955.80   84.49
   3   0  -5 1929.71   84.09
  -2   0   5   -1.20    1.10
   2   0  -5   -2.80    1.10
   2   0  -5   -2.70    1.30
  -2   0   5   -2.30    1.20
  -1   0   5 5383.86  228.88
  -1   0   5 5212.18  228.88
   1   0  -5 5529.25  228.58
  -1   0   5 4980.10  227.18
   0   0  -5   -2.60    1.30
   0   0   5   -1.00    1.20
   0   0   5   -0.40    0.70
   0   0   5   -1.10    1.20
   1   0   5 5246.48  230.68
  -1   0  -5 5636.54  230.68
  -1   0  -5 5230.78  228.58
   1   0   5 5126.39  230.58
  -2   0  -5   -0.90    0.80
   2   0   5    0.20    1.50
  -2   0  -5   -1.00    1.40
   2   0   5   -1.90    1.30
  -3   0  -5  257.07   12.40
   3   0   5  230.48   13.90
   3   0   5  252.17   14.00
  -3   0  -5  268.27   14.30
  -4   0  -5   -0.30    1.40
  -4   0  -5    0.20    1.10
   4   0   5   -0.10    1.20
   4   0   5   -1.90    1.30
  -5   0  -5    8.00    2.60
   5   0   5    6.50    2.50
  -5   0  -5   10.90    2.20
   5   0   5    7.00    2.50
   6   0   5   -1.70    1.20
  -6   0  -5   -3.10    1.40
   6   0   5    0.40    1.70
  -6   0  -5   -2.20    1.00
  -7   0  -5  181.08   11.90
  -7   0  -5  178.38   10.60
   7   0   5  156.98   10.70
   7   0   5  160.58   11.80
  -8   0  -5    2.60    2.20
   8   0   5    0.60    1.60
  -8   0  -5   -0.40    1.40
   8   0   5   -3.10    1.70
   9   0   5  240.68   14.40
  -9   0  -5  235.58   15.30
   9   0   5  216.08   15.50
  -9   0  -5  254.97   14.60
 -10   0  -5    0.40    2.10
 -10   0  -5    3.40    2.40
  10   0   5    0.90    1.60
  10   0   5    2.90    2.60
 -11   0  -5   -0.50    2.10
  11   0   5   -0.10    1.90
 -11   0  -5   -0.50    2.30
  11   0   5    0.80    2.50
  12   0   5    5.30    3.40
 -12   0  -5   -1.70    2.30
  12   0   5   -0.30    1.80
 -12   0  -5   -0.20    2.70
 -13   0  -5   91.99   11.30
  13   0   5   89.99    9.60
 -13   0  -5   78.49    9.80
  13   0   5   87.39   12.00
  14   0   5    2.30    3.80
 -14   0  -5    1.10    3.30
 -14   0  -5   -1.40    2.80
 -15   0  -5   15.30    5.10
 -15   0  -5   10.00    4.90
  15   0   5   10.40    5.70
 -16   0  -5   -0.10    4.00
  16   0   5    5.10    4.70
 -16   0  -5   -3.20    3.10
  17   0   5   52.69   10.90
 -17   0  -5   52.49    9.80
 -17   0  -5   44.20    9.10
 -18   0  -5    2.50    4.30
  18   0   5    6.60    5.00
  19   0   5   35.80    9.60
 -19   0  -5   27.60    7.80
  20   0   5    2.10    6.20
 -20   0  -5    0.10    4.90
  21   0   5  475.95   35.60
  22   0   5    2.60    6.50
  23   0   5    7.20    8.80
 -26   1   5   40.20   12.00
 -25  -1   5   67.19   14.60
  25  -1  -5   46.20   11.30
 -25   1   5   27.40   10.50
  25   1  -5   31.60    9.90
  24  -1  -5    7.50    6.90
 -24  -1   5    4.10    7.00
 -24   1   5    3.00    5.30
  24   1  -5    6.50    6.40
  23  -1  -5   19.20    8.40
 -23  -1   5    6.60    6.80
 -23   1   5   25.50    9.40
  23   1  -5   26.10    8.20
  22  -1  -5    2.70    5.40
 -22  -1   5   31.70    9.00
  22   1  -5   -1.30    3.80
 -22   1   5    1.40    5.50
  21  -1  -5   63.89   12.10
 -21  -1   5   62.39   12.20
 -21   1   5   63.39   11.70
  21   1  -5   60.69   12.20
 -20  -1   5   -2.70    4.00
  20  -1  -5    1.70    4.80
  20   1  -5    1.30    4.40
 -20   1   5   -5.80    4.10
  19  -1  -5   96.59   13.50
 -19  -1   5  125.19   16.20
 -19   1   5   81.89   12.60
  19   1  -5  117.49   14.90
 -19   1   5   92.09   14.20
  18  -1  -5   12.10    4.50
  18  -1  -5   21.80    6.60
 -18  -1   5   20.20    6.50
  18   1  -5   11.40    5.20
 -18   1   5   18.30    6.00
 -18   1   5   27.00    5.80
  17  -1  -5   70.89    9.90
  17  -1  -5   72.89   11.00
 -17  -1   5   45.90    9.40
 -17   1   5   82.09   11.80
  17   1  -5   57.99   10.00
 -16  -1   5   13.70    5.50
  16  -1  -5   25.30    6.00
  16  -1  -5   22.80    6.10
  16   1  -5   14.20    3.90
  16   1  -5   12.00    4.90
 -16   1   5   18.70    5.80
  15  -1  -5   -2.60    2.40
  15  -1  -5    2.50    3.60
 -15  -1   5    2.90    3.80
  15   1  -5    4.00    2.40
 -15   1   5   -2.20    3.20
  15   1  -5    1.80    3.00
 -14  -1   5    3.10    2.70
  14  -1  -5    3.00    2.70
  14  -1  -5   -1.30    2.60
 -14   1   5    4.40    3.50
  14   1  -5    0.90    1.70
  14   1  -5    0.30    2.30
  13  -1  -5  110.19   11.90
 -13  -1   5  129.29   11.00
 -13  -1   5  105.29    7.40
  13  -1  -5  118.99   10.20
 -13  -1   5  113.29   10.10
 -13   1   5  167.28   12.50
  13   1  -5  121.19   12.40
  12  -1  -5   17.10    4.50
 -12  -1   5   10.50    3.40
  12  -1  -5   14.70    4.20
 -12  -1   5   18.10    2.80
 -12  -1   5   19.70    4.80
 -12   1   5   16.80    2.90
 -12   1   5   19.60    5.00
  12   1  -5   12.80    4.10
 -11  -1   5   33.80    5.80
  11  -1  -5   39.20    6.10
  11  -1  -5   23.10    5.00
 -11  -1   5   34.00    6.20
 -11  -1   5   32.00    3.50
 -11   1   5   34.40    3.80
  11   1  -5   43.60    6.70
 -11   1   5   37.70    6.70
 -10  -1   5  133.59    7.20
 -10  -1   5  137.99   10.50
  10  -1  -5  130.69   10.00
  10  -1  -5  127.09   10.00
 -10  -1   5  135.09   10.40
 -10   1   5  142.59   10.50
 -10   1   5  129.99    7.90
  10   1  -5  127.49    9.90
  -9  -1   5  127.59    9.60
  -9  -1   5  125.99    9.70
   9  -1  -5  112.79    9.00
   9  -1  -5  122.79    9.10
   9   1  -5  109.39    9.00
  -9   1   5  118.59    9.60
  -9   1   5  123.49    7.30
  -8  -1   5   21.40    4.10
  -8  -1   5   21.70    4.30
   8  -1  -5   22.10    4.10
   8  -1  -5   16.60    3.80
   8   1  -5   22.60    4.30
  -8   1   5   14.80    2.60
   8   1  -5   22.80    2.30
  -8   1   5   20.70    4.30
   7  -1  -5  114.09    8.90
  -7  -1   5  121.59    8.90
  -7  -1   5  120.69    9.20
   7  -1  -5  133.49    8.80
  -7   1   5  146.49    9.40
   7   1  -5  126.59    6.50
  -7   1   5  132.09    7.60
   7   1  -5  128.29    9.00
   6  -1  -5  362.16   20.00
  -6  -1   5  367.86   19.80
   6  -1  -5  428.36   19.70
  -6  -1   5  380.76   20.60
  -6   1   5  404.46   20.10
   6   1  -5  370.16   19.70
  -6   1   5  402.66   18.60
   6   1  -5  349.77   17.20
   5  -1  -5   41.90    4.50
  -5  -1   5   46.00    5.00
  -5  -1   5   37.80    4.90
   5  -1  -5   35.00    4.80
   5   1  -5   33.60    4.50
  -5   1   5   43.00    4.80
   5   1  -5   29.30    2.40
  -5   1   5   37.80    3.80
  -4  -1   5  160.88   10.20
   4  -1  -5  177.48    9.10
   4  -1  -5  174.18   10.10
  -4  -1   5  148.29    9.10
   4   1  -5  159.38    9.60
  -4   1   5  150.98    8.80
   4   1  -5  143.89    7.70
  -4   1   5  143.59    9.20
  -3  -1   5 1923.51   85.79
   3  -1  -5 2127.19   85.69
  -3  -1   5 1891.81   84.19
   3  -1  -5 2061.59   83.99
   3   1  -5 1814.22   83.39
   3   1  -5 1857.01   84.89
  -3   1   5 1765.52   84.39
  -3   1   5 1873.41   84.59
  -2  -1   5  276.87   16.10
   2  -1  -5  328.57   14.50
   2  -1  -5  331.87   16.40
  -2  -1   5  327.27   14.80
   2   1  -5  292.57   15.60
  -2   1   5  282.37   15.00
   2   1  -5  292.87   14.70
  -2   1   5  288.67   15.50
  -1  -1   5  394.76   18.20
  -1  -1   5  391.36   20.30
   1  -1  -5  369.66   19.30
   1  -1  -5  435.96   20.20
   1  -1  -5  407.26   18.00
  -1  -1   5  366.86   19.80
   1   1  -5  391.46   18.90
  -1   1   5  368.56   19.50
   0  -1  -5  110.09    7.10
   0  -1   5   92.49    7.40
   0  -1  -5  119.89    7.80
   0  -1   5  100.89    7.20
   0  -1   5  103.29    5.70
   0   1   5  104.09    7.40
   0   1   5  112.19    6.20
   0   1  -5  111.99    7.00
   1  -1   5  473.55   22.20
  -1  -1  -5  428.76   21.50
  -1  -1  -5  455.55   22.30
   1  -1   5  423.46   22.50
   1   1   5  437.56   20.70
  -1   1  -5  413.26   19.50
   1   1   5  441.16   22.10
  -1   1  -5  465.75   21.80
  -2  -1  -5   79.79    6.20
  -2  -1  -5   92.79    6.90
   2  -1   5   94.89    6.60
   2  -1   5   81.69    7.00
  -2   1  -5   84.79    6.30
   2   1   5   85.79    5.70
   2   1   5   77.99    6.40
  -2   1  -5   80.79    4.60
  -3  -1  -5   86.79    6.80
   3  -1   5   99.19    7.90
  -3  -1  -5   98.49    7.40
   3  -1   5   93.69    6.90
  -3   1  -5   87.39    5.40
   3   1   5  105.69    6.60
  -3   1  -5  106.49    7.50
   3   1   5   97.39    7.30
  -4  -1  -5  520.65   25.40
   4  -1   5  511.15   26.70
  -4  -1  -5  525.35   26.00
   4  -1   5  522.05   25.20
  -4   1  -5  522.35   25.90
  -4   1  -5  484.75   23.60
   4   1   5  521.75   24.90
   4   1   5  484.55   25.60
  -5  -1  -5  556.54   27.20
   5  -1   5  573.54   26.30
   5  -1   5  498.65   27.60
  -5  -1  -5  548.35   26.70
   5   1   5  517.95   26.80
  -5   1  -5  492.55   24.80
   5   1   5  508.05   26.20
  -5   1  -5  556.64   27.30
   6  -1   5  704.93   36.10
  -6  -1  -5  699.03   34.90
   6  -1   5  718.63   34.00
  -6  -1  -5  792.02   35.10
  -6   1  -5  719.43   35.30
  -6   1  -5  662.93   33.00
   6   1   5  707.53   34.90
   6   1   5  692.63   34.50
  -7  -1  -5    5.40    2.50
   7  -1   5    5.80    2.20
  -7  -1  -5    3.80    2.40
   7  -1   5   10.40    3.90
   7   1   5    4.90    2.50
   7   1   5    1.90    2.20
  -7   1  -5    9.10    3.00
  -7   1  -5    5.10    1.90
  -8  -1  -5    1.80    2.10
   8  -1   5    1.40    1.70
   8  -1   5   -0.80    2.00
  -8  -1  -5    0.70    1.90
   8   1   5    0.30    1.70
  -8   1  -5    2.40    2.50
  -8   1  -5    0.80    1.60
   8   1   5    6.10    3.00
  -9  -1  -5   56.39    7.70
   9  -1   5   62.29    6.50
  -9  -1  -5   54.59    7.10
   9  -1   5   46.10    7.90
   9   1   5   48.40    7.10
  -9   1  -5   52.69    6.40
   9   1   5   53.19    7.10
  -9   1  -5   59.59    7.80
 -10  -1  -5   23.30    5.10
  10  -1   5   11.60    4.00
 -10  -1  -5   17.60    4.30
  10  -1   5   20.10    3.90
 -10   1  -5   19.60    4.10
  10   1   5   10.50    3.60
  10   1   5   17.10    4.40
 -10   1  -5   14.10    4.10
 -11  -1  -5    1.60    2.30
 -11  -1  -5    3.90    3.00
  11  -1   5    0.50    3.10
  11  -1   5    3.60    2.20
 -11   1  -5    4.00    2.70
  11   1   5    5.50    3.20
 -11   1  -5    3.70    3.60
  11   1   5    3.80    2.70
  12  -1   5    0.60    3.00
 -12  -1  -5    2.10    3.00
 -12  -1  -5    3.30    2.90
  12   1   5   -0.20    2.10
  12   1   5    2.80    2.50
 -12   1  -5    2.50    2.90
 -12   1  -5    3.30    2.50
 -13  -1  -5   45.60    7.90
  13  -1   5   43.10    9.30
 -13  -1  -5   42.20    7.40
 -13   1  -5   44.60    7.20
  13   1   5   35.10    6.50
 -13   1  -5   41.80    7.90
  13   1   5   41.00    7.70
 -14  -1  -5  366.76   23.90
  14  -1   5  374.76   26.30
 -14  -1  -5  406.86   24.60
 -14   1  -5  401.46   23.70
  14   1   5  406.26   23.80
  14   1   5  395.06   25.50
 -14   1  -5  389.26   25.00
 -15  -1  -5   34.50    7.40
  15  -1   5   47.30   10.40
 -15  -1  -5   56.39    9.20
  15   1   5   61.29   10.30
 -15   1  -5   65.19   10.40
 -15   1  -5   51.29    8.50
  15   1   5   54.99    8.90
  16  -1   5  148.29   18.70
 -16  -1  -5  181.58   15.50
 -16  -1  -5  182.18   15.30
  16   1   5  183.68   19.70
 -16   1  -5  159.98   17.20
  17  -1   5   25.00    8.80
 -17  -1  -5   22.80    6.50
 -17  -1  -5   17.10    6.10
  17   1   5   24.20    8.20
 -17   1  -5   19.60    7.10
 -18  -1  -5    1.10    4.10
  18  -1   5    4.70    6.00
 -18  -1  -5    0.70    3.90
  18   1   5   -0.30    4.50
 -18   1  -5    1.50    5.00
  19  -1   5  210.58   24.90
 -19  -1  -5  226.58   28.70
  19   1   5  291.57   27.80
 -19   1  -5  203.88   21.80
  20  -1   5   14.10    8.80
 -20   1  -5   21.40    7.80
  20   1   5    3.10    5.50
  21  -1   5    4.70    7.70
  21   1   5   13.40    7.90
 -21   1  -5    1.10    5.70
  22  -1   5   22.60   10.40
 -22   1  -5   20.00    9.30
  22   1   5   29.60   10.70
  23  -1   5   -5.90    8.00
  23   1   5   -3.10    7.20
 -25  -2   5    1.20    8.50
  25  -2  -5   19.30    8.00
  25   2  -5   12.60    7.90
 -25   2   5   -2.50    6.80
 -24  -2   5    1.90    6.90
  24  -2  -5    4.60    6.40
  24   2  -5    2.90    4.80
 -24   2   5   10.40    7.90
  23  -2  -5   33.70   10.20
 -23  -2   5   31.00    9.80
 -23   2   5   35.40    9.80
  23   2  -5   20.00    8.00
  22  -2  -5    4.50    4.80
 -22  -2   5    5.40    4.80
  22   2  -5   -0.60    3.80
 -22   2   5   -0.90    4.50
  21  -2  -5   76.59   13.70
 -21  -2   5   70.09   12.90
 -21   2   5   63.19   11.90
 -21   2   5   53.89    9.60
  21   2  -5   58.99   11.10
 -20  -2   5   37.40    9.40
  20  -2  -5   24.40    6.60
  20  -2  -5   25.80    8.30
 -20   2   5   32.60    8.80
  20   2  -5   32.90    8.50
 -19  -2   5    3.20    4.10
  19  -2  -5    5.40    5.20
  19  -2  -5    4.20    4.50
 -19   2   5   -2.60    4.40
  19   2  -5    6.30    4.70
  18  -2  -5   33.40    7.60
  18  -2  -5   29.60    7.50
 -18  -2   5   72.29   11.80
  18   2  -5   31.60    7.70
 -18   2   5   33.40    7.90
  18   2  -5   46.10    7.30
  17  -2  -5    2.30    3.90
  17  -2  -5   -0.70    3.80
 -17  -2   5    3.80    3.70
  17   2  -5    0.70    2.90
 -17   2   5   -0.70    4.10
  17   2  -5   -0.10    2.70
  16  -2  -5   -4.20    2.30
 -16  -2   5    1.20    3.80
  16  -2  -5    3.20    3.70
  16   2  -5    1.70    2.90
  16   2  -5    0.80    2.70
 -16   2   5    5.70    4.70
  15  -2  -5  162.28   16.50
  15  -2  -5  159.58   13.70
 -15  -2   5  159.48   16.80
  15   2  -5  165.28   12.10
 -15   2   5  156.48   14.10
  15   2  -5  146.79   12.90
 -14  -2   5   11.70    4.90
  14  -2  -5    5.60    3.80
  14  -2  -5    3.00    4.00
  14   2  -5    5.10    3.00
 -14   2   5   -3.40    2.70
  14   2  -5    4.20    3.40
  13  -2  -5   34.40    7.00
  13  -2  -5   47.50    7.50
 -13  -2   5   31.20    6.80
 -13  -2   5   24.40    6.20
 -13   2   5   44.50    7.90
  13   2  -5   44.20    6.40
  13   2  -5   37.60    6.60
 -12  -2   5  145.89   13.20
  12  -2  -5  172.98   13.50
  12  -2  -5  191.78   13.60
 -12  -2   5  167.68   13.40
 -12   2   5  185.38   13.70
  12   2  -5  182.58   13.10
 -11  -2   5   86.89   10.50
  11  -2  -5  115.19   10.30
 -11  -2   5  115.49   12.20
  11  -2  -5  119.89   10.00
 -11   2   5  135.39   10.60
  11   2  -5  107.89   11.20
  10  -2  -5  295.17   17.50
  10  -2  -5  288.67   18.30
 -10  -2   5  304.67   18.90
 -10  -2   5  258.37   17.60
 -10   2   5  294.97   13.60
  10   2  -5  255.57   16.90
  -9  -2   5   88.69   10.00
  -9  -2   5  101.89   11.00
   9  -2  -5  101.79    8.30
   9  -2  -5   94.99   10.20
   9   2  -5   90.09    9.20
  -9   2   5   97.19    8.50
  -9   2   5   89.99    5.60
   8  -2  -5  282.87   17.00
   8  -2  -5  273.27   15.30
  -8  -2   5  248.58   15.90
  -8  -2   5  234.58   16.30
   8   2  -5  236.48   15.00
  -8   2   5  274.47   15.80
  -8   2   5  243.98   12.60
   7  -2  -5   78.09    6.50
   7  -2  -5   87.09    9.50
  -7  -2   5   88.29    7.70
  -7  -2   5   67.19    8.50
   7   2  -5   82.39    8.40
  -7   2   5   75.89    8.10
  -7   2   5   75.59    5.30
  -6  -2   5   65.09    7.90
   6  -2  -5   66.69    5.60
   6  -2  -5   77.19    8.70
  -6  -2   5   69.59    7.60
  -6   2   5   60.49    4.90
  -6   2   5   65.89    7.20
   6   2  -5   53.19    6.50
   5  -2  -5  391.06   18.90
  -5  -2   5  364.96   20.10
  -5  -2   5  368.36   21.40
   5  -2  -5  420.66   21.40
  -5   2   5  404.76   20.30
  -5   2   5  400.36   19.00
   5   2  -5  363.76   19.80
   5   2  -5  337.67   17.00
  -4  -2   5   12.00    3.50
   4  -2  -5    6.80    2.80
   4  -2  -5   12.80    2.20
  -4  -2   5    7.80    2.60
  -4   2   5   13.10    2.70
   4   2  -5   11.40    2.60
   4   2  -5    8.40    1.60
  -4   2   5   11.30    2.90
  -3  -2   5  162.48   10.40
   3  -2  -5  177.18   11.40
  -3  -2   5  159.98   11.50
   3  -2  -5  168.18    8.60
  -3   2   5  160.58    9.90
   3   2  -5  143.29    8.50
  -3   2   5  157.38    9.70
   3   2  -5  170.08   10.20
   2  -2  -5   15.70    3.90
  -2  -2   5   10.30    2.90
   2  -2  -5   14.60    3.50
   2  -2  -5    9.70    1.50
  -2  -2   5   11.50    3.30
   2   2  -5   14.70    2.40
   2   2  -5   14.80    2.90
  -2   2   5   10.60    2.60
   1  -2  -5 1616.74   72.69
  -1  -2   5 1627.94   72.89
   1  -2  -5 1577.54   72.59
  -1  -2   5 1584.24   71.39
  -1  -2   5 1630.24   72.99
  -1   2   5 1583.44   71.69
   1   2  -5 1522.55   70.59
   0  -2  -5   13.80    3.30
   0  -2   5   12.90    3.20
   0  -2   5   14.10    3.50
   0  -2  -5   13.30    3.60
   0  -2   5   14.20    3.00
   0   2  -5   20.10    3.10
   0   2   5   14.10    3.00
  -1  -2  -5  463.55   24.10
   1  -2   5  472.55   24.70
   1  -2   5  472.35   22.80
  -1  -2  -5  441.56   24.10
   1  -2   5  481.85   24.20
  -1   2  -5  455.75   23.10
   1   2   5  462.55   23.90
  -2  -2  -5  255.77   15.30
  -2  -2  -5  272.47   15.90
   2  -2   5  243.08   15.80
   2  -2   5  260.07   15.20
   2   2   5  284.97   15.60
  -2   2  -5  269.97   13.30
   2   2   5  263.67   12.50
  -2   2  -5  260.17   14.70
  -3  -2  -5   68.99    7.50
   3  -2   5   65.09    8.00
  -3  -2  -5   67.69    8.00
   3  -2   5   67.19    5.90
   3   2   5   61.69    6.90
   3   2   5   61.59    4.40
  -3   2  -5   53.49    6.20
  -3   2  -5   69.79    4.90
  -4  -2  -5   58.19    7.40
   4  -2   5   61.99    6.30
   4  -2   5   50.89    7.20
  -4  -2  -5   60.69    6.90
  -4   2  -5   51.49    4.50
   4   2   5   58.79    4.50
   4   2   5   52.09    6.60
  -4   2  -5   47.30    5.90
   5  -2   5   68.19    6.00
   5  -2   5   93.59   10.20
  -5  -2  -5   75.29    7.90
  -5  -2  -5   83.49    9.00
   5   2   5   76.39    8.10
  -5   2  -5   74.89    8.40
  -5   2  -5   61.29    5.40
   5   2   5   71.69    5.70
   6  -2   5  299.67   19.60
  -6  -2  -5  350.46   19.60
   6  -2   5  315.97   17.10
  -6  -2  -5  321.37   18.50
   6   2   5  320.47   18.80
  -6   2  -5  312.67   16.80
   6   2   5  322.77   17.10
  -6   2  -5  299.67   18.30
  -7  -2  -5  301.67   18.90
   7  -2   5  303.27   19.70
   7  -2   5  298.17   16.50
  -7  -2  -5  302.17   18.30
  -7   2  -5  300.27   16.80
   7   2   5  336.17   19.00
   7   2   5  300.97   17.00
  -7   2  -5  313.67   18.60
  -8  -2  -5   46.20    7.20
   8  -2   5   42.00    5.10
   8  -2   5   51.39    8.00
  -8  -2  -5   52.69    7.50
  -8   2  -5   48.40    6.10
   8   2   5   54.89    6.60
   8   2   5   39.60    6.50
  -8   2  -5   48.10    7.60
   9  -2   5  151.38   15.60
  -9  -2  -5  158.18   11.90
  -9  -2  -5  152.28   12.50
   9  -2   5  148.59    9.70
   9   2   5  140.19   11.70
  -9   2  -5  136.99   10.40
   9   2   5  169.08   11.50
  -9   2  -5  152.38   12.30
  10  -2   5   64.89   10.20
 -10  -2  -5   57.79    8.10
 -10  -2  -5   68.99    9.90
  10   2   5   58.89    8.10
 -10   2  -5   56.69    7.40
 -10   2  -5   66.99    9.40
  10   2   5   59.29    8.70
  11  -2   5   53.09    9.40
 -11  -2  -5   51.59    7.70
 -11  -2  -5   35.40    7.30
 -11   2  -5   46.20    6.60
  11   2   5   33.20    6.90
  11   2   5   40.50    7.00
 -11   2  -5   45.80    7.70
 -12  -2  -5  218.08   16.40
  12  -2   5  199.88   17.00
 -12  -2  -5  201.88   14.80
 -12   2  -5  211.98   14.40
  12   2   5  189.78   14.80
 -12   2  -5  189.38   15.20
  12   2   5  206.98   15.50
 -13  -2  -5   43.90    8.70
  13  -2   5   49.40   10.10
 -13  -2  -5   44.70    7.60
 -13   2  -5   41.20    8.30
  13   2   5   58.49    9.00
 -13   2  -5   50.19    7.60
  13   2   5   52.79    8.80
 -14  -2  -5  312.97   23.00
 -14  -2  -5  330.07   21.80
  14  -2   5  351.76   25.30
 -14   2  -5  330.47   23.10
  14   2   5  373.76   23.40
 -14   2  -5  359.56   23.80
  14   2   5  354.46   22.70
 -15  -2  -5   41.30    9.30
 -15  -2  -5   43.70    8.20
  15  -2   5   26.60    8.20
  15   2   5   36.20    7.50
 -15   2  -5   30.80    8.00
  15   2   5   27.30    7.40
  16  -2   5  142.69   18.00
 -16  -2  -5  113.09   15.10
  16   2   5  156.38   17.20
  16   2   5  139.99   15.10
 -16   2  -5  106.49   14.60
 -17  -2  -5  174.48   19.20
  17  -2   5  135.19   18.60
  17   2   5  151.78   17.50
 -17   2  -5  167.78   18.80
 -18  -2  -5   18.90    7.80
  18  -2   5   35.80   10.40
  18   2   5   35.80    9.00
 -18   2  -5   44.00    9.90
  19  -2   5    1.70    6.20
 -19  -2  -5   -2.70    4.80
 -19   2  -5    5.00    5.70
  19   2   5    0.80    5.90
  20  -2   5   -4.60    5.00
 -20  -2  -5   -6.00    5.80
  20   2   5   -7.00    6.20
 -20   2  -5    0.00    5.80
  21  -2   5   96.99   17.90
 -21   2  -5  107.39   16.50
  22  -2   5    9.70    9.70
 -22   2  -5    3.50    6.70
  25   3  -5   22.80    8.70
  24  -3  -5    4.60    5.20
 -24  -3   5   -1.20    6.60
  24   3  -5    4.00    5.90
 -24   3   5   12.00    7.60
  23  -3  -5    3.40    6.00
 -23  -3   5    2.30    6.70
 -23   3   5    6.90    6.10
  23   3  -5   -3.80    4.40
 -23   3   5    5.80    5.30
  22  -3  -5    4.60    6.10
 -22  -3   5    3.50    6.40
 -22   3   5    1.40    5.30
  22   3  -5   -4.20    5.00
 -22   3   5   -2.30    5.40
 -21  -3   5  131.09   18.00
  21  -3  -5   86.99   13.80
  21  -3  -5  107.49   16.50
 -21   3   5   97.99   15.00
  21   3  -5   90.09   13.80
  20  -3  -5    0.70    4.50
  20  -3  -5    2.20    5.00
 -20  -3   5    0.00    5.00
  20   3  -5    3.00    4.70
 -20   3   5    0.80    4.60
  19  -3  -5   37.60    9.70
  19  -3  -5   31.70    8.80
 -19  -3   5   42.30   10.10
  19   3  -5   34.10    8.20
 -19   3   5   45.20   10.00
  19   3  -5   30.10    6.60
  18  -3  -5   80.39   12.60
 -18  -3   5   96.89   14.30
  18  -3  -5   90.19   13.30
 -18   3   5  111.69   15.10
  18   3  -5  101.59   12.10
  18   3  -5   82.39   11.60
  17  -3  -5   25.00    7.60
 -17  -3   5   33.80    8.60
  17  -3  -5   18.50    6.60
  17   3  -5   23.20    6.30
  17   3  -5   40.30    7.50
 -17   3   5   33.80    8.30
  16  -3  -5  187.58   18.20
  16  -3  -5  162.98   17.00
 -16  -3   5  134.19   16.60
  16   3  -5  150.28   12.80
 -16   3   5  126.89   15.10
  16   3  -5  149.59   15.50
  15  -3  -5  141.79   15.40
 -15  -3   5  150.28   16.60
  15  -3  -5  153.08   17.30
 -15   3   5  157.68   16.40
  15   3  -5  144.19   12.10
  15   3  -5  150.78   15.30
 -14  -3   5    8.80    4.30
  14  -3  -5    7.90    4.20
  14  -3  -5    6.50    4.40
  14   3  -5    5.60    3.40
 -14   3   5    9.00    4.70
  14   3  -5    6.80    3.30
  13  -3  -5    5.70    4.70
  13  -3  -5    6.30    3.90
 -13  -3   5    6.90    4.70
 -13   3   5    7.90    4.20
  13   3  -5    4.20    3.50
  13   3  -5    5.70    3.50
  12  -3  -5  153.78   12.30
 -12  -3   5  130.39   14.90
  12  -3  -5  138.69   15.50
 -12  -3   5  157.68   14.00
  12   3  -5  133.19   11.60
  12   3  -5  162.98   12.00
 -12   3   5  161.88   12.80
 -11  -3   5   71.29    9.90
  11  -3  -5   73.89    9.10
  11  -3  -5   74.39   10.30
 -11  -3   5   65.89   10.20
  11   3  -5   60.79    8.50
 -11   3   5   67.09    8.80
  10  -3  -5  134.89   14.30
 -10  -3   5  128.39   11.60
  10  -3  -5  130.59   10.30
 -10  -3   5  123.69   13.80
  10   3  -5  106.29   11.30
 -10   3   5  128.19   10.90
  -9  -3   5   63.09    9.50
   9  -3  -5   84.39   10.80
  -9  -3   5   74.99   10.10
   9  -3  -5   71.49    8.40
  -9   3   5   75.19    8.90
   9   3  -5   85.59    9.20
   8  -3  -5   29.50    6.40
  -8  -3   5   24.30    6.00
  -8  -3   5   17.80    5.00
   8  -3  -5   25.30    4.60
  -8   3   5   25.40    3.40
   8   3  -5   27.30    5.30
  -8   3   5   25.10    5.00
   7  -3  -5  118.99   10.30
  -7  -3   5   83.39   10.80
   7  -3  -5  102.39    7.80
  -7  -3   5   97.59   11.10
  -7   3   5   97.69    8.50
   7   3  -5   92.79    5.20
   7   3  -5  108.99    8.70
  -7   3   5  100.19    6.90
  -6  -3   5  332.17   21.50
  -6  -3   5  326.27   20.50
   6  -3  -5  393.66   22.00
   6  -3  -5  362.16   18.30
  -6   3   5  345.17   17.80
  -6   3   5  334.27   19.50
   6   3  -5  306.97   18.90
  -5  -3   5  336.07   18.60
   5  -3  -5  388.56   19.40
  -5  -3   5  359.86   21.90
  -5  -3   5  384.56   23.30
   5  -3  -5  435.06   23.60
  -5   3   5  408.66   21.60
   5   3  -5  394.36   21.00
  -5   3   5  398.36   20.00
   4  -3  -5  325.97   16.60
  -4  -3   5  318.57   19.50
  -4  -3   5  339.77   20.90
  -4  -3   5  319.27   17.00
   4  -3  -5  337.57   20.20
  -4   3   5  354.06   18.10
   4   3  -5  339.87   18.60
  -4   3   5  333.77   18.80
  -3  -3   5   14.60    4.30
  -3  -3   5   21.80    4.70
   3  -3  -5   19.20    4.60
   3  -3  -5   27.80    5.70
  -3  -3   5   21.90    3.70
   3  -3  -5   24.20    2.90
  -3   3   5   22.80    4.00
   3   3  -5   29.40    4.60
   2  -3  -5    1.90    1.00
  -2  -3   5    1.40    2.50
   2  -3  -5    1.60    2.10
   2  -3  -5   -0.40    2.30
  -2  -3   5    2.00    2.50
  -2  -3   5    2.10    1.90
  -2   3   5    1.70    1.80
   2   3  -5    0.80    1.30
   1  -3  -5  301.47   18.30
  -1  -3   5  282.27   17.40
  -1  -3   5  293.27   18.20
  -1  -3   5  272.87   17.10
   1  -3  -5  296.37   18.00
  -1  -3   5  301.37   16.70
  -1   3   5  289.27   16.70
   0  -3  -5   48.70    7.20
   0  -3   5   53.49    6.90
   0  -3   5   46.50    6.20
   0  -3   5   65.29    7.90
   0  -3   5   62.99    8.00
   0  -3  -5   46.80    6.70
   0   3   5   51.49    6.40
   1  -3   5 1124.29   53.19
  -1  -3  -5 1074.99   53.39
  -1  -3  -5 1131.29   54.49
   1  -3   5 1091.89   52.59
   1  -3   5 1097.89   53.79
   1  -3   5 1171.68   53.89
   1   3   5 1131.49   53.09
   2  -3   5   17.80    4.20
  -2  -3  -5   19.80    4.60
   2  -3   5   16.20    4.30
   2  -3   5   16.50    4.30
  -2  -3  -5   22.50    5.30
   2  -3   5   18.30    4.10
   2   3   5   20.30    4.30
   3  -3   5  512.05   26.30
   3  -3   5  506.55   27.00
  -3  -3  -5  475.45   26.90
  -3  -3  -5  463.85   25.50
   3  -3   5  462.95   25.30
  -3   3  -5  463.85   23.50
   3   3   5  438.76   25.30
   3   3   5  465.85   21.10
  -4  -3  -5  335.77   19.60
   4  -3   5  336.87   20.60
   4  -3   5  326.97   19.90
   4  -3   5  347.67   19.00
  -4  -3  -5  326.27   20.70
   4   3   5  333.17   19.70
  -4   3  -5  304.17   17.40
  -4   3  -5  321.17   18.80
   4   3   5  329.37   15.80
  -5  -3  -5  166.78   12.90
   5  -3   5  137.69   10.40
  -5  -3  -5  132.29   10.90
   5  -3   5  162.38   12.70
   5   3   5  157.58    8.70
  -5   3  -5  139.19   11.00
   5   3   5  154.48   11.80
  -5   3  -5  153.08   10.00
  -6  -3  -5  101.59    9.00
   6  -3   5   87.79   11.20
  -6  -3  -5   84.49   10.90
   6  -3   5   99.29    8.10
   6   3   5   95.69    6.80
   6   3   5  120.79   12.00
  -6   3  -5   93.79    7.70
  -6   3  -5   96.39   10.50
  -7  -3  -5   49.60    7.10
   7  -3   5   45.50    6.00
  -7  -3  -5   46.00    8.00
   7  -3   5   55.69    8.60
   7   3   5   62.49    8.70
  -7   3  -5   40.90    5.70
   7   3   5   47.40    5.50
  -7   3  -5   46.90    7.10
   8  -3   5   61.49    9.60
   8  -3   5   53.09    6.50
  -8  -3  -5   57.59    7.80
  -8  -3  -5   82.89   11.20
  -8   3  -5   53.49    6.90
   8   3   5   80.49    7.80
  -8   3  -5   64.19    8.70
   8   3   5   54.99    8.60
  -9  -3  -5  284.37   20.20
  -9  -3  -5  288.77   18.60
   9  -3   5  292.17   20.80
   9   3   5  276.87   19.20
  -9   3  -5  300.37   19.20
  -9   3  -5  266.57   17.00
   9   3   5  299.97   18.40
  10  -3   5  236.38   18.40
 -10  -3  -5  214.98   17.50
 -10  -3  -5  223.18   15.90
 -10   3  -5  205.98   14.70
  10   3   5  235.18   17.10
 -10   3  -5  229.68   16.50
 -11  -3  -5  481.65   30.20
 -11  -3  -5  445.86   27.50
  11  -3   5  463.35   30.20
  11   3   5  512.05   29.40
 -11   3  -5  493.75   28.90
 -11   3  -5  504.45   27.20
 -12  -3  -5   -0.20    3.30
  12  -3   5    1.60    3.90
 -12  -3  -5   -0.30    3.20
  12   3   5    1.30    3.20
 -12   3  -5   -4.60    2.90
 -12   3  -5   -4.90    3.10
 -13  -3  -5  360.16   25.60
  13  -3   5  390.86   26.50
 -13  -3  -5  344.17   23.20
  13   3   5  363.76   24.40
 -13   3  -5  398.16   24.90
  14  -3   5   61.19   11.60
 -14  -3  -5   91.09   14.00
 -14   3  -5   87.29   12.70
  14   3   5  109.49   13.10
  15  -3   5   -1.70    3.90
 -15  -3  -5    7.80    4.90
 -15   3  -5    0.00    4.90
  15   3   5   12.90    5.60
  16  -3   5   69.29   13.00
 -16  -3  -5   65.79   12.60
  16   3   5  118.49   14.40
 -16   3  -5   87.79   13.00
  17  -3   5   59.19   12.40
 -17  -3  -5  118.59   17.00
  17   3   5   82.09   12.50
 -17   3  -5   65.79   11.70
 -18  -3  -5   20.40    8.80
  18  -3   5   16.80    7.60
 -18   3  -5   40.00   10.10
  18   3   5   12.10    6.40
  19  -3   5  105.29   17.10
 -19  -3  -5  109.29   17.60
 -19   3  -5  125.89   17.40
  20  -3   5    9.00    7.80
 -20  -3  -5  -10.50    6.50
 -20   3  -5   -7.40    5.70
 -21  -3  -5   35.10   13.00
  21  -3   5   31.00   10.50
 -21   3  -5   23.30    9.30
 -22   3  -5    6.70    8.10
  23  -4  -5    0.00    5.80
  23  -4  -5    2.30    6.60
 -23   4   5    1.20    6.30
 -23   4   5    9.10    6.90
  22  -4  -5    0.40    5.90
  22  -4  -5    0.70    6.00
 -22  -4   5    3.20    7.10
  22   4  -5    7.50    5.90
 -22   4   5   -1.10    6.30
  21  -4  -5   45.80   11.80
 -21  -4   5   28.60   10.10
  21  -4  -5   37.60   10.50
 -21   4   5   32.80   10.30
  21   4  -5   33.70    8.40
  21   4  -5   31.40    8.30
  20  -4  -5   -0.50    5.90
  20  -4  -5   -2.40    5.50
 -20  -4   5    5.00    6.50
  20   4  -5    1.30    4.80
 -20   4   5    2.60    6.00
  20   4  -5    3.60    4.60
  19  -4  -5  124.99   17.80
  19  -4  -5  133.99   17.40
 -19  -4   5  143.29   19.70
  19   4  -5  159.78   16.90
  19   4  -5  148.89   16.80
 -19   4   5  156.48   18.70
  18  -4  -5    4.90    6.00
  18  -4  -5    2.10    5.10
 -18  -4   5   30.40    8.60
  18   4  -5    7.40    4.20
 -18   4   5    0.80    5.00
  17  -4  -5   20.00    7.50
  17  -4  -5   18.60    7.60
 -17  -4   5   55.69   11.40
  17   4  -5   24.90    6.40
  17   4  -5    9.40    4.70
 -17   4   5   35.20    8.50
 -16  -4   5  197.78   22.30
  16  -4  -5  193.08   20.80
  16  -4  -5  218.08   18.20
 -16   4   5  218.68   17.50
  16   4  -5  192.98   16.10
  16   4  -5  186.38   15.90
  15  -4  -5   65.79   11.60
 -15  -4   5   56.29   11.10
  15  -4  -5   64.39   10.50
 -15   4   5   67.99   10.60
  15   4  -5   56.09    9.10
  15   4  -5   50.39    8.80
  14  -4  -5  151.18   17.30
 -14  -4   5  164.78   19.50
  14  -4  -5  180.48   15.50
  14   4  -5  176.38   14.30
 -14   4   5  169.88   14.70
  14   4  -5  162.38   14.00
  13  -4  -5    1.40    4.30
 -13  -4   5    7.20    5.90
  13  -4  -5   -0.70    3.50
 -13   4   5    0.50    3.40
  13   4  -5    4.30    3.40
  13   4  -5    5.60    4.10
  12  -4  -5    3.70    4.50
  12  -4  -5    0.80    3.40
 -12  -4   5    4.30    4.40
 -12   4   5    1.40    3.20
  12   4  -5    5.20    3.50
  12   4  -5   -2.70    2.20
  11  -4  -5    9.20    4.60
  11  -4  -5    4.90    3.40
 -11  -4   5    8.30    4.80
  11   4  -5    8.30    4.10
  11   4  -5    7.40    3.50
 -11   4   5    7.00    4.60
  10  -4  -5   41.30    7.20
 -10  -4   5   60.99   10.60
 -10  -4   5   45.50    9.00
  10  -4  -5   51.29    9.30
  10   4  -5   41.50    7.00
 -10   4   5   62.29    9.40
  10   4  -5   39.40    6.90
   9  -4  -5   -5.80    3.00
  -9  -4   5    1.90    3.20
   9  -4  -5    3.30    2.70
  -9  -4   5   -1.30    3.20
  -9   4   5    0.00    2.90
   9   4  -5    6.00    2.80
   8  -4  -5  155.08   16.50
  -8  -4   5  144.59   15.60
   8  -4  -5  154.08   11.10
  -8  -4   5  131.89   15.20
   8   4  -5  126.79   11.00
  -8   4   5  162.88   12.60
  -7  -4   5   21.10    6.00
   7  -4  -5   17.90    4.20
   7  -4  -5   11.80    5.30
  -7  -4   5   24.50    6.30
  -7   4   5   19.40    5.10
  -7   4   5   14.80    3.30
   7   4  -5   17.80    4.30
   6  -4  -5   34.70    5.10
  -6  -4   5   36.00    7.90
  -6  -4   5   31.60    6.90
   6  -4  -5   32.70    7.20
  -6   4   5   32.60    4.80
   6   4  -5   46.40    6.60
  -6   4   5   46.70    7.30
   5  -4  -5   38.70    4.90
  -5  -4   5   27.20    4.50
  -5  -4   5   29.30    6.60
   5  -4  -5   31.60    6.60
  -5  -4   5   29.60    7.00
   5   4  -5   35.60    5.60
  -5   4   5   46.70    5.90
  -5   4   5   35.80    6.60
  -4  -4   5  181.38   14.10
   4  -4  -5  199.78   11.70
  -4  -4   5  168.18   14.40
  -4  -4   5  142.39   10.90
   4  -4  -5  181.18   14.50
  -4   4   5  167.48   11.60
   4   4  -5  172.08   12.00
  -4   4   5  187.98   12.90
   3  -4  -5    5.90    3.90
   3  -4  -5    0.60    2.90
  -3  -4   5    2.20    3.00
  -3  -4   5    2.70    2.50
  -3  -4   5    4.40    3.30
  -3   4   5    7.90    3.00
   3   4  -5    7.50    2.80
   2  -4  -5    4.80    3.20
  -2  -4   5   -0.60    2.50
  -2  -4   5    1.50    2.20
  -2  -4   5   -4.00    2.20
   2  -4  -5    2.90    3.30
   2   4  -5    2.20    2.10
  -2   4   5    5.30    2.80
  -1  -4   5   67.59    8.90
   1  -4  -5   64.59    8.80
  -1  -4   5   49.30    7.60
   1  -4  -5   54.69    8.90
  -1  -4   5   49.50    7.10
  -1  -4   5   53.69    8.50
  -1   4   5   56.99    7.30
   0  -4   5    2.60    3.00
   0  -4  -5    1.70    3.10
   0  -4  -5    2.80    3.20
   0  -4   5    4.20    3.40
   0  -4   5    0.90    2.90
   0  -4   5    2.60    2.80
   0   4   5    0.60    2.20
   1  -4   5   57.39    8.40
  -1  -4  -5   71.69    9.30
   1  -4   5   80.39    9.60
   1  -4   5   67.39    8.90
   1  -4   5   67.19    9.00
  -1  -4  -5   71.39   10.40
   1   4   5   71.49    8.60
   2  -4   5  103.09   11.50
   2  -4   5  136.29   11.00
  -2  -4  -5  116.79   13.20
   2  -4   5  137.59   13.70
  -2  -4  -5  129.89   11.10
   2  -4   5  131.99   13.30
   2   4   5  115.49   10.30
   3  -4   5  125.69   13.10
  -3  -4  -5   97.69   12.40
   3  -4   5  123.49   12.60
   3  -4   5  119.59   12.70
   3  -4   5  118.99   10.30
  -3  -4  -5  121.29   12.60
  -3   4  -5  109.59    8.80
   3   4   5   99.39   11.20
   4  -4   5   50.29    8.80
   4  -4   5   38.40    7.20
  -4  -4  -5   36.30    7.90
   4  -4   5   36.80    6.50
  -4  -4  -5   35.40    6.80
  -4   4  -5   37.30    5.80
   4   4   5   37.80    6.90
   5  -4   5   27.20    6.60
  -5  -4  -5   25.10    5.60
   5  -4   5   29.80    5.90
  -5  -4  -5   24.60    6.60
   5  -4   5   17.80    6.10
   5   4   5   22.90    5.60
  -5   4  -5   32.10    5.50
   6  -4   5  275.07   17.70
   6  -4   5  289.47   20.00
  -6  -4  -5  283.67   21.30
   6  -4   5  271.27   20.00
  -6  -4  -5  292.17   18.90
   6   4   5  296.27   19.70
  -6   4  -5  300.27   17.50
  -7  -4  -5   85.39   10.40
  -7  -4  -5   87.99   12.60
   7  -4   5  120.89   13.70
   7  -4   5   93.79   12.60
  -7   4  -5   88.09    9.80
  -7   4  -5   80.69   10.40
   7   4   5  112.29   12.90
  -8  -4  -5  157.68   12.90
   8  -4   5  149.88   16.50
  -8  -4  -5  183.98   19.10
  -8   4  -5  147.09   11.50
  -8   4  -5  133.89   14.50
   8   4   5  152.78   13.60
   9  -4   5   19.80    6.60
  -9  -4  -5   17.90    5.30
  -9  -4  -5   18.70    7.10
  -9   4  -5   19.90    5.90
   9   4   5   19.80    5.80
  -9   4  -5   13.40    4.50
  10  -4   5   30.90    8.60
 -10  -4  -5   37.90    7.50
 -10  -4  -5   42.40    8.80
  10   4   5   35.70    8.00
 -10   4  -5   20.80    5.70
 -10   4  -5   35.00    7.30
 -11  -4  -5   -5.20    3.60
  11  -4   5    0.80    4.00
  11   4   5   -1.90    3.10
 -11   4  -5    3.10    4.10
 -12  -4  -5  215.08   22.50
  12  -4   5  246.48   23.80
 -12   4  -5  210.98   17.30
  12   4   5  197.38   17.50
 -13  -4  -5   11.90    6.70
  13  -4   5   -0.70    4.70
 -13   4  -5    8.80    5.00
  13   4   5   16.70    6.20
  14  -4   5  303.37   25.50
 -14  -4  -5  335.57   26.40
 -14   4  -5  324.97   24.10
  14   4   5  391.76   25.70
  15  -4   5    7.40    6.30
 -15  -4  -5    9.10    6.30
  15   4   5   18.20    7.60
 -15   4  -5    6.10    5.50
 -16  -4  -5    9.30    6.60
  16  -4   5   -0.10    4.80
 -16   4  -5    4.60    5.40
  16   4   5    5.00    4.60
  17  -4   5   31.80   10.20
 -17  -4  -5   55.29   12.80
  17   4   5   48.50   10.90
 -17   4  -5   44.30   10.70
  18  -4   5   31.50   10.80
 -18  -4  -5   33.70   11.60
 -18   4  -5   27.80    8.40
  18   4   5   23.50    8.20
  19  -4   5    1.70    5.80
 -19  -4  -5    5.70    7.40
  19   4   5   -9.00    4.50
 -19   4  -5    8.70    5.80
 -20  -4  -5    0.00    8.00
  20  -4   5   -1.50    7.80
 -20   4  -5    8.40    6.40
  22  -5  -5   -6.70    7.20
  21  -5  -5   -5.80    5.70
 -21  -5   5   -0.20    7.90
  21  -5  -5   -6.90    6.00
  21   5  -5    9.50    6.80
 -21   5   5    0.60    7.50
  20  -5  -5   51.09   12.00
  20  -5  -5   34.00   11.50
 -20  -5   5   46.80   12.60
  20   5  -5   54.89   10.70
 -20   5   5   46.60   11.90
  19  -5  -5    3.00    6.00
  19  -5  -5    1.30    6.80
 -19  -5   5   13.20    7.80
 -19   5   5    7.00    7.20
  19   5  -5   16.80    7.10
 -18  -5   5   -1.60    6.00
  18  -5  -5   -0.50    4.90
  18  -5  -5    1.10    6.30
 -18   5   5    2.20    4.90
  18   5  -5    3.60    4.70
  17  -5  -5  275.17   22.60
  17  -5  -5  311.47   25.20
 -17  -5   5  227.98   26.40
 -17   5   5  299.37   22.30
  17   5  -5  280.47   21.80
 -16  -5   5    4.30    5.30
  16  -5  -5   -1.40    4.80
  16  -5  -5    3.80    5.40
  16   5  -5    5.00    4.80
 -16   5   5    6.10    5.60
  15  -5  -5    7.60    6.20
  15  -5  -5   20.20    8.00
 -15  -5   5   15.10    7.50
 -15   5   5   16.40    7.30
  15   5  -5   16.20    6.30
  14  -5  -5  111.19   16.50
 -14  -5   5   96.19   15.40
 -14   5   5  115.39   14.80
  14   5  -5   96.69   13.10
  13  -5  -5   60.59   11.50
 -13  -5   5   50.09   10.90
  13   5  -5   83.09   12.00
  13   5  -5   82.29   12.00
 -13   5   5   82.09   12.30
  12  -5  -5    1.90    6.20
 -12  -5   5   18.60    7.20
 -12   5   5   -2.60    3.90
  12   5  -5    6.30    4.10
  12   5  -5    7.10    3.90
 -11  -5   5    7.30    5.90
  11  -5  -5    5.70    5.30
  11   5  -5   10.60    4.50
  11   5  -5    9.30    5.10
 -11   5   5    9.30    4.70
 -10  -5   5   31.40    9.00
  10  -5  -5    0.40    4.90
  10   5  -5   15.10    5.00
 -10   5   5    9.10    5.10
  10   5  -5   19.80    5.40
   9  -5  -5  177.08   19.50
  -9  -5   5  179.48   20.00
  -9   5   5  190.08   14.70
   9   5  -5  141.49   15.30
   9   5  -5  149.39   12.50
   8  -5  -5  114.09   15.20
  -8  -5   5   94.99   13.20
  -8   5   5   89.09   11.30
   8   5  -5   92.19   10.70
   8   5  -5   92.49   11.20
  -7  -5   5  276.57   21.70
  -7  -5   5  262.47   20.70
   7  -5  -5  268.77   21.20
  -7   5   5  291.07   19.20
   7   5  -5  225.98   17.60
   7   5  -5  270.97   17.30
   6  -5  -5   81.19   13.30
  -6  -5   5   74.39   11.80
  -6  -5   5   81.69   12.20
  -6   5   5   87.59   12.90
  -6   5   5   94.99   11.40
   6   5  -5  101.49   10.70
   5  -5  -5  164.08   17.90
  -5  -5   5  154.88   16.70
  -5  -5   5  146.59   16.80
  -5   5   5  152.98   12.70
  -5   5   5  153.18   11.40
   5   5  -5  139.79   11.50
  -4  -5   5   -0.10    3.70
  -4  -5   5    0.20    2.80
   4  -5  -5    9.80    5.00
   4   5  -5    4.60    2.80
  -4   5   5    9.70    3.70
  -4   5   5    6.00    3.70
  -3  -5   5   12.60    5.30
  -3  -5   5   15.90    4.60
  -3  -5   5   12.50    5.60
   3  -5  -5   27.90    7.10
   3  -5  -5   15.30    5.70
   3   5  -5   17.70    4.40
  -3   5   5   10.30    4.00
  -2  -5   5   16.00    5.70
  -2  -5   5   13.90    4.60
   2  -5  -5   18.30    6.30
  -2  -5   5   18.40    6.00
   2  -5  -5   20.60    6.20
  -2   5   5   16.30    4.90
   2   5  -5   19.50    4.70
  -1  -5   5   43.70    7.30
  -1  -5   5   31.30    7.30
  -1  -5   5   47.00    9.00
   1  -5  -5   44.80    8.80
   1  -5  -5   35.60    8.10
  -1   5   5   40.40    7.20
   1   5  -5   38.30    6.40
   0  -5   5    6.40    4.00
   0  -5   5   -2.10    2.60
   0  -5   5   11.90    4.30
   0  -5  -5    8.00    4.80
   0  -5  -5   21.10    6.10
   0  -5   5   10.80    4.40
   0   5   5    7.20    4.20
   1  -5   5    5.20    4.00
   1  -5   5   11.90    5.00
  -1  -5  -5    5.30    4.70
   1  -5   5    9.10    4.40
  -1  -5  -5   10.20    5.10
   1  -5   5   11.90    5.00
   1   5   5   12.80    4.70
   2  -5   5    0.50    3.80
  -2  -5  -5    0.50    3.10
   2  -5   5    6.90    4.20
   2  -5   5    6.10    4.20
   2  -5   5    5.20    4.10
  -2  -5  -5    0.60    3.90
   2   5   5    2.40    3.70
   3  -5   5  276.87   19.70
   3  -5   5  277.77   19.40
   3  -5   5  300.27   20.60
  -3  -5  -5  260.57   21.10
  -3  -5  -5  293.67   20.10
   3  -5   5  270.47   19.20
   3   5   5  278.07   19.40
  -3   5  -5  268.77   17.60
   4  -5   5   14.00    5.30
   4  -5   5   15.40    5.90
   4  -5   5   11.40    5.10
  -4  -5  -5    9.70    5.20
  -4  -5  -5   23.10    6.20
  -4   5  -5   19.10    4.80
   4   5   5   23.00    6.60
   5  -5   5  711.73   40.40
   5  -5   5  746.93   41.10
  -5  -5  -5  686.83   41.50
   5  -5   5  743.43   40.50
  -5  -5  -5  664.03   38.40
  -5   5  -5  718.13   37.20
   5   5   5  702.83   39.20
  -6  -5  -5    1.10    4.70
   6  -5   5    6.10    4.80
  -6  -5  -5    3.40    3.20
   6  -5   5   12.40    5.50
   6   5   5    4.30    4.20
  -6   5  -5    3.20    3.10
  -7  -5  -5  102.09   12.30
   7  -5   5  154.88   17.50
   7  -5   5  118.19   14.90
  -7  -5  -5  112.59   16.10
   7   5   5  105.49   13.40
  -7   5  -5  119.29   12.20
  -8  -5  -5   -3.30    3.10
   8  -5   5    4.00    4.20
   8  -5   5   -2.40    3.60
  -8  -5  -5    5.40    4.80
   8   5   5    3.40    3.60
  -8   5  -5   -1.10    2.90
   9  -5   5   30.60    8.40
  -9  -5  -5   26.00    9.40
   9  -5   5   30.80    8.70
  -9   5  -5   26.70    7.20
   9   5   5   20.70    6.60
 -10  -5  -5   76.29   13.50
  10  -5   5   53.59   11.40
 -10   5  -5   75.19   11.40
  10   5   5   85.79   13.10
 -11  -5  -5   73.79   13.50
  11  -5   5   79.49   13.90
 -11   5  -5  103.79   13.90
  11   5   5   66.39   11.60
 -12  -5  -5  110.09   17.50
  12  -5   5   78.29   14.70
 -12   5  -5  109.89   14.00
  12   5   5  116.79   15.40
  13  -5   5   -0.80    6.40
 -13  -5  -5    4.10    6.80
  13   5   5    4.20    5.20
 -13   5  -5   -0.10    4.10
 -14  -5  -5   50.09   12.60
  14  -5   5   69.89   14.40
  14   5   5   87.49   13.90
 -14   5  -5   80.49   12.90
  15  -5   5   69.69   14.30
 -15  -5  -5   94.39   16.70
 -15   5  -5   68.19   12.90
  15   5   5   72.59   12.90
  16  -5   5   12.00    8.10
 -16  -5  -5   -2.50    6.50
 -16   5  -5    0.70    5.10
  16   5   5   -4.20    4.50
  17  -5   5   90.79   16.70
 -17  -5  -5   60.69   14.60
  17   5   5   70.29   12.70
 -17   5  -5   56.29   12.30
  18  -5   5    8.10    7.20
 -18  -5  -5    1.30    7.70
  18   5   5   19.80    7.40
 -18   5  -5   -0.50    5.60
 -19  -5  -5   13.70   10.20
  19   5   5   20.80    8.40
  19   6  -5   23.10    8.10
 -19   6   5   18.60    8.70
 -18  -6   5   27.40   10.90
  18  -6  -5   38.80   12.20
 -18   6   5   59.49   13.30
  18   6  -5   50.29   11.40
 -17  -6   5   20.50   10.20
  17  -6  -5    2.30    7.00
 -17   6   5    4.70    6.30
  17   6  -5   22.50    8.50
 -16  -6   5   10.20    7.70
  16  -6  -5    4.90    6.60
  16   6  -5    6.00    5.30
 -16   6   5    5.10    6.50
 -15  -6   5   11.70    7.90
  15  -6  -5    6.60    7.00
  15   6  -5    8.00    5.80
 -15   6   5   15.30    6.20
  14  -6  -5    1.80    6.40
 -14  -6   5    5.70    6.60
  14   6  -5    0.90    4.00
 -14   6   5   -0.80    5.00
  13  -6  -5   38.40   10.00
 -13  -6   5   53.89   12.00
  13   6  -5   17.50    6.30
 -13   6   5   22.90    8.40
  12  -6  -5  253.27   26.10
 -12  -6   5  205.28   24.00
  12   6  -5  169.98   19.40
 -12   6   5  236.48   19.00
  11  -6  -5   14.80    7.60
 -11  -6   5   19.60    8.10
 -11   6   5   17.60    6.70
  11   6  -5   16.70    6.30
 -10  -6   5  197.28   23.00
  10  -6  -5  244.58   21.60
  10   6  -5  237.18   18.90
 -10   6   5  240.08   19.30
   9  -6  -5   45.00   10.90
  -9  -6   5   34.10    9.30
   9   6  -5   24.10    7.00
  -9   6   5   42.00    9.00
   8  -6  -5   14.40    7.50
  -8  -6   5   10.80    7.40
  -8   6   5   13.70    6.00
   8   6  -5   11.30    5.50
  -7  -6   5   53.19   11.40
   7  -6  -5   52.09   11.80
  -7   6   5   76.69   11.90
   7   6  -5   60.09   10.20
   6  -6  -5   10.10    6.40
  -6  -6   5   19.40    7.10
  -6   6   5   17.80    6.70
   6   6  -5   13.50    5.30
  -5  -6   5   38.50   10.10
   5  -6  -5   42.20    9.90
  -5   6   5   48.20    8.80
   5   6  -5   38.00    7.80
   4  -6  -5   35.00    9.40
  -4  -6   5   26.50    8.30
  -4   6   5   25.20    6.00
   4   6  -5   35.40    7.30
  -4   6   5   24.10    6.40
   3  -6  -5  178.48   19.80
  -3  -6   5  154.18   18.30
   3  -6  -5  131.19   16.60
  -3   6   5  155.98   13.20
   3   6  -5  159.88   13.50
   2  -6  -5  241.08   21.10
  -2  -6   5  294.57   22.10
   2  -6  -5  258.87   21.30
   2   6  -5  289.77   19.20
  -2   6   5  292.07   19.40
  -1  -6   5   21.60    7.40
  -1  -6   5   17.90    7.20
  -1  -6   5   19.00    7.00
   1  -6  -5    5.70    5.50
   1  -6  -5    2.80    4.70
   1   6  -5   21.80    5.60
  -1   6   5   16.40    5.50
   1   6  -5   14.50    5.40
   0  -6   5  109.69   14.50
   0  -6  -5   96.59   13.60
   0  -6  -5  105.69   15.00
   0  -6   5   90.59   13.20
   0  -6   5   71.99   11.30
   0   6  -5   76.09   10.10
   0   6  -5   90.89   10.40
   0   6   5  110.99   12.80
   1  -6   5   65.29   10.40
   1  -6   5   61.89   11.50
  -1  -6  -5   42.60   10.00
   1  -6   5   82.39   11.90
   1  -6   5   56.69   10.20
  -1  -6  -5   59.69   10.90
   1   6   5   55.69    9.60
  -1   6  -5   65.59    9.20
   2  -6   5   -0.30    3.80
   2  -6   5    0.50    3.90
   2  -6   5    1.10    3.90
  -2  -6  -5    1.50    4.80
  -2  -6  -5   -2.50    4.10
   2  -6   5   -2.00    4.40
   2   6   5    2.30    4.00
  -2   6  -5    3.30    2.60
  -3  -6  -5  140.69   18.40
  -3  -6  -5  149.59   16.60
   3  -6   5  150.78   16.40
   3  -6   5  132.09   15.60
   3  -6   5  173.58   18.60
  -3   6  -5  182.48   15.10
   3   6   5  167.18   17.50
  -3   6  -5  162.08   13.60
   4  -6   5  166.48   18.40
  -4  -6  -5  143.39   18.90
   4  -6   5  132.99   15.60
  -4  -6  -5  153.18   17.00
   4   6   5  134.69   16.40
  -4   6  -5  148.59   13.00
   5  -6   5   75.09   12.60
  -5  -6  -5   62.79   12.20
  -5  -6  -5   80.69   12.20
   5  -6   5   64.49   11.20
   5   6   5   79.99   12.10
  -5   6  -5   73.49   10.80
   6  -6   5  264.17   21.10
   6  -6   5  264.27   22.10
  -6  -6  -5  240.08   25.50
  -6   6  -5  256.57   18.90
   6   6   5  239.08   19.80
   7  -6   5   -2.40    5.40
   7  -6   5   -1.00    4.40
  -7  -6  -5    3.80    5.10
   7   6   5   -0.20    3.30
   8  -6   5    4.40    5.90
   8  -6   5    1.30    5.30
  -8  -6  -5   -1.60    5.70
   8   6   5   -0.90    3.30
   9  -6   5   15.40    6.10
  -9  -6  -5   15.00    7.30
   9  -6   5   -2.20    5.30
   9   6   5    4.00    4.60
  10  -6   5   87.09   14.70
 -10  -6  -5  113.09   18.10
  10   6   5   78.29   13.30
 -10   6  -5   89.89   13.30
  11  -6   5    0.20    6.40
 -11  -6  -5    5.50    7.20
  11   6   5   12.70    7.00
 -11   6  -5    0.30    4.50
  12  -6   5    7.20    5.80
 -12  -6  -5   16.60    9.70
 -12   6  -5   11.50    6.70
  12   6   5    4.90    5.50
 -13  -6  -5   45.60   13.60
  13  -6   5   56.59   13.50
 -13   6  -5   23.70    8.10
  13   6   5   48.90   11.40
  14  -6   5   27.70   11.00
 -14  -6  -5   23.00   11.20
 -14   6  -5   52.69   11.40
  14   6   5   29.50    9.50
 -15  -6  -5   -4.50    7.00
  15  -6   5    1.50    6.90
 -15   6  -5    9.20    7.20
  15   6   5    8.40    6.40
 -16  -6  -5   42.00   13.90
  16  -6   5   38.80   12.60
  16   6   5   39.00   12.60
 -16   7   5   20.10   12.40
  15  -7  -5    9.80    8.30
 -15  -7   5   22.00   10.50
  15   7  -5   35.10   10.20
 -15   7   5   12.40    8.30
  14  -7  -5  198.48   25.40
 -14  -7   5  212.38   27.10
  14   7  -5  225.48   24.30
 -14   7   5  230.18   24.80
 -13  -7   5    6.20    7.80
  13  -7  -5  -14.10    6.10
 -13   7   5   -2.70    6.10
  13   7  -5    0.20    5.50
  12  -7  -5   86.49   15.80
 -12  -7   5   80.39   16.20
 -12   7   5   59.49   12.20
  12   7  -5   62.19   12.20
 -11  -7   5   34.60   11.20
  11  -7  -5    9.00    8.10
 -11   7   5   16.60    7.40
  11   7  -5   28.20    8.00
 -10  -7   5   14.40    9.40
  10  -7  -5   11.80    8.70
  10   7  -5   17.70    6.90
 -10   7   5   18.20    6.90
  -9  -7   5   -0.20    5.30
   9  -7  -5    6.90    7.20
  -9   7   5   11.70    6.80
   9   7  -5    1.80    4.60
   8  -7  -5   -0.90    5.30
  -8  -7   5    7.50    7.10
   8   7  -5    0.60    4.70
  -8   7   5    4.60    5.50
  -7  -7   5    5.70    6.60
   7  -7  -5   26.40   10.00
   7   7  -5    5.30    4.90
  -7   7   5   15.60    6.40
  -6  -7   5    0.20    4.90
   6  -7  -5    6.00    6.50
   6   7  -5   23.20    7.90
  -6   7   5   19.90    8.20
   5  -7  -5    6.70    6.70
  -5  -7   5    1.70    5.80
  -5   7   5    1.60    4.90
   5   7  -5    6.50    5.10
  -4  -7   5   43.20   11.00
   4  -7  -5   45.40   11.10
   4   7  -5   58.79    9.80
  -4   7   5   64.89   11.60
  -3  -7   5    1.80    6.80
   3  -7  -5   10.80    6.30
   3   7  -5    1.20    3.80
  -3   7   5   -1.90    4.40
  -2  -7   5  137.89   17.80
   2  -7  -5   96.69   15.70
   2  -7  -5   88.19   14.90
   2   7  -5  119.09   14.30
  -2   7   5  100.29   13.30
   1  -7  -5   49.10   11.10
  -1  -7   5   69.19   12.70
   1  -7  -5   46.60   10.50
   1   7  -5   49.70    8.90
  -1   7   5   51.59    9.60
   0  -7  -5    5.00    5.10
   0  -7   5    2.10    5.20
   0  -7  -5    0.40    4.50
   0   7   5    5.70    4.30
   0   7  -5   -2.30    3.40
   1  -7   5   29.00    8.40
  -1  -7  -5   11.80    6.80
  -1  -7  -5   17.90    7.80
   1   7   5   21.80    6.90
  -1   7  -5   16.20    5.90
  -2  -7  -5   -6.80    5.20
   2  -7   5   -1.90    5.60
  -2  -7  -5    4.90    5.80
   2  -7   5    2.20    5.10
   2   7   5    2.40    4.70
   3  -7   5   34.60   10.10
  -3  -7  -5   28.00   10.00
   3   7   5   23.20    7.60
  -3   7  -5   39.30    8.30
  -4  -7  -5   11.90    7.70
   4  -7   5   28.00    8.80
   4   7   5   26.00    7.70
  -4   7  -5   28.00    7.60
  -5  -7  -5   83.49   15.10
   5  -7   5   73.69   13.30
   5   7   5   69.99   12.60
   6  -7   5    2.50    6.00
  -6  -7  -5   -2.90    6.30
   6   7   5    4.30    5.80
  -7  -7  -5   27.80   10.50
   7  -7   5   13.20    7.80
   7   7   5   19.00    7.70
   8  -7   5   84.39   14.80
  -8  -7  -5   94.49   17.60
   8   7   5  101.09   15.50
  -9  -7  -5   35.60   11.60
   9  -7   5   18.60    8.40
  -9   7  -5   21.20    8.20
   9   7   5   25.60    8.50
 -10  -7  -5   12.20    9.90
 -10   7  -5   -1.90    5.50
  10   7   5   -0.90    5.00
 -11  -7  -5   14.00    8.10
  11   7   5    6.70    6.10
 -11   7  -5    2.90    5.90
 -12  -7  -5   29.30   12.30
 -12   7  -5   27.20    9.50
  12   7   5   34.20   12.30
 -10  -8   5   11.80    9.30
  10  -8  -5   35.30   13.10
 -10   8   5   32.10   15.30
   9  -8  -5    5.40    7.70
  -9  -8   5   13.60    8.50
   9   8  -5    0.40    5.40
  -9   8   5    7.60    8.10
  -8  -8   5   -1.20    7.20
   8  -8  -5   -4.30    6.30
   8   8  -5    1.70    6.50
  -8   8   5    2.00    5.90
   7  -8  -5    3.10    8.40
  -7  -8   5   -1.20    7.00
   7   8  -5    0.00    5.30
  -7   8   5    5.60    7.50
   6  -8  -5    3.30    7.40
  -6  -8   5   24.10    9.90
  -6   8   5    7.80    7.40
   6   8  -5   12.50    6.50
   5  -8  -5   68.19   14.80
  -5  -8   5   90.79   17.80
  -5   8   5  107.09   16.30
   5   8  -5   69.39   12.00
  -4  -8   5    9.50    8.10
   4  -8  -5    4.30    7.30
  -4   8   5    2.60    5.90
   4   8  -5   18.10    7.30
   3  -8  -5    2.70    7.50
  -3  -8   5    3.50    7.00
  -3   8   5    4.10    5.30
   3   8  -5    8.90    5.10
  -2  -8   5   30.00   10.20
   2  -8  -5   32.30   11.30
   2   8  -5   33.80    9.50
  -2   8   5   41.30   10.10
  -1  -8   5    1.70    7.40
   1  -8  -5    3.00    5.90
   1  -8  -5   -0.80    7.30
   1   8  -5    3.80    8.30
   0  -8   5   94.09   15.80
   0  -8  -5   67.79   14.80
   0   8   5   80.29   13.20
  -1  -8  -5  -13.50    4.60
   1  -8   5   10.60    7.50
   1   8   5   -6.20    4.90
  -2  -8  -5   16.90    8.30
  -2   8  -5   41.30   12.80
   2   8   5   36.50   10.10
  -3  -8  -5    3.50    6.00
   3   8   5    8.90    6.80
  -4  -8  -5   16.50    9.80
   4   8   5   22.90    8.50
  -5  -8  -5    8.90    9.00
   5   8   5    3.10    5.90
   6  -8   5   21.00   10.30
  -6  -8  -5   13.00    9.20
   6   8   5   22.00    9.40
   7  -8   5    2.20    8.10
   7   8   5    7.60    7.10
   8  -8   5   17.90    8.70
  -8   8  -5    7.60    6.70
 -26   0   6   87.99   16.10
 -25   0   6   -0.90    6.50
  25   0  -6    0.50    5.30
  24   0  -6  119.39   18.40
 -24   0   6  159.78   20.80
 -23   0   6   11.40    6.50
  23   0  -6    5.40    6.50
 -22   0   6   59.49   11.60
  22   0  -6   44.20   10.00
  21   0  -6   -1.40    4.70
 -21   0   6   -3.10    4.50
 -20   0   6  339.87   25.10
  20   0  -6  349.17   24.90
 -19   0   6   -1.80    3.30
  19   0  -6    0.60    3.20
 -18   0   6   31.60    7.40
  18   0  -6   34.60    7.80
  17   0  -6   -4.60    2.40
 -17   0   6   -0.60    3.30
 -16   0   6  156.18   14.00
  15   0  -6   -2.00    2.60
 -15   0   6   -0.80    2.80
  15   0  -6    0.60    2.30
 -14   0   6  424.26   25.70
  14   0  -6  417.36   25.10
  14   0  -6  440.16   23.60
 -14   0   6  445.76   23.50
 -13   0   6    0.00    1.80
  13   0  -6    2.00    2.70
  13   0  -6    2.40    1.80
 -13   0   6   -3.70    1.90
  12   0  -6   19.30    4.70
 -12   0   6   30.90    5.80
 -12   0   6   28.70    4.60
  12   0  -6   28.00    4.60
 -11   0   6    0.10    1.70
 -11   0   6   -0.90    1.90
  11   0  -6    0.60    1.80
  11   0  -6   -0.10    1.90
 -10   0   6  157.58   10.10
  10   0  -6  142.69    9.40
 -10   0   6  141.19   10.70
  10   0  -6  134.69   10.30
   9   0  -6    1.80    1.60
  -9   0   6   -0.60    1.30
   9   0  -6    0.70    1.80
  -9   0   6    0.10    2.20
  -8   0   6  101.09    8.00
   8   0  -6   95.99    6.90
  -8   0   6  100.39    7.50
   8   0  -6   98.89    7.70
   7   0  -6   -1.70    1.10
  -7   0   6   -0.50    1.60
   7   0  -6   -0.90    1.20
  -7   0   6   -0.70    1.40
   6   0  -6  141.29    8.50
   6   0  -6  142.09    8.90
  -6   0   6  123.79    8.80
  -6   0   6  141.99    8.90
  -5   0   6    1.30    1.40
   5   0  -6    0.00    1.00
  -5   0   6   -0.80    1.10
   5   0  -6   -0.80    0.90
  -4   0   6  144.39    8.90
   4   0  -6  139.49    8.50
  -4   0   6  127.69    8.20
   4   0  -6  141.19    8.30
   3   0  -6   -0.20    1.10
  -3   0   6    1.20    1.30
  -3   0   6    1.10    1.30
   3   0  -6   -1.80    1.00
  -2   0   6  455.55   23.30
   2   0  -6  479.45   22.70
   2   0  -6  481.95   23.00
  -2   0   6  474.25   21.90
  -1   0   6    0.40    1.80
  -1   0   6   -0.90    1.40
  -1   0   6    0.40    0.90
   1   0  -6   -0.80    1.30
   0   0   6 3161.98  140.79
   0   0   6 3183.88  143.19
   0   0   6 3260.57  143.39
   0   0  -6 3459.35  143.29
   1   0   6   -1.90    1.40
  -1   0  -6   -1.60    0.70
  -1   0  -6   -1.30    1.40
   1   0   6   -1.80    1.20
   2   0   6    1.40    1.80
  -2   0  -6    1.70    1.00
   2   0   6    0.70    1.60
  -2   0  -6   -1.20    1.60
   3   0   6   -2.20    1.20
  -3   0  -6    2.80    1.90
  -3   0  -6    0.90    1.00
   3   0   6    2.30    1.90
   4   0   6  154.88   10.50
   4   0   6  168.08   11.10
  -4   0  -6  165.88   11.00
  -4   0  -6  165.88    9.10
  -5   0  -6    1.30    1.30
  -5   0  -6   -1.30    1.60
   5   0   6   -0.80    1.30
   5   0   6    1.70    1.80
  -6   0  -6  614.44   31.10
   6   0   6  612.04   31.40
   6   0   6  611.34   30.60
  -6   0  -6  603.34   29.10
  -7   0  -6   -1.70    1.60
  -7   0  -6    3.40    1.70
   7   0   6    2.30    2.00
   7   0   6    0.00    1.60
   8   0   6  466.85   25.30
  -8   0  -6  417.86   24.30
   8   0   6  442.06   23.70
  -8   0  -6  442.56   22.70
  -9   0  -6    0.40    2.30
   9   0   6   -1.50    1.50
   9   0   6   -0.20    1.90
  -9   0  -6   -1.70    1.60
 -10   0  -6  245.98   16.50
  10   0   6  242.38   16.80
  10   0   6  212.08   14.80
 -10   0  -6  260.37   15.10
 -11   0  -6   -2.40    2.80
  11   0   6   -0.60    2.10
  11   0   6    3.50    3.30
 -11   0  -6    0.40    2.20
 -12   0  -6  131.89   13.90
  12   0   6  161.68   11.60
  12   0   6  144.09   15.50
 -12   0  -6  136.29   11.20
  13   0   6    0.90    2.70
 -13   0  -6   -1.80    2.90
  13   0   6    0.00    3.50
 -13   0  -6    2.70    2.80
  14   0   6    7.40    5.00
 -14   0  -6    0.80    2.70
 -14   0  -6    1.20    3.90
  15   0   6   -2.10    4.20
 -15   0  -6   -0.90    3.10
 -15   0  -6    1.20    3.50
 -16   0  -6   72.89   11.10
  16   0   6   90.19   14.10
 -17   0  -6   -5.70    3.90
  17   0   6    1.00    5.50
 -18   0  -6  154.48   17.60
  18   0   6  154.88   19.50
 -19   0  -6    4.00    5.30
  19   0   6    1.60    5.00
  20   0   6    1.70    5.90
 -20   0  -6   13.40    6.50
  21   0   6    1.20    6.00
  22   0   6    2.90    7.60
  23   0   6   -7.50    7.60
 -26   1   6   26.20   11.20
  25  -1  -6    2.90    6.30
 -25  -1   6   15.90    8.90
  25   1  -6   28.60    9.90
 -25   1   6   22.30    9.80
  24  -1  -6   22.60    8.10
 -24  -1   6   27.60    9.90
 -24   1   6   47.10   11.00
  24   1  -6   23.30    8.30
 -23  -1   6    2.50    6.30
  23  -1  -6    5.20    5.70
  23   1  -6   -5.20    3.70
 -23   1   6    0.60    5.00
  22  -1  -6  129.49   17.80
 -22  -1   6  132.99   18.50
 -22   1   6  158.48   19.20
  22   1  -6  130.89   17.40
  21  -1  -6    3.80    5.00
 -21  -1   6   15.80    7.10
 -21   1   6   -3.00    3.60
  21   1  -6   -2.30    3.60
  20  -1  -6    5.00    4.50
 -20  -1   6    8.20    5.40
 -20   1   6    8.20    6.00
  20   1  -6    6.00    5.00
  19  -1  -6   -0.70    3.20
 -19  -1   6   -2.20    3.90
 -19   1   6    3.60    4.60
  19   1  -6    4.30    3.70
  18  -1  -6  130.09   13.80
  18  -1  -6  102.79   13.50
 -18  -1   6   98.19   13.50
  18   1  -6   75.79   11.70
 -18   1   6   96.59   13.70
 -17  -1   6   -1.50    3.70
  17  -1  -6   -0.10    2.90
  17  -1  -6    1.70    3.90
 -17   1   6    1.00    3.50
  17   1  -6    2.80    3.00
  16  -1  -6    5.10    3.40
  16  -1  -6    6.00    4.10
 -16  -1   6    4.90    4.00
  16   1  -6    2.20    2.40
 -16   1   6    3.40    4.10
  16   1  -6    3.30    3.20
  15  -1  -6  115.49   12.20
 -15  -1   6  107.29   13.00
  15  -1  -6   90.69   11.90
 -15  -1   6  124.99   12.40
 -15   1   6   92.59   12.50
  15   1  -6   97.29   11.70
 -14  -1   6   -1.10    2.40
  14  -1  -6   -0.30    2.50
  14  -1  -6    5.60    3.30
 -14  -1   6    0.70    2.80
  14   1  -6    1.10    2.80
 -14   1   6   -2.00    3.10
 -13  -1   6   61.79    8.80
 -13  -1   6   61.19    8.30
  13  -1  -6   65.19    8.70
  13  -1  -6   51.49    7.80
 -13   1   6   74.89    9.70
  13   1  -6   80.89    9.60
 -12  -1   6  335.07   20.20
 -12  -1   6  338.77   20.70
  12  -1  -6  342.87   20.20
 -12  -1   6  322.87   16.50
  12  -1  -6  362.56   20.80
 -12   1   6  340.27   20.70
  12   1  -6  357.36   20.70
 -12   1   6  335.77   17.40
  11  -1  -6   14.00    3.80
 -11  -1   6   21.50    4.40
 -11  -1   6   20.00    5.00
  11  -1  -6   21.80    4.50
  11   1  -6   20.80    4.70
 -11   1   6   17.10    3.10
 -11   1   6   18.80    4.70
 -10  -1   6  305.77   18.10
  10  -1  -6  274.77   17.30
  10  -1  -6  289.97   17.40
 -10  -1   6  293.07   17.90
  10   1  -6  295.37   14.60
 -10   1   6  323.07   18.40
 -10   1   6  312.37   15.60
  10   1  -6  290.67   17.70
  -9  -1   6  177.28   12.00
  -9  -1   6  174.08   12.10
   9  -1  -6  161.08   11.40
   9  -1  -6  168.18   11.70
   9   1  -6  178.08   11.90
  -9   1   6  194.78   12.60
   9   1  -6  170.88    9.00
  -9   1   6  168.08   10.00
  -8  -1   6 1102.09   54.79
   8  -1  -6 1204.28   54.79
   8  -1  -6 1160.88   54.99
  -8  -1   6 1175.38   55.59
  -8   1   6 1201.08   53.19
  -8   1   6 1202.68   55.19
   8   1  -6 1166.28   51.79
   8   1  -6 1189.08   55.09
   7  -1  -6   76.99    6.30
   7  -1  -6   77.19    6.80
  -7  -1   6   66.49    7.50
  -7  -1   6   69.09    6.40
  -7   1   6   77.19    6.70
   7   1  -6   83.19    6.70
   7   1  -6   77.29    4.60
  -7   1   6   78.69    5.70
   6  -1  -6    0.70    1.70
  -6  -1   6    1.60    1.70
   6  -1  -6    1.60    1.40
  -6  -1   6   -0.30    1.40
   6   1  -6    0.80    1.30
  -6   1   6    1.60    1.80
   6   1  -6    1.10    0.80
  -6   1   6    0.20    1.10
  -5  -1   6   55.69    5.70
   5  -1  -6   61.99    4.80
   5  -1  -6   60.09    6.40
  -5  -1   6   51.49    6.20
  -5   1   6   48.00    5.30
   5   1  -6   48.60    3.60
   5   1  -6   48.30    5.60
  -5   1   6   48.60    4.90
   4  -1  -6    2.90    1.50
  -4  -1   6    3.40    1.70
   4  -1  -6    0.10    1.70
  -4  -1   6    2.00    2.10
   4   1  -6    3.40    2.00
  -4   1   6    3.40    1.70
  -4   1   6    3.20    1.50
   4   1  -6    4.10    1.30
   3  -1  -6   35.30    4.40
  -3  -1   6   28.20    3.40
   3  -1  -6   27.10    3.20
  -3  -1   6   28.10    4.40
  -3   1   6   25.30    3.50
   3   1  -6   37.80    3.70
  -3   1   6   26.50    3.70
   3   1  -6   22.30    3.80
  -2  -1   6 3692.73  165.28
  -2  -1   6 3991.50  163.18
   2  -1  -6 3968.80  163.28
   2  -1  -6 3857.41  165.18
   2   1  -6 3732.33  163.68
  -2   1   6 3507.55  163.68
   2   1  -6 3730.23  164.58
  -2   1   6 3616.34  164.68
  -1  -1   6  364.76   18.40
  -1  -1   6  340.87   15.90
   1  -1  -6  352.46   16.20
   1  -1  -6  356.36   18.20
  -1  -1   6  317.27   18.30
  -1   1   6  311.47   16.50
   1   1  -6  331.37   17.00
  -1   1   6  340.27   17.90
   0  -1   6  456.75   20.80
   0  -1   6  445.36   23.30
   0  -1   6  459.05   23.80
   0  -1  -6  452.45   22.60
   0  -1  -6  483.85   23.60
   0   1   6  460.25   23.30
   0   1  -6  459.55   22.70
   0   1   6  481.95   22.10
   1  -1   6    0.50    1.70
  -1  -1  -6    2.60    1.90
   1  -1   6    1.40    1.60
  -1  -1  -6    3.40    1.80
   1   1   6    3.90    1.50
   1   1   6    2.20    1.90
  -1   1  -6    1.40    1.60
   2  -1   6  172.68   12.10
  -2  -1  -6  188.98   11.20
   2  -1   6  199.68   11.70
  -2  -1  -6  214.18   12.30
   2   1   6  199.68   12.10
   2   1   6  197.48   10.80
  -2   1  -6  180.28    8.90
  -2   1  -6  207.78   11.90
  -3  -1  -6  168.98   10.20
  -3  -1  -6  177.48   11.10
   3  -1   6  178.48   10.70
   3  -1   6  172.28   11.50
   3   1   6  167.38    9.90
   3   1   6  162.38   10.80
  -3   1  -6  143.69    8.10
  -3   1  -6  175.38   10.90
   4  -1   6  860.81   42.80
   4  -1   6  898.51   41.30
  -4  -1  -6  891.51   41.10
  -4  -1  -6  895.21   42.10
  -4   1  -6  910.31   42.10
  -4   1  -6  829.22   38.80
   4   1   6  845.82   40.80
   4   1   6  861.01   41.90
   5  -1   6  131.19    9.00
  -5  -1  -6  125.79    9.00
  -5  -1  -6  138.79    9.90
   5  -1   6  143.19   10.60
  -5   1  -6  127.99    9.80
  -5   1  -6  122.09    7.40
   5   1   6  123.09    8.90
   5   1   6  124.49    9.40
  -6  -1  -6  427.36   23.30
   6  -1   6  417.66   24.10
   6  -1   6  433.56   22.20
  -6  -1  -6  435.66   22.60
   6   1   6  418.06   23.00
   6   1   6  429.56   22.60
  -6   1  -6  396.56   20.60
  -6   1  -6  443.46   23.40
  -7  -1  -6  141.99   11.00
   7  -1   6  152.18   12.00
  -7  -1  -6  159.88   11.00
   7  -1   6  156.18   10.30
  -7   1  -6  135.99    9.20
  -7   1  -6  162.28   11.80
   7   1   6  173.98   11.60
   7   1   6  164.38   11.20
   8  -1   6   33.60    5.00
  -8  -1  -6   45.60    6.60
   8  -1   6   32.90    6.30
  -8  -1  -6   36.00    6.00
  -8   1  -6   30.70    5.70
   8   1   6   27.80    5.30
  -8   1  -6   40.20    5.00
   8   1   6   40.00    6.00
  -9  -1  -6   43.00    6.60
  -9  -1  -6   52.19    7.10
   9  -1   6   45.40    5.90
   9  -1   6   20.20    5.60
  -9   1  -6   40.40    7.00
   9   1   6   44.80    6.50
  -9   1  -6   47.30    5.80
   9   1   6   56.79    7.70
 -10  -1  -6  194.48   13.90
  10  -1   6  197.68   15.50
  10  -1   6  194.48   12.50
 -10  -1  -6  183.78   13.40
 -10   1  -6  180.88   14.20
 -10   1  -6  176.78   12.20
  10   1   6  215.78   14.60
  10   1   6  197.78   13.80
  11  -1   6   12.20    3.60
 -11  -1  -6   13.60    4.50
 -11  -1  -6    5.60    3.30
  11  -1   6    7.90    4.00
 -11   1  -6    8.10    3.50
  11   1   6    8.60    3.60
  11   1   6   11.10    4.20
 -11   1  -6    5.80    4.10
 -12  -1  -6    6.80    3.70
  12  -1   6    1.70    3.00
 -12  -1  -6    8.80    4.00
  12   1   6    3.70    2.80
  12   1   6    5.90    3.80
 -12   1  -6    6.70    3.30
 -12   1  -6    6.80    4.30
 -13  -1  -6   31.70    6.70
 -13  -1  -6   38.50    7.70
  13  -1   6   43.70    9.10
 -13   1  -6   46.30    8.70
 -13   1  -6   42.70    6.90
  13   1   6   50.29    9.00
  13   1   6   39.70    7.30
 -14  -1  -6  141.29   12.60
 -14  -1  -6  147.89   15.30
  14  -1   6  134.49   16.70
 -14   1  -6  131.29   15.10
  14   1   6  141.49   12.50
  14   1   6  153.48   16.50
 -15  -1  -6   14.40    5.20
  15  -1   6   10.20    6.00
 -15  -1  -6    2.70    4.20
 -15   1  -6   14.00    5.70
  15   1   6   24.70    7.20
  15   1   6   11.50    4.80
 -16  -1  -6  240.78   18.60
 -16  -1  -6  247.88   18.80
  16  -1   6  259.07   21.80
 -16   1  -6  230.48   19.40
  16   1   6  267.77   20.80
 -17  -1  -6   10.60    5.40
  17  -1   6   -7.90    3.60
 -17   1  -6    0.60    4.10
  17   1   6    2.40    4.80
 -18  -1  -6    5.60    4.60
  18  -1   6   23.00    9.10
 -18   1  -6    4.80    5.20
  18   1   6    2.10    5.60
  19  -1   6   46.20   12.30
  19   1   6   40.10   11.20
 -19   1  -6   42.00    9.80
  20  -1   6   59.59   13.60
  20   1   6   64.79   13.50
 -20   1  -6   83.59   14.30
  21  -1   6    1.40    7.00
 -21   1  -6   -5.70    6.10
  21   1   6    1.80    8.10
  22  -1   6    6.30    9.70
  22   1   6   18.00    8.50
 -22   1  -6   35.30   10.50
  23   1   6    6.80    8.70
 -25  -2   6   24.00    9.90
  25  -2  -6   29.80   10.10
 -25   2   6   40.50   11.70
  25   2  -6   18.80    8.60
  24  -2  -6   52.99   12.30
 -24  -2   6   25.90   10.00
  24   2  -6   47.90   11.50
 -24   2   6   45.10   11.40
  23  -2  -6   10.80    5.60
 -23  -2   6   18.10    7.80
 -23   2   6    4.90    5.60
  23   2  -6    3.60    5.30
 -22  -2   6   19.90    7.30
  22  -2  -6   24.90    9.00
 -22   2   6   11.80    6.60
  22   2  -6   10.70    6.10
  21  -2  -6   -1.30    4.60
 -21  -2   6   13.10    5.80
 -21   2   6    3.30    5.00
  21   2  -6    3.80    4.70
  20  -2  -6   29.00    7.90
  20  -2  -6   34.50    8.50
 -20  -2   6   51.19   10.60
  20   2  -6   32.00    8.80
 -20   2   6   35.70    8.70
  19  -2  -6   -0.80    3.80
  19  -2  -6   -1.00    3.80
 -19  -2   6    2.00    3.90
  19   2  -6   -0.20    3.30
 -19   2   6    3.00    5.10
  18  -2  -6   -5.70    3.10
 -18  -2   6    3.60    3.40
  18  -2  -6    5.40    4.40
 -18   2   6    1.10    4.30
  18   2  -6    4.90    3.60
  18   2  -6   10.20    3.80
  17  -2  -6    2.10    3.80
  17  -2  -6   11.10    5.40
 -17  -2   6    4.00    4.30
  17   2  -6    4.30    3.80
  17   2  -6    2.10    2.90
 -17   2   6    1.80    4.10
 -16  -2   6   20.00    6.20
  16  -2  -6   32.40    7.10
  16  -2  -6   26.30    6.60
  16   2  -6   36.50    7.60
 -16   2   6   14.30    5.40
  16   2  -6   33.20    5.90
  15  -2  -6    5.70    3.90
 -15  -2   6   -1.20    3.10
  15  -2  -6   -1.70    3.00
  15   2  -6    3.00    2.50
 -15   2   6    3.20    3.80
  15   2  -6   -0.70    2.50
  14  -2  -6  257.27   18.20
 -14  -2   6  239.88   18.10
 -14  -2   6  237.18   18.30
  14  -2  -6  266.27   18.10
 -14   2   6  277.27   18.40
  14   2  -6  270.17   18.00
 -13  -2   6   10.30    4.00
  13  -2  -6   13.90    4.70
 -13  -2   6   13.10    4.40
  13  -2  -6   14.70    4.90
  13   2  -6    9.60    3.70
 -13   2   6   15.50    5.20
  12  -2  -6   11.90    4.10
  12  -2  -6   16.50    4.90
 -12  -2   6   23.70    5.60
 -12  -2   6    8.80    3.90
  12   2  -6   22.80    5.20
 -12   2   6   22.10    5.50
 -11  -2   6   40.80    6.90
 -11  -2   6   30.90    6.50
  11  -2  -6   44.70    7.50
  11  -2  -6   49.99    7.10
 -11   2   6   45.10    6.90
  11   2  -6   46.10    7.00
  10  -2  -6  135.99   11.20
  10  -2  -6  114.29    9.80
 -10  -2   6  133.69   11.50
 -10  -2   6  127.79   10.60
 -10   2   6  131.59   10.70
  10   2  -6  115.49   10.10
 -10   2   6  138.29    7.60
   9  -2  -6  187.88   12.30
  -9  -2   6  191.58   13.30
   9  -2  -6  173.08   13.30
  -9  -2   6  179.58   13.60
  -9   2   6  195.88   10.20
  -9   2   6  178.08   12.70
   9   2  -6  186.58   12.70
  -8  -2   6    7.90    3.50
  -8  -2   6    3.30    2.40
   8  -2  -6    3.70    2.30
   8  -2  -6    4.90    2.80
   8   2  -6    0.10    1.60
  -8   2   6    4.80    1.70
  -8   2   6    1.40    2.40
   7  -2  -6  322.67   19.20
  -7  -2   6  302.57   18.20
  -7  -2   6  333.17   19.80
   7  -2  -6  337.97   17.40
  -7   2   6  295.07   18.00
  -7   2   6  331.47   16.40
   7   2  -6  312.77   18.10
   6  -2  -6   67.49    5.40
   6  -2  -6   62.39    7.40
  -6  -2   6   67.49    7.60
  -6  -2   6   63.39    8.10
   6   2  -6   55.19    6.70
   6   2  -6   53.29    3.20
  -6   2   6   56.19    6.90
  -6   2   6   64.19    5.20
   5  -2  -6  396.56   19.40
  -5  -2   6  382.86   20.80
  -5  -2   6  392.56   22.40
   5  -2  -6  451.25   22.50
  -5   2   6  399.06   19.90
   5   2  -6  364.16   18.00
  -5   2   6  390.66   20.70
   5   2  -6  379.46   20.70
   4  -2  -6  348.57   18.40
  -4  -2   6  287.47   18.10
  -4  -2   6  313.07   16.80
   4  -2  -6  316.57   15.10
   4   2  -6  310.57   16.90
  -4   2   6  298.57   16.20
  -4   2   6  293.17   16.60
   4   2  -6  276.07   14.60
   3  -2  -6  477.35   20.90
  -3  -2   6  415.96   24.10
   3  -2  -6  502.95   24.50
  -3  -2   6  440.66   22.70
   3   2  -6  453.95   23.10
  -3   2   6  427.06   22.50
   3   2  -6  413.26   21.20
  -3   2   6  455.65   22.80
   2  -2  -6  200.28   12.60
   2  -2  -6  227.68   13.20
   2  -2  -6  211.88    9.70
  -2  -2   6  162.78   12.40
  -2  -2   6  206.48   11.60
   2   2  -6  177.78   10.70
   2   2  -6  185.08   11.70
  -2   2   6  189.48   11.80
  -1  -2   6   -2.30    1.70
   1  -2  -6    0.60    0.70
   1  -2  -6    0.70    1.80
   1  -2  -6    1.40    1.90
  -1  -2   6    0.30    1.40
  -1  -2   6    2.20    1.90
  -1   2   6    0.20    1.50
   1   2  -6    0.90    1.20
   0  -2  -6  527.05   23.70
   0  -2   6  546.55   25.90
   0  -2   6  513.55   27.90
   0  -2   6  531.95   27.80
   0  -2  -6  591.24   28.20
   0  -2  -6  553.14   27.70
   0   2   6  538.75   27.30
   0   2  -6  519.25   26.20
   1  -2   6   -0.20    1.10
   1  -2   6   -0.80    1.90
  -1  -2  -6    0.20    1.80
  -1  -2  -6   -0.20    1.40
   1  -2   6   -0.10    1.70
   1   2   6    3.10    2.00
  -1   2  -6    2.50    1.80
   2  -2   6   43.70    6.60
   2  -2   6   31.30    4.90
  -2  -2  -6   36.90    5.20
  -2  -2  -6   38.60    5.70
  -2   2  -6   40.20    3.30
  -2   2  -6   39.00    5.40
   2   2   6   37.10    5.50
   2   2   6   33.60    3.00
  -3  -2  -6   19.80    4.10
  -3  -2  -6   22.10    4.50
   3  -2   6   12.80    3.90
   3  -2   6   19.40    3.80
  -3   2  -6   20.80    2.80
  -3   2  -6   19.30    4.00
   3   2   6   25.50    4.70
   3   2   6   21.50    2.90
   4  -2   6    2.80    2.70
  -4  -2  -6    6.60    3.20
   4  -2   6    4.60    2.10
  -4  -2  -6    1.90    2.10
  -4   2  -6   11.00    2.40
   4   2   6    7.40    3.00
   4   2   6    5.00    1.70
  -4   2  -6    4.50    2.60
  -5  -2  -6  527.35   27.30
   5  -2   6  486.65   25.70
   5  -2   6  551.64   28.90
  -5  -2  -6  516.85   27.30
   5   2   6  493.95   24.80
  -5   2  -6  510.45   26.80
   5   2   6  489.35   27.00
  -5   2  -6  493.45   24.50
  -6  -2  -6  150.98   11.20
  -6  -2  -6  156.28   11.70
   6  -2   6  148.09   12.40
   6  -2   6  144.09    9.90
   6   2   6  149.49    9.90
  -6   2  -6  145.09    9.20
   6   2   6  133.29   11.10
  -6   2  -6  142.99   11.00
   7  -2   6    3.10    3.00
   7  -2   6    2.70    2.00
  -7  -2  -6   -1.30    2.00
  -7  -2  -6    2.20    2.30
   7   2   6    0.30    2.20
  -7   2  -6   -0.60    1.90
   7   2   6    2.20    1.90
  -7   2  -6    2.90    2.20
  -8  -2  -6  309.97   20.00
   8  -2   6  317.27   21.10
  -8  -2  -6  333.37   20.00
   8  -2   6  313.67   17.70
   8   2   6  317.87   19.90
  -8   2  -6  332.07   20.10
  -8   2  -6  326.17   17.90
   8   2   6  320.57   18.50
   9  -2   6    7.10    2.60
   9  -2   6    9.40    4.60
  -9  -2  -6   16.30    4.80
  -9  -2  -6    7.50    4.00
   9   2   6    4.70    3.30
   9   2   6    7.50    3.20
  -9   2  -6    6.20    3.10
  -9   2  -6    7.80    3.70
  10  -2   6    0.40    3.20
 -10  -2  -6    3.90    3.80
 -10  -2  -6    7.80    3.70
 -10   2  -6    9.70    3.40
  10   2   6    2.00    3.00
  10   2   6    4.00    3.10
 -10   2  -6    5.90    3.50
 -11  -2  -6  342.77   21.80
 -11  -2  -6  373.86   23.30
  11  -2   6  340.77   23.90
  11   2   6  362.56   22.10
  11   2   6  362.76   22.80
 -11   2  -6  346.57   20.50
 -11   2  -6  378.76   23.40
 -12  -2  -6    6.30    3.40
  12  -2   6    1.70    4.30
 -12  -2  -6    3.60    4.30
 -12   2  -6    0.60    4.00
  12   2   6    5.50    4.00
  12   2   6   17.30    5.10
  13  -2   6    5.20    4.70
 -13  -2  -6    4.80    4.90
 -13  -2  -6    8.70    3.90
 -13   2  -6    4.20    4.30
  13   2   6    4.20    4.00
  13   2   6    2.30    3.90
 -14  -2  -6    1.20    3.40
 -14  -2  -6    9.50    4.90
  14  -2   6    5.70    5.00
 -14   2  -6    0.20    4.20
  14   2   6   -0.80    4.10
  14   2   6    7.70    4.20
  15  -2   6  197.98   21.70
 -15  -2  -6  181.88   15.70
 -15  -2  -6  206.08   17.20
  15   2   6  187.38   19.20
  15   2   6  209.78   16.70
 -15   2  -6  182.48   16.60
  16  -2   6    3.60    4.30
 -16  -2  -6    6.00    5.10
 -16  -2  -6    5.00    4.20
 -16   2  -6    8.50    5.50
  16   2   6    1.30    4.80
  16   2   6    5.40    4.20
 -17  -2  -6   31.00    8.40
  17  -2   6   23.10    7.90
 -17   2  -6   31.60    9.00
  17   2   6   37.40    9.60
 -18  -2  -6   93.59   14.40
  18  -2   6   73.69   14.20
  18   2   6   79.29   14.50
 -18   2  -6   85.59   13.60
  19  -2   6   -1.40    6.10
 -19   2  -6   11.60    7.50
  20  -2   6   14.70    8.30
 -20   2  -6    7.60    6.90
  21  -2   6   56.29   14.60
 -21   2  -6   65.49   14.00
 -22   2  -6   31.40   10.70
  25   3  -6   17.70    9.00
  24  -3  -6   25.10    9.70
 -24  -3   6   44.10   12.40
 -24   3   6   45.60   10.80
  24   3  -6   46.10   11.50
 -23  -3   6   13.70    8.40
  23  -3  -6    1.40    6.40
  23   3  -6   -1.60    4.20
 -23   3   6    4.90    6.70
 -22  -3   6    7.20    7.00
  22  -3  -6   -2.00    5.50
  22  -3  -6    6.40    5.90
  22   3  -6   -4.10    4.40
 -22   3   6   10.00    7.00
 -21  -3   6   15.70    6.90
  21  -3  -6   13.20    7.00
  21  -3  -6   18.80    7.80
 -21   3   6   27.10    8.50
  21   3  -6   10.50    6.20
  20  -3  -6  100.99   15.10
 -20  -3   6   71.99   13.40
  20  -3  -6   95.09   13.90
 -20   3   6   82.59   14.00
  20   3  -6  106.09   14.50
  19  -3  -6   78.99   13.30
  19  -3  -6   82.19   12.90
 -19  -3   6   89.99   14.60
  19   3  -6   82.79   10.90
 -19   3   6   81.39   13.00
  19   3  -6   92.19   12.90
  18  -3  -6   44.40   10.00
 -18  -3   6   80.79   12.70
  18  -3  -6   64.89   11.10
 -18   3   6   57.69   10.50
  18   3  -6   62.29   10.20
  18   3  -6   70.39   10.00
  17  -3  -6   28.30    7.70
  17  -3  -6   39.70    8.20
 -17  -3   6   32.70    8.50
  17   3  -6   13.70    5.00
 -17   3   6   33.80    7.70
  17   3  -6   33.20    6.70
  16  -3  -6    8.40    5.10
 -16  -3   6   10.80    5.50
  16  -3  -6    3.60    4.70
  16   3  -6    6.00    4.10
 -16   3   6    9.00    5.20
  16   3  -6   14.40    4.80
  15  -3  -6   22.00    6.50
  15  -3  -6   23.40    6.10
 -15  -3   6   28.90    7.80
  15   3  -6   31.70    6.20
 -15   3   6   23.90    6.30
  15   3  -6    5.40    3.60
  14  -3  -6   61.89   10.50
 -14  -3   6   76.59   11.80
  14  -3  -6   84.09   11.10
  14   3  -6   91.69   10.40
 -14   3   6   82.19   11.20
  14   3  -6   89.29   11.40
  13  -3  -6   12.20    4.50
  13  -3  -6   20.90    6.20
 -13  -3   6   16.50    5.50
 -13  -3   6   10.10    4.70
 -13   3   6   20.50    5.90
  13   3  -6    6.70    4.30
 -12  -3   6  127.39   14.50
 -12  -3   6  160.48   14.30
  12  -3  -6  186.28   14.60
  12  -3  -6  161.88   12.50
  12   3  -6  153.98   12.60
 -12   3   6  141.49   12.50
  11  -3  -6  438.86   23.90
 -11  -3   6  396.16   25.80
 -11  -3   6  362.26   24.80
  11  -3  -6  441.56   26.10
  11   3  -6  378.56   23.60
 -11   3   6  450.25   24.80
  10  -3  -6  179.78   14.60
 -10  -3   6  157.28   14.40
  10  -3  -6  196.68   12.80
 -10  -3   6  168.08   14.00
 -10   3   6  176.58   13.30
  10   3  -6  163.78   12.50
  -9  -3   6  204.98   16.90
   9  -3  -6  245.28   14.80
  -9  -3   6  244.08   16.80
   9  -3  -6  237.68   17.30
  -9   3   6  216.18   13.00
   9   3  -6  236.58   15.40
  -9   3   6  245.08   15.90
   8  -3  -6  178.88   11.50
   8  -3  -6  185.78   14.10
  -8  -3   6  177.98   13.40
  -8  -3   6  157.28   13.80
  -8   3   6  197.68   13.20
   8   3  -6  141.59   11.60
  -8   3   6  167.98   10.20
  -7  -3   6  193.48   15.30
   7  -3  -6  294.57   17.70
  -7  -3   6  223.88   16.70
   7  -3  -6  241.88   13.70
   7   3  -6  211.28   14.50
  -7   3   6  243.18   13.30
  -7   3   6  222.38   15.00
   6  -3  -6   12.60    3.00
  -6  -3   6   15.00    4.10
  -6  -3   6   11.30    4.20
   6  -3  -6   11.00    4.20
   6   3  -6   13.40    2.00
   6   3  -6    5.80    2.60
  -6   3   6   23.60    4.90
  -6   3   6    6.00    2.30
   5  -3  -6  197.28   13.30
  -5  -3   6  165.88   13.10
   5  -3  -6  161.38    9.30
  -5  -3   6  136.79   11.30
  -5   3   6  150.18   10.00
  -5   3   6  156.08   11.20
   5   3  -6  159.88   10.90
   5   3  -6  138.19    8.40
   4  -3  -6   -0.70    2.60
  -4  -3   6    1.10    2.40
  -4  -3   6    2.30    2.40
   4  -3  -6    0.10    1.00
  -4   3   6    0.20    1.80
   4   3  -6   -2.00    1.10
  -4   3   6   -1.20    1.30
   4   3  -6    0.80    1.00
  -3  -3   6    0.20    2.00
  -3  -3   6   -2.20    1.70
   3  -3  -6   -0.20    2.10
   3  -3  -6    0.60    1.00
   3  -3  -6   -1.30    2.20
  -3   3   6   -1.40    1.40
  -3   3   6   -0.20    1.90
   3   3  -6   -0.20    2.00
   3   3  -6    0.10    1.10
   2  -3  -6  542.25   27.10
  -2  -3   6  446.56   26.50
   2  -3  -6  467.35   26.20
  -2  -3   6  451.15   25.10
   2   3  -6  441.56   23.20
   2   3  -6  496.45   25.00
  -2   3   6  483.55   24.90
  -1  -3   6    8.50    3.50
   1  -3  -6   14.60    4.10
   1  -3  -6   11.70    4.10
  -1  -3   6    9.70    3.90
  -1  -3   6   14.90    3.60
  -1   3   6   13.30    3.40
   1   3  -6   15.40    3.10
   0  -3  -6  405.96   23.20
   0  -3   6  368.66   21.60
   0  -3  -6  416.46   23.70
   0  -3   6  455.35   24.00
   0  -3   6  405.86   23.10
   0   3  -6  379.06   21.00
   0   3   6  435.36   22.70
  -1  -3  -6   16.70    4.60
   1  -3   6   14.00    3.50
   1  -3   6   10.50    3.60
  -1  -3  -6    2.50    2.30
   1  -3   6   11.60    3.90
   1   3   6   10.30    3.20
  -1   3  -6    8.50    2.70
  -2  -3  -6   -0.90    1.70
   2  -3   6    0.30    1.80
   2  -3   6    0.80    1.60
   2  -3   6    0.50    1.80
  -2  -3  -6   -0.40    2.00
  -2   3  -6    0.00    1.70
   2   3   6    1.10    1.90
   3  -3   6   13.10    4.50
  -3  -3  -6   16.20    4.50
  -3  -3  -6    4.20    3.40
   3  -3   6   10.30    3.50
  -3   3  -6   18.30    3.20
  -3   3  -6   17.60    4.10
   3   3   6    9.30    3.50
   4  -3   6  165.18   13.30
  -4  -3  -6  174.48   13.50
   4  -3   6  171.78   11.80
  -4  -3  -6  148.89   11.90
  -4   3  -6  177.98   10.40
  -4   3  -6  155.78   11.50
   4   3   6  141.39   11.80
   5  -3   6  260.57   18.80
  -5  -3  -6  279.77   18.90
   5  -3   6  280.67   16.80
  -5  -3  -6  281.87   17.80
  -5   3  -6  289.17   15.80
  -5   3  -6  285.17   17.60
   5   3   6  288.17   18.30
   6  -3   6    1.10    2.10
  -6  -3  -6    2.60    3.10
   6  -3   6   -1.70    2.20
  -6  -3  -6    0.60    2.10
   6   3   6   -0.10    2.30
  -6   3  -6   -1.00    1.50
  -6   3  -6    4.60    2.70
  -7  -3  -6  283.57   19.40
  -7  -3  -6  277.77   18.00
   7  -3   6  264.47   16.20
   7  -3   6  264.67   19.50
   7   3   6  270.77   18.40
  -7   3  -6  294.67   18.20
  -7   3  -6  273.17   15.80
   8  -3   6   74.59    7.90
  -8  -3  -6   79.39   11.00
  -8  -3  -6   73.29    9.30
   8  -3   6   57.69    9.60
  -8   3  -6   54.19    8.40
   8   3   6   65.39    9.60
  -8   3  -6   65.69    7.50
  -9  -3  -6   33.90    7.50
   9  -3   6   27.00    7.40
  -9  -3  -6   25.20    5.80
  -9   3  -6   29.80    6.40
  -9   3  -6   40.60    6.40
   9   3   6   46.20    7.90
 -10  -3  -6    6.10    4.20
 -10  -3  -6    2.20    2.80
  10  -3   6    8.10    4.60
  10   3   6   10.60    4.30
 -10   3  -6    4.40    3.60
 -11  -3  -6   16.80    6.40
 -11  -3  -6   10.60    4.60
  11  -3   6   14.70    6.00
  11   3   6   22.80    6.50
 -11   3  -6   26.70    7.30
 -12  -3  -6  455.35   29.70
  12  -3   6  476.25   30.80
 -12  -3  -6  463.95   28.00
 -12   3  -6  420.16   28.00
  12   3   6  491.85   29.40
  13  -3   6   77.49   13.20
 -13  -3  -6  137.49   14.60
 -13  -3  -6  105.79   14.80
 -13   3  -6  113.89   13.90
  13   3   6  130.79   14.90
  14  -3   6   12.30    6.60
 -14  -3  -6    6.40    4.90
 -14   3  -6   16.10    6.00
  14   3   6   -0.80    3.90
  15  -3   6   56.39   11.60
 -15  -3  -6   47.50   10.60
  15   3   6   44.70    9.70
 -15   3  -6   54.79   10.20
 -16  -3  -6  106.89   15.80
  16  -3   6   83.79   14.70
  16   3   6   97.09   13.80
 -16   3  -6  146.39   17.70
 -17  -3  -6    9.60    7.20
  17  -3   6   14.20    7.00
 -17   3  -6    4.70    5.60
  17   3   6   13.70    7.30
  18  -3   6    4.70    5.50
 -18  -3  -6    8.00    7.00
  18   3   6   10.90    6.30
 -18   3  -6   -1.90    6.10
  19  -3   6    3.10    6.50
 -19  -3  -6   12.40    8.00
 -19   3  -6    8.60    7.10
  20  -3   6   75.19   15.90
 -20   3  -6   49.60   11.20
 -21   3  -6   -9.20    5.10
  23  -4  -6   47.20   12.10
  23  -4  -6   44.20   11.60
  23   4  -6   19.50    8.10
 -23   4   6   52.69   12.50
 -22  -4   6   -2.40    6.70
  22  -4  -6   -3.10    6.10
  22  -4  -6    1.30    5.60
  22   4  -6    4.60    4.70
 -22   4   6    4.00    7.60
  21  -4  -6   23.00    9.00
 -21  -4   6   46.70   12.50
  21  -4  -6   28.30   10.10
 -21   4   6   39.70   10.20
  21   4  -6   52.09    9.80
  21   4  -6   32.40    9.00
  20  -4  -6    4.50    6.30
 -20  -4   6   -1.70    5.50
  20  -4  -6   11.60    6.90
  20   4  -6   16.60    6.40
 -20   4   6   12.10    7.50
  20   4  -6    0.90    4.20
  19  -4  -6   27.40    9.00
  19  -4  -6   42.60    9.60
 -19  -4   6   45.40   10.90
  19   4  -6   41.80    8.60
 -19   4   6   55.49   11.40
  19   4  -6   53.29    9.70
 -18  -4   6  302.27   25.50
  18  -4  -6  347.27   24.20
  18   4  -6  315.17   22.00
  18   4  -6  269.87   21.40
 -18   4   6  319.07   23.80
  17  -4  -6  132.79   16.70
  17  -4  -6  136.69   16.30
 -17  -4   6  109.99   16.00
  17   4  -6  135.69   15.40
 -17   4   6  134.79   16.40
  17   4  -6  140.29   15.10
 -16  -4   6  165.98   19.50
  16  -4  -6  131.39   17.30
  16  -4  -6  144.99   16.40
  16   4  -6  158.18   16.10
 -16   4   6  170.38   18.10
  16   4  -6  167.28   14.40
  15  -4  -6    3.20    3.90
  15  -4  -6    5.50    4.40
 -15  -4   6    0.10    4.90
  15   4  -6    2.70    3.40
 -15   4   6   -0.40    4.40
  15   4  -6    0.30    3.50
  14  -4  -6   64.99   10.00
 -14  -4   6   45.90   10.40
  14  -4  -6   56.89   10.90
  14   4  -6   67.49    9.90
 -14   4   6   61.19    9.90
  14   4  -6   62.49    9.50
 -13  -4   6  137.49   17.10
  13  -4  -6  152.38   17.50
  13  -4  -6  139.29   14.30
  13   4  -6  142.89   14.80
 -13   4   6  137.19   15.00
  13   4  -6  128.79   13.90
 -12  -4   6   11.80    5.50
 -12  -4   6    7.50    4.70
  12  -4  -6   19.90    6.30
  12  -4  -6   21.90    5.40
  12   4  -6   12.50    4.30
 -12   4   6   28.90    7.20
  12   4  -6   17.50    5.20
  11  -4  -6   11.30    5.80
 -11  -4   6    5.00    4.20
  11  -4  -6   12.40    4.30
 -11  -4   6    4.60    4.30
  11   4  -6   13.70    4.60
 -11   4   6    9.90    4.40
 -10  -4   6   15.20    6.00
  10  -4  -6    6.40    5.00
  10  -4  -6   17.10    4.70
 -10  -4   6   24.80    7.20
  10   4  -6   16.80    4.60
 -10   4   6    5.40    4.00
  -9  -4   6   34.30    8.10
   9  -4  -6   34.50    8.20
  -9  -4   6   43.50    8.40
   9  -4  -6   61.99    7.60
  -9   4   6   44.40    7.50
   9   4  -6   32.80    6.20
   8  -4  -6  105.19    8.80
   8  -4  -6  117.19   14.70
  -8  -4   6  128.79   14.70
  -8  -4   6  108.79   13.90
   8   4  -6  120.49   10.20
  -8   4   6  105.19   11.90
   7  -4  -6  805.42   41.30
  -7  -4   6  659.83   39.10
  -7  -4   6  667.93   40.50
   7  -4  -6  781.42   36.20
   7   4  -6  738.83   37.70
  -7   4   6  760.72   36.00
  -7   4   6  717.93   38.10
   6  -4  -6   63.49    7.70
  -6  -4   6   64.99   10.10
   6  -4  -6   59.09    9.30
  -6  -4   6   53.69    9.30
  -6   4   6   63.49    8.80
   6   4  -6   72.69    8.60
  -6   4   6   63.79    7.30
  -5  -4   6  465.15   25.00
   5  -4  -6  531.95   30.00
  -5  -4   6  443.46   28.10
  -5  -4   6  459.65   29.70
   5   4  -6  543.55   27.40
  -5   4   6  535.55   28.00
  -5   4   6  519.45   26.30
   4  -4  -6   58.09    9.40
  -4  -4   6   44.70    7.80
  -4  -4   6   61.29    9.70
  -4  -4   6   46.90    6.10
   4   4  -6   50.89    7.00
  -4   4   6   48.70    7.10
  -4   4   6   55.29    6.80
  -3  -4   6   41.80    7.30
   3  -4  -6   41.00    7.60
   3  -4  -6   46.80    7.90
  -3  -4   6   45.50    8.40
  -3  -4   6   40.50    6.00
  -3   4   6   51.69    6.70
   3   4  -6   42.40    6.10
   2  -4  -6    4.80    3.70
  -2  -4   6    1.40    2.20
  -2  -4   6    4.40    3.50
   2  -4  -6   -2.60    2.20
  -2  -4   6    4.90    3.20
  -2   4   6    0.50    2.40
   2   4  -6    3.60    2.40
  -1  -4   6   56.49    8.70
  -1  -4   6   53.39    8.00
  -1  -4   6   51.99    7.80
  -1  -4   6   65.69    8.20
   1  -4  -6   53.29    8.70
   1  -4  -6   47.40    7.80
  -1   4   6   66.59    8.00
   0  -4   6  154.38   11.70
   0  -4   6  142.29   12.40
   0  -4  -6  149.79   12.60
   0  -4  -6  132.49   12.30
   0  -4   6  141.59   12.20
   0  -4   6  128.89   11.40
   0   4   6  166.28   12.00
   1  -4   6   43.20    7.00
  -1  -4  -6   37.10    7.20
   1  -4   6   37.40    7.10
   1  -4   6   24.70    5.90
  -1  -4  -6   25.20    5.90
   1  -4   6   39.30    6.90
   1   4   6   36.50    6.10
   2  -4   6    5.10    3.50
  -2  -4  -6    8.10    4.60
   2  -4   6    1.40    2.60
   2  -4   6    3.50    3.10
   2  -4   6    2.40    2.70
  -2  -4  -6    7.40    3.80
   2   4   6   -0.20    2.20
   3  -4   6  198.78   14.70
   3  -4   6  222.28   16.30
  -3  -4  -6  184.88   14.70
  -3  -4  -6  198.08   15.90
   3  -4   6  205.98   15.10
   3   4   6  215.58   15.30
  -3   4  -6  208.78   13.10
  -3   4  -6  194.78   13.80
  -4  -4  -6   81.59   11.60
   4  -4   6   91.09   11.60
  -4  -4  -6   63.69    8.80
   4  -4   6   82.69    9.70
  -4   4  -6   73.89    8.90
   4   4   6   70.59    9.50
  -4   4  -6   83.29    8.50
  -5  -4  -6  163.28   17.30
   5  -4   6  170.48   14.40
   5  -4   6  159.68   12.30
  -5  -4  -6  151.28   12.80
   5   4   6  134.99   12.50
  -5   4  -6  148.99   12.40
  -5   4  -6  155.68   11.00
   6  -4   6   57.79    8.10
  -6  -4  -6   56.19    8.50
  -6  -4  -6   48.40    9.50
   6  -4   6   78.89   11.30
   6   4   6   76.99   10.70
  -6   4  -6   74.79    9.70
  -6   4  -6   64.49    7.90
  -7  -4  -6  121.89   15.30
  -7  -4  -6  128.59   13.40
   7  -4   6  128.29   15.00
   7   4   6  128.29   13.80
  -7   4  -6  123.19   13.00
  -7   4  -6  121.39   10.10
   8  -4   6    5.00    4.30
  -8  -4  -6    0.90    3.70
  -8  -4  -6    2.00    4.10
  -8   4  -6   -0.90    2.60
  -8   4  -6    0.50    2.80
   8   4   6   10.70    4.60
   9  -4   6    8.60    5.00
  -9  -4  -6   12.20    5.00
  -9  -4  -6   12.80    5.60
   9   4   6   19.40    6.00
  -9   4  -6   21.70    5.90
 -10  -4  -6   78.59   10.70
  10  -4   6   87.99   13.20
 -10  -4  -6   98.99   14.60
 -10   4  -6   82.89   11.20
  10   4   6   90.39   12.80
  11  -4   6   26.20    8.40
 -11  -4  -6   20.90    5.90
 -11  -4  -6   33.10    8.80
 -11   4  -6   12.20    5.30
  11   4   6   28.30    7.30
  12  -4   6    7.90    6.00
 -12  -4  -6   26.50    8.30
 -12   4  -6   26.50    8.20
  12   4   6   16.70    7.20
 -13  -4  -6   -0.90    5.60
  13  -4   6   -2.20    3.10
  13   4   6   -2.10    3.60
 -13   4  -6    3.60    3.90
  14  -4   6   34.30    9.70
 -14  -4  -6   21.40    8.50
  14   4   6   27.40    8.20
 -14   4  -6   10.70    6.40
 -15  -4  -6  110.29   17.10
  15  -4   6   97.69   16.20
 -15   4  -6   95.29   13.80
  15   4   6  116.99   16.40
 -16  -4  -6    4.30    7.60
  16  -4   6   -2.90    4.80
  16   4   6    1.50    4.40
 -16   4  -6   -1.70    4.90
 -17  -4  -6   68.09   14.40
  17  -4   6   58.39   13.60
 -17   4  -6   58.49   12.10
  17   4   6   99.19   15.00
 -18  -4  -6    9.20    8.90
  18  -4   6   29.00   10.70
 -18   4  -6    1.30    5.40
  18   4   6   10.20    7.40
  19  -4   6   54.89   14.30
 -19  -4  -6   44.90   12.70
  19   4   6   50.49   11.90
 -19   4  -6   48.30   12.10
 -20  -4  -6   15.10    9.70
  22  -5  -6   -0.40    7.50
  21  -5  -6   -5.40    6.90
 -21  -5   6    5.20    9.80
  21  -5  -6   -8.40    6.60
  21   5  -6   -0.20    5.60
 -21   5   6    8.70    8.40
  20  -5  -6   11.00   10.60
 -20  -5   6   29.50   10.20
  20  -5  -6   23.20    9.00
  20   5  -6   21.90    8.30
 -20   5   6    2.50    6.40
 -19  -5   6   30.00   10.00
  19  -5  -6    2.70    6.90
  19   5  -6   27.10    8.20
 -19   5   6   10.50    7.20
 -18  -5   6   13.30    7.70
  18  -5  -6    8.50    6.80
  18   5  -6    8.40    5.40
 -18   5   6    3.40    5.70
 -17  -5   6   21.90    8.70
  17  -5  -6    6.30    6.60
 -17   5   6    8.70    6.30
  17   5  -6   13.40    6.70
 -16  -5   6   47.80   11.40
  16  -5  -6   57.39   11.90
  16   5  -6   45.40    9.40
 -16   5   6   39.70    9.80
 -15  -5   6   34.60   10.30
  15  -5  -6   19.10    7.10
  15   5  -6   18.10    6.40
 -15   5   6   31.90    9.40
  15   5  -6   34.50    8.20
  14  -5  -6   95.09   15.30
 -14  -5   6   85.39   14.30
  14   5  -6   88.49   12.10
  14   5  -6   85.79   11.40
 -14   5   6   48.50    9.40
 -13  -5   6    0.50    4.40
  13  -5  -6    0.30    4.80
 -13   5   6    2.80    4.30
  13   5  -6    0.10    3.50
  13   5  -6    3.70    3.70
  12  -5  -6   96.09   15.00
 -12  -5   6   75.09   12.90
  12   5  -6   90.19   12.00
  12   5  -6   90.59   11.90
 -12   5   6   76.49   11.60
 -11  -5   6   11.10    6.10
  11  -5  -6    8.40    5.60
  11   5  -6   20.80    6.10
  11   5  -6    6.20    4.10
 -11   5   6    5.20    4.80
 -10  -5   6   98.19   14.20
  10  -5  -6  106.09   14.60
 -10   5   6   70.59   11.10
  10   5  -6   82.09   11.20
  10   5  -6   78.29   10.30
   9  -5  -6   20.60    7.50
  -9  -5   6    6.70    5.40
  -9  -5   6    9.00    6.00
   9   5  -6   15.40    4.90
  -9   5   6   11.80    4.90
  -8  -5   6   32.10    8.00
   8  -5  -6   32.50    8.50
  -8  -5   6   18.20    7.10
  -8   5   6   27.40    6.90
   8   5  -6   27.20    6.10
  -7  -5   6   84.19   12.10
   7  -5  -6   86.69   13.80
  -7  -5   6   58.79   11.00
  -7   5   6   98.69   12.20
   7   5  -6   69.79    9.40
   6  -5  -6   26.70    7.20
  -6  -5   6   21.40    7.00
  -6  -5   6   13.00    6.50
   6   5  -6   23.60    5.40
  -6   5   6   14.20    4.30
  -6   5   6   13.20    5.50
   5  -5  -6   44.70    9.10
  -5  -5   6   56.29   10.00
  -5  -5   6   40.70    8.90
  -5   5   6   44.60    8.30
   5   5  -6   51.69    7.80
  -5   5   6   41.00    6.60
  -4  -5   6  403.66   27.40
   4  -5  -6  462.25   28.90
  -4  -5   6  436.96   29.10
  -4   5   6  456.05   26.60
  -4   5   6  447.36   25.10
   4   5  -6  473.05   25.80
   3  -5  -6   65.99   11.10
  -3  -5   6   56.39    9.40
  -3  -5   6   56.59   10.40
  -3  -5   6   56.79    9.70
   3  -5  -6   59.89    9.90
   3   5  -6   46.40    7.40
  -3   5   6   61.59    8.40
   2  -5  -6  119.09   14.60
  -2  -5   6  116.89   13.60
  -2  -5   6  131.99   15.60
  -2  -5   6  116.99   12.30
   2  -5  -6  131.99   15.20
   2   5  -6  112.99   11.90
  -2   5   6  126.89   12.80
  -1  -5   6  101.89   12.50
   1  -5  -6  111.39   13.80
  -1  -5   6   93.79   13.10
  -1  -5   6   95.59   11.30
   1  -5  -6  134.79   15.80
  -1   5   6  113.79   12.30
   1   5  -6  116.99   10.00
   0  -5   6  151.68   13.60
   0  -5   6  185.78   15.60
   0  -5   6  171.68   16.70
   0  -5   6  153.78   13.80
   0  -5  -6  188.98   18.60
   0  -5  -6  169.48   15.40
   0   5   6  177.88   13.80
  -1  -5  -6   16.00    6.20
   1  -5   6   22.00    6.70
   1  -5   6   33.40    7.10
  -1  -5  -6   29.70    7.60
   1  -5   6   24.50    6.50
   1  -5   6   25.60    6.30
   1   5   6   20.90    5.50
  -2  -5  -6  511.25   33.10
  -2  -5  -6  560.84   32.30
   2  -5   6  565.54   32.20
   2  -5   6  574.94   31.70
   2  -5   6  544.25   31.90
   2  -5   6  516.45   31.40
   2   5   6  518.95   30.90
   3  -5   6  109.19   13.40
   3  -5   6  103.89   12.80
  -3  -5  -6  113.59   15.20
  -3  -5  -6  101.69   12.80
   3  -5   6  119.99   14.40
   3   5   6  136.59   14.20
  -3   5  -6  120.59   10.30
   4  -5   6  323.87   21.60
   4  -5   6  331.77   22.60
   4  -5   6  306.57   22.70
  -4  -5  -6  307.77   23.60
  -4  -5  -6  293.97   21.40
  -4   5  -6  338.27   20.10
   4   5   6  346.77   22.50
   5  -5   6   59.09   10.70
  -5  -5  -6   36.30    9.40
  -5  -5  -6   37.60    7.70
   5  -5   6   60.09   10.20
  -5   5  -6   49.40    7.70
   5   5   6   69.59   10.40
  -6  -5  -6   47.40    8.60
   6  -5   6   71.29   11.20
   6  -5   6   64.99   10.80
  -6  -5  -6   52.29   11.40
  -6   5  -6   67.69    8.80
  -6   5  -6   54.69    9.00
   6   5   6   49.90    9.20
   7  -5   6   30.90    8.20
  -7  -5  -6   19.90    6.60
  -7  -5  -6   26.50    8.00
   7   5   6   38.90    8.30
  -7   5  -6   41.40    8.10
   8  -5   6   53.39   10.80
  -8  -5  -6   15.50    7.50
  -8  -5  -6   28.60    7.00
   8   5   6   29.20    7.80
  -8   5  -6   49.20    9.10
  -9  -5  -6    2.00    5.00
   9  -5   6    5.40    4.70
   9   5   6   -2.80    3.50
  -9   5  -6    1.70    3.50
  10  -5   6   89.29   14.80
 -10  -5  -6   96.09   15.70
  10   5   6  120.79   15.00
 -10   5  -6  102.39   13.40
 -11  -5  -6   76.89   14.30
  11  -5   6   84.29   14.80
 -11   5  -6   84.59   12.80
  11   5   6   73.99   12.90
 -12  -5  -6  264.97   27.70
  12  -5   6  204.08   23.50
 -12   5  -6  241.88   19.70
  12   5   6  250.37   20.80
  13  -5   6  368.36   28.10
 -13  -5  -6  340.97   28.70
  13   5   6  342.57   26.20
 -13   5  -6  322.67   25.10
 -14  -5  -6  166.38   21.60
  14  -5   6  189.38   22.60
 -14   5  -6  139.89   17.70
  14   5   6  156.88   19.60
  15  -5   6   34.90   10.80
 -15  -5  -6   24.30   10.50
  15   5   6   28.00    9.20
 -15   5  -6   24.90    9.30
  16  -5   6    0.50    6.80
 -16  -5  -6   -2.70    6.80
  16   5   6    6.60    6.70
 -16   5  -6   -3.30    5.50
  17  -5   6   46.30   13.10
 -17  -5  -6   34.50   11.70
 -17   5  -6   18.30    8.20
  17   5   6   17.20    8.20
  18  -5   6    9.50   10.70
 -18  -5  -6   23.50   10.10
  18   5   6    7.50    7.60
 -19   6   6   13.20    8.30
  19   6  -6    6.70    6.50
  18  -6  -6   18.00    9.80
 -18  -6   6   34.40   11.80
 -18   6   6   18.80    9.20
  18   6  -6   42.50   10.10
 -17  -6   6    1.50    6.60
  17  -6  -6    4.50    7.30
 -17   6   6    3.00    6.30
  17   6  -6    4.60    5.80
  16  -6  -6  117.39   18.70
  16   6  -6   84.39   13.90
 -16   6   6   92.49   15.30
  15  -6  -6   60.19   13.50
 -15  -6   6   41.60   12.40
  15   6  -6   84.49   13.30
 -15   6   6   83.89   14.10
 -14  -6   6    8.20    7.50
  14  -6  -6   -0.50    5.30
 -14   6   6    2.20    4.80
  14   6  -6    2.80    3.80
  13  -6  -6  126.89   17.90
 -13  -6   6  101.49   16.90
  13   6  -6   95.99   14.00
 -13   6   6  137.49   17.00
 -12  -6   6   10.00    7.30
  12  -6  -6   14.20    7.50
 -12   6   6    6.20    6.10
  12   6  -6   16.20    5.80
 -11  -6   6    5.00    5.40
  11  -6  -6    6.30    6.20
 -11   6   6    4.30    5.50
  11   6  -6    1.50    3.60
 -10  -6   6   14.60    7.80
  10  -6  -6    1.40    5.00
  10   6  -6    5.80    5.10
 -10   6   6    3.20    4.40
  -9  -6   6   23.80    8.20
   9  -6  -6   14.80    7.90
   9   6  -6   15.00    5.30
  -9   6   6    4.10    4.90
   8  -6  -6   57.39   12.30
  -8  -6   6   40.40   10.70
  -8   6   6   36.60    8.50
   8   6  -6   61.39   10.00
  -7  -6   6   -1.80    4.70
   7  -6  -6    5.30    5.60
   7   6  -6    3.80    3.40
  -7   6   6    5.60    4.50
   6  -6  -6   40.40    9.80
  -6  -6   6   47.50   10.20
  -6   6   6   35.70    8.00
   6   6  -6   39.60    7.70
   5  -6  -6   23.80    8.20
  -5  -6   6   28.20    8.10
  -5  -6   6   45.20   10.00
  -5   6   6   39.20    8.40
   5   6  -6   30.90    7.00
  -4  -6   6   30.40    8.40
  -4  -6   6   18.30    7.50
   4  -6  -6   10.40    6.00
   4   6  -6    5.90    6.50
  -4   6   6   20.90    6.00
  -4   6   6   23.40    5.60
   3  -6  -6   82.09   13.10
  -3  -6   6   72.59   12.70
  -3  -6   6   91.99   13.60
   3  -6  -6   82.29   12.70
  -3   6   6   99.99   11.80
  -3   6   6   92.49   12.10
   3   6  -6   92.69   10.90
   2  -6  -6    0.30    4.50
   2  -6  -6   -2.70    4.20
  -2  -6   6   -2.10    4.20
  -2  -6   6    5.60    4.40
   2   6  -6    0.90    2.90
  -2   6   6    1.90    3.40
   1  -6  -6    7.90    5.50
  -1  -6   6    6.60    5.20
  -1  -6   6    9.00    5.70
   1  -6  -6    1.70    4.00
  -1   6   6    0.50    3.50
   1   6  -6    5.70    3.90
   0  -6   6   27.10    7.80
   0  -6  -6   28.90    7.90
   0  -6   6   21.20    6.50
   0  -6   6   20.80    6.30
   0  -6  -6   19.70    7.00
   0   6   6   14.80    5.50
   0   6  -6   21.20    5.40
   1  -6   6   10.00    5.30
   1  -6   6   15.10    6.20
   1  -6   6    9.40    5.50
   1  -6   6    6.00    5.20
  -1  -6  -6    3.10    5.50
  -1  -6  -6   11.60    5.90
   1   6   6   10.00    4.50
   2  -6   6   34.60    8.60
   2  -6   6   38.40    8.70
  -2  -6  -6   42.20    9.10
  -2  -6  -6   45.60   11.20
   2  -6   6   54.49    9.80
   2  -6   6   45.30    9.50
   2   6   6   40.80    8.90
  -3  -6  -6   -0.40    5.70
   3  -6   6   -4.30    3.60
   3  -6   6   -1.40    4.30
   3  -6   6   -1.70    4.00
  -3  -6  -6    1.00    4.10
   3   6   6    2.90    4.20
  -3   6  -6    0.60    3.10
   4  -6   6  169.58   17.90
  -4  -6  -6  153.78   17.20
  -4  -6  -6  155.48   19.60
   4  -6   6  137.09   16.50
  -4   6  -6  132.39   14.30
   4   6   6  133.89   16.10
   5  -6   6   22.90    7.50
  -5  -6  -6   13.00    6.20
   5  -6   6   21.10    7.40
  -5  -6  -6   14.50    8.00
   5   6   6    7.10    4.70
  -6  -6  -6   56.89   15.90
   6  -6   6   54.99   11.30
  -6  -6  -6   70.39   13.30
   6  -6   6   49.70   10.40
   6   6   6   55.99   10.40
   7  -6   6   57.69   11.30
   7  -6   6   58.99   11.70
  -7  -6  -6   54.69   12.50
   7   6   6   72.49   12.00
  -7   6  -6   68.89   11.10
  -8  -6  -6    7.20    6.00
   8  -6   6   -3.40    4.30
  -8   6  -6    2.40    4.50
   8   6   6    3.40    5.10
  -9  -6  -6    4.00    6.80
   9  -6   6    6.20    5.00
   9   6   6    8.90    5.80
  -9   6  -6    3.40    4.20
  10  -6   6   53.89   13.00
 -10  -6  -6   55.49   13.00
  10   6   6   31.40    8.20
 -10   6  -6   37.30    8.90
  11  -6   6   79.19   14.70
 -11  -6  -6   72.79   15.80
 -11   6  -6   84.59   13.20
  11   6   6   77.39   13.30
 -12  -6  -6    5.90    8.50
  12  -6   6   17.60    9.00
  12   6   6   25.00    8.50
 -12   6  -6   23.30    8.20
 -13  -6  -6    5.10    7.50
  13  -6   6    8.30    7.80
 -13   6  -6    5.70    6.30
  13   6   6    3.90    4.60
 -14  -6  -6   16.10   10.40
  14  -6   6   31.20   10.80
 -14   6  -6   30.90    9.90
  14   6   6   31.30   10.10
  15  -6   6   11.00    8.40
 -15  -6  -6    3.40    9.30
 -15   6  -6    7.50    7.90
  15   6   6   13.90    7.30
  16  -6   6   -5.10    7.30
 -16  -6  -6   19.40   11.30
  15  -7  -6   21.00   15.00
 -15  -7   6    4.20    9.50
  15   7  -6   24.80   12.10
 -15   7   6   17.90    9.20
 -14  -7   6    9.20    9.30
  14  -7  -6   -9.90    5.70
 -14   7   6    2.30    6.00
  14   7  -6    6.30    5.80
  13  -7  -6   92.09   16.50
 -13  -7   6   55.19   14.20
 -13   7   6   62.79   12.50
  13   7  -6   65.99   13.10
  12  -7  -6   -3.20    6.20
 -12  -7   6    3.60    7.60
  12   7  -6    3.60    5.80
 -12   7   6   -1.90    5.90
 -11  -7   6  155.78   22.00
  11  -7  -6  169.58   23.00
 -11   7   6  135.09   18.10
  11   7  -6  184.08   20.20
  10  -7  -6   31.70   10.20
 -10  -7   6   16.70    9.30
 -10   7   6   21.50    9.30
  10   7  -6   33.20    8.70
  -9  -7   6   13.90    7.40
   9  -7  -6   12.70    7.70
  -9   7   6    0.90    5.60
   9   7  -6    2.90    5.70
   8  -7  -6    6.70    7.90
  -8  -7   6   32.40   10.50
   8   7  -6   41.90    9.90
  -8   7   6    4.50    5.70
  -7  -7   6    7.70    6.10
   7  -7  -6    3.70    6.20
  -7   7   6    0.80    5.50
   7   7  -6   -1.80    3.70
   6  -7  -6  -11.00    4.90
  -6  -7   6    3.00    5.80
  -6   7   6   -2.40    4.20
   6   7  -6    5.40    5.30
  -5  -7   6   18.60    8.40
   5  -7  -6   22.40    8.50
   5   7  -6    7.80    5.00
  -5   7   6   18.40    7.30
   4  -7  -6   29.70    9.10
  -4  -7   6   21.00    8.10
   4   7  -6   15.60    5.80
  -4   7   6   25.70    7.90
   3  -7  -6   29.60    9.60
  -3  -7   6   39.10   10.80
  -3   7   6   44.80    9.70
   3   7  -6   22.80    6.30
   2  -7  -6    4.20    5.30
   2  -7  -6    2.00    5.90
  -2  -7   6    1.00    5.10
   2   7  -6    3.50    3.80
  -2   7   6    0.80    3.90
   1  -7  -6  102.69   16.30
  -1  -7   6  120.99   16.70
   1  -7  -6  124.79   17.10
   1   7  -6  140.59   15.80
  -1   7   6  136.39   15.60
   0  -7  -6   -4.70    5.50
   0  -7   6    6.10    6.10
   0  -7  -6   22.00    8.10
   0   7   6   20.00    6.20
   0   7  -6   24.90    6.40
   1  -7   6    9.40    6.80
  -1  -7  -6   -0.60    4.80
  -1  -7  -6   -0.40    5.30
   1   7   6   -1.80    3.60
   2  -7   6   96.89   14.60
  -2  -7  -6  113.59   16.40
  -2  -7  -6  112.09   17.30
  -2   7  -6  103.89   13.90
   2   7   6   90.09   13.70
   3  -7   6   10.40    7.10
  -3  -7  -6    5.10    5.30
  -3  -7  -6    4.30    5.70
   3   7   6    9.20    5.30
  -4  -7  -6    3.30    6.40
   4  -7   6    7.80    6.70
   4   7   6   -0.50    4.10
  -5  -7  -6   34.50   10.90
   5  -7   6   37.00    9.80
   5   7   6   20.00    7.30
   6  -7   6   23.60    7.80
  -6  -7  -6    5.20    7.40
  -6   7  -6   16.00    6.60
   6   7   6   18.50    7.20
  -7  -7  -6    6.60    7.90
   7   7   6    8.40    6.60
  -7   7  -6    8.20    5.80
  -8  -7  -6    9.00    9.00
  -8   7  -6    1.90    4.90
   8   7   6    6.50    6.30
  -9  -7  -6   64.69   15.20
  -9   7  -6   35.20    9.00
   9   7   6   38.00    9.90
 -10  -7  -6   -1.80    7.60
  10   7   6   -0.40    5.30
 -10   7  -6    0.80    6.00
 -11  -7  -6    3.60    8.60
  11   7   6   18.30    8.00
 -11   7  -6    6.80    6.20
  12  -7   6    8.90   10.20
 -12  -7  -6   11.70    8.70
 -12   7  -6    2.80    7.00
 -10  -8   6    4.60    7.80
  -9  -8   6   19.90   10.60
   9  -8  -6   20.70   11.30
   9   8  -6   29.30    9.40
  -9   8   6   28.80   11.10
   8  -8  -6   -2.30    7.20
  -8  -8   6    0.30    7.40
   8   8  -6    1.90    5.40
  -8   8   6   -5.30    6.30
  -7  -8   6   -4.70    7.30
   7  -8  -6   32.20   11.40
   7   8  -6   28.00    8.90
  -7   8   6   19.40    8.80
   6  -8  -6   -3.80    6.60
  -6  -8   6    9.50    8.50
  -6   8   6    3.20    6.40
   6   8  -6   -3.70    5.50
  -5  -8   6   82.99   16.40
   5  -8  -6  110.49   18.90
   5   8  -6  110.19   16.10
  -5   8   6   91.69   15.10
  -4  -8   6   12.30    7.90
   4  -8  -6    5.80    7.70
  -4   8   6    4.70    6.40
   4   8  -6    8.20    5.80
   3  -8  -6  263.67   29.90
  -3  -8   6  291.77   29.50
  -3   8   6  329.57   25.00
   3   8  -6  278.57   22.60
  -2  -8   6    5.50    7.30
   2  -8  -6   -1.80    7.40
  -2   8   6    9.20    6.70
   2   8  -6    9.00    5.00
  -1  -8   6   35.60   10.40
   1  -8  -6   26.80    9.50
   1  -8  -6   37.60   11.20
   0  -8   6    2.40    8.00
   0  -8  -6    3.20    6.70
   0  -8  -6   20.90   11.30
   0   8   6   13.70    7.70
  -1  -8  -6   20.00    9.30
   1   8   6   15.00    7.50
  -2  -8  -6    3.00    7.50
   2   8   6   -1.30    4.20
  -3  -8  -6   -2.00    6.60
   3   8   6    1.10    5.90
  -4  -8  -6    3.40    7.10
   4   8   6    8.80    7.00
  -5  -8  -6    3.70    8.30
   5   8   6    3.10    6.90
   6   8   6    5.50    6.90
  -7   8  -6  155.68   19.10
 -26   0   7    8.40    7.90
 -25   0   7    7.50    7.70
  25   0  -7    2.80    5.90
  24   0  -7   -3.70    4.70
 -24   0   7    0.80    5.60
 -23   0   7   68.09   13.00
  23   0  -7   54.89   11.30
  22   0  -7   -2.50    3.90
 -22   0   7   -2.30    4.90
  21   0  -7   17.80    6.80
 -21   0   7   18.00    7.40
 -20   0   7   -0.90    4.10
  20   0  -7   -1.40    3.00
 -19   0   7   13.90    6.00
  19   0  -7   -4.10    3.00
 -18   0   7   -1.80    3.90
  18   0  -7    2.30    3.30
  17   0  -7   -0.10    2.90
 -17   0   7    2.30    3.30
 -16   0   7    3.20    3.80
  16   0  -7   -1.40    2.50
  15   0  -7    5.60    3.30
 -15   0   7    4.60    3.50
  15   0  -7   -0.40    2.90
  14   0  -7   -0.90    1.70
  14   0  -7    2.10    3.10
 -14   0   7   -1.20    2.80
 -14   0   7   -2.60    1.90
 -13   0   7   84.49    7.50
  13   0  -7   78.79    8.50
  13   0  -7   72.39    9.20
 -13   0   7   75.49   10.10
 -12   0   7   -0.50    1.80
  12   0  -7   -0.20    1.60
 -12   0   7   -1.30    2.60
  12   0  -7    0.10    1.60
  11   0  -7   14.90    4.10
  11   0  -7    7.60    2.80
 -11   0   7   13.10    4.30
 -11   0   7    9.00    2.90
 -10   0   7   -2.10    1.80
  10   0  -7    0.60    1.40
 -10   0   7    0.50    1.60
  10   0  -7    1.10    1.80
  -9   0   7  364.26   20.80
   9   0  -7  356.76   19.40
   9   0  -7  380.76   20.70
  -9   0   7  400.46   20.30
   8   0  -7    0.30    1.40
  -8   0   7   -2.20    1.30
   8   0  -7   -2.40    1.00
  -8   0   7    0.00    1.90
   7   0  -7  614.94   30.40
  -7   0   7  644.84   30.50
  -7   0   7  599.64   30.40
   7   0  -7  609.34   29.60
   6   0  -7   -1.50    1.20
   6   0  -7    1.10    1.70
  -6   0   7    0.20    1.40
  -6   0   7   -2.80    1.40
   5   0  -7   66.39    5.60
   5   0  -7   74.39    5.70
  -5   0   7   79.49    6.00
  -5   0   7   69.79    6.00
   4   0  -7    0.30    1.20
   4   0  -7   -1.40    1.00
  -4   0   7    1.30    1.40
  -4   0   7    2.20    1.90
  -3   0   7   21.30    2.90
   3   0  -7   20.20    3.40
  -3   0   7   21.80    3.50
   3   0  -7   22.00    3.30
   2   0  -7   -1.30    1.30
  -2   0   7   -0.10    1.00
  -2   0   7   -3.00    1.40
   2   0  -7   -2.20    1.40
  -1   0   7 1365.96   64.09
   1   0  -7 1510.25   64.09
  -1   0   7 1365.66   61.79
  -1   0   7 1416.66   64.39
   0   0   7   -0.80    1.30
   0   0  -7    0.60    1.30
   0   0   7    0.70    0.70
   0   0   7   -0.50    1.50
   1   0   7    2.40    0.80
   1   0   7    2.30    1.80
  -1   0  -7    5.00    2.40
   1   0   7    0.10    1.70
  -2   0  -7   -2.20    1.10
   2   0   7   -0.60    1.60
  -2   0  -7    1.10    1.00
   2   0   7   -1.60    1.50
  -3   0  -7    5.60    1.50
   3   0   7    6.60    2.70
  -3   0  -7    3.70    2.50
   3   0   7    6.10    2.60
   4   0   7   -0.70    1.70
   4   0   7    0.60    2.20
  -4   0  -7   -1.00    1.70
  -4   0  -7    0.00    1.30
   5   0   7  244.78   14.90
  -5   0  -7  224.58   12.30
  -5   0  -7  230.08   14.60
   5   0   7  226.48   14.20
   6   0   7    3.70    2.80
  -6   0  -7   -2.10    1.40
  -6   0  -7   -1.30    1.30
   6   0   7    2.30    2.30
  -7   0  -7  233.38   13.10
   7   0   7  223.88   15.20
   7   0   7  224.58   14.60
  -7   0  -7  232.98   15.20
   8   0   7    0.40    2.40
   8   0   7   -0.40    1.90
  -8   0  -7    0.90    1.80
  -8   0  -7    2.10    2.50
   9   0   7  600.64   31.70
  -9   0  -7  584.34   30.30
  -9   0  -7  607.94   32.70
   9   0   7  655.83   33.80
 -10   0  -7    1.10    2.20
  10   0   7   -1.10    2.50
 -10   0  -7    0.70    2.60
  10   0   7   -0.80    2.00
  11   0   7   37.60    6.50
 -11   0  -7   27.00    6.30
 -11   0  -7   38.60    6.10
  11   0   7   30.00    6.80
  12   0   7   -3.50    3.20
  12   0   7    2.40    2.90
 -12   0  -7   -0.60    1.90
 -12   0  -7    3.20    3.70
  13   0   7   82.19    9.90
 -13   0  -7   80.29   12.90
 -13   0  -7   81.59   11.30
  13   0   7   74.29   11.50
 -14   0  -7    4.00    3.90
  14   0   7   -4.00    3.80
 -15   0  -7  135.79   15.30
  15   0   7  169.98   18.80
  16   0   7    2.30    4.50
 -16   0  -7   -2.40    3.80
 -17   0  -7    8.20    5.60
  17   0   7    1.70    6.00
 -18   0  -7   -2.70    4.30
  18   0   7    2.50    5.20
  19   0   7  388.36   29.70
 -19   0  -7  339.07   25.80
  20   0   7   -5.80    6.10
 -20   0  -7   -2.70    5.40
 -21   0  -7  170.28   23.40
  21   0   7  179.48   24.10
  22   0   7    0.60    7.90
 -26   1   7    1.40    6.60
  25  -1  -7   -2.00    5.00
 -25  -1   7    8.30    7.30
  25   1  -7   13.20    7.60
 -25   1   7    4.70    6.40
  24  -1  -7    9.70    6.10
 -24  -1   7   11.00    6.50
 -24   1   7    1.90    6.40
  24   1  -7    2.90    6.10
  23  -1  -7  128.49   17.40
 -23  -1   7   79.99   13.80
  23   1  -7  126.89   17.20
 -23   1   7   86.29   14.10
 -22  -1   7   11.50    6.10
  22  -1  -7    9.90    5.60
  22   1  -7   -0.80    3.70
 -22   1   7    2.50    5.00
 -21  -1   7  103.89   15.60
  21  -1  -7   92.79   14.20
 -21   1   7  112.49   16.10
  21   1  -7  116.39   15.60
  20  -1  -7   42.10    9.50
 -20  -1   7   43.20    9.60
 -20   1   7   49.50   10.30
  20   1  -7   42.50    9.10
 -19  -1   7   41.60    9.20
  19  -1  -7   34.10    8.10
 -19   1   7   26.90    7.90
  19   1  -7   30.70    7.70
 -18  -1   7   38.10    8.70
  18  -1  -7   29.90    7.20
  18   1  -7   38.30    7.90
 -18   1   7   38.50    8.50
 -17  -1   7   33.00    7.90
  17  -1  -7   34.10    7.00
  17  -1  -7   21.50    6.00
 -17   1   7   25.40    7.00
  17   1  -7   36.30    7.30
 -16  -1   7   40.30    8.00
  16  -1  -7   39.40    8.10
  16  -1  -7   43.80    7.50
 -16  -1   7   39.30    7.10
 -16   1   7   47.60    8.70
  16   1  -7   33.60    7.30
  15  -1  -7  272.47   17.90
 -15  -1   7  265.67   17.50
  15  -1  -7  272.97   18.60
 -15  -1   7  262.87   18.70
  15   1  -7  249.78   17.90
 -15   1   7  247.08   18.40
 -14  -1   7   46.50    8.40
  14  -1  -7   31.30    6.60
  14  -1  -7   38.30    6.60
 -14  -1   7   34.50    6.70
  14   1  -7   32.40    6.30
 -14   1   7   21.10    5.90
 -13  -1   7  138.89   12.10
 -13  -1   7  158.68   12.10
  13  -1  -7  135.89   11.40
  13  -1  -7  141.19   11.40
  13   1  -7  122.79   11.00
 -13   1   7  146.29   14.80
 -12  -1   7   64.09    8.60
 -12  -1   7   47.90    7.00
  12  -1  -7   54.69    7.60
  12  -1  -7   32.60    6.00
 -12   1   7   37.00    6.70
 -12   1   7   44.20    5.10
  12   1  -7   49.10    7.20
 -11  -1   7  270.87   16.80
  11  -1  -7  259.07   16.30
  11  -1  -7  257.47   16.20
 -11  -1   7  242.88   16.50
 -11   1   7  246.68   14.20
 -11   1   7  273.17   17.00
  11   1  -7  263.47   16.60
  11   1  -7  263.07   13.30
 -10  -1   7   24.60    5.00
  10  -1  -7   31.30    5.30
 -10  -1   7   37.80    6.30
  10  -1  -7   36.00    5.40
 -10   1   7   36.70    6.30
  10   1  -7   38.40    6.10
 -10   1   7   33.80    4.40
  10   1  -7   33.30    3.50
   9  -1  -7   85.59    8.40
   9  -1  -7   56.99    7.10
  -9  -1   7   74.89    8.40
  -9  -1   7   61.29    7.60
  -9   1   7   69.79    5.60
   9   1  -7   68.59    4.60
   9   1  -7   63.49    7.80
  -9   1   7   59.19    7.80
  -8  -1   7   95.99    9.60
  -8  -1   7  101.59    8.00
   8  -1  -7   82.49    8.80
   8  -1  -7  104.79    7.80
  -8   1   7   88.09    6.70
   8   1  -7   98.79    8.00
  -8   1   7  102.59    8.20
   8   1  -7   91.49    5.70
  -7  -1   7   14.90    3.50
  -7  -1   7   12.20    3.50
   7  -1  -7   17.30    3.90
   7  -1  -7   14.20    3.00
   7   1  -7   16.30    2.30
  -7   1   7   11.60    2.60
   7   1  -7   15.80    3.60
  -7   1   7   19.50    4.00
   6  -1  -7    1.70    1.80
  -6  -1   7   -1.50    1.80
   6  -1  -7    1.70    1.50
  -6  -1   7    1.00    1.70
   6   1  -7   -0.60    1.00
  -6   1   7    1.10    1.80
   6   1  -7    2.70    2.00
  -6   1   7    0.30    1.30
  -5  -1   7    2.40    2.20
   5  -1  -7   15.90    3.70
   5  -1  -7   10.80    2.30
  -5  -1   7    7.10    2.20
   5   1  -7   10.50    2.80
  -5   1   7    4.30    2.20
  -5   1   7    9.30    2.40
   5   1  -7   10.10    1.90
   4  -1  -7   31.10    4.70
   4  -1  -7   31.70    3.80
  -4  -1   7   40.10    5.50
  -4  -1   7   24.90    3.60
  -4   1   7   30.60    4.40
   4   1  -7   36.50    4.80
  -4   1   7   33.50    4.30
   4   1  -7   33.30    3.70
  -3  -1   7   89.29    5.90
  -3  -1   7   90.99    7.50
   3  -1  -7   95.99    6.00
   3  -1  -7   89.69    7.40
   3   1  -7   97.09    6.30
  -3   1   7   97.89    7.30
   3   1  -7   93.49    6.90
  -3   1   7   82.39    6.30
   2  -1  -7  208.58   10.60
  -2  -1   7  201.38   10.20
  -2  -1   7  188.88   12.30
   2  -1  -7  214.78   12.40
   2   1  -7  202.58   11.80
  -2   1   7  189.68   10.90
   2   1  -7  206.48   11.30
  -2   1   7  181.98   11.90
   1  -1  -7  202.58   10.20
  -1  -1   7  199.98   12.20
  -1  -1   7  184.38    9.50
   1  -1  -7  202.48   12.10
  -1  -1   7  192.98   12.40
   1   1  -7  201.58   11.20
  -1   1   7  183.48   11.90
  -1   1   7  182.68   10.30
   0  -1  -7   31.90    4.10
   0  -1  -7   30.10    4.90
   0  -1   7   30.20    5.10
   0  -1   7   34.70    5.00
   0   1   7   34.00    4.10
   0   1  -7   29.90    4.40
   0   1   7   39.90    5.40
   1  -1   7   98.49    7.50
  -1  -1  -7   93.89    7.50
   1  -1   7   75.19    8.40
  -1  -1  -7   87.49    6.60
  -1   1  -7   90.19    7.10
   1   1   7   82.19    7.20
   1   1   7   89.19    6.40
   2  -1   7   97.29    8.40
   2  -1   7   89.09    7.40
  -2  -1  -7   96.39    8.20
  -2  -1  -7   94.29    7.00
   2   1   7  100.19    8.00
  -2   1  -7   98.09    7.70
   2   1   7  105.29    7.10
   3  -1   7    0.30    1.60
  -3  -1  -7    0.60    2.10
   3  -1   7    1.80    2.30
  -3  -1  -7    2.50    1.60
   3   1   7    1.00    1.90
  -3   1  -7    0.60    0.70
   3   1   7    0.70    1.70
  -3   1  -7    0.90    1.80
   4  -1   7  143.89    9.70
  -4  -1  -7  135.99    9.10
   4  -1   7  131.49   10.70
  -4  -1  -7  140.49   10.30
   4   1   7  124.19    9.10
  -4   1  -7  129.99    7.10
   4   1   7  121.39    9.80
  -4   1  -7  141.99   10.30
   5  -1   7  402.56   22.30
   5  -1   7  423.56   24.20
  -5  -1  -7  421.26   22.10
  -5  -1  -7  456.55   23.70
  -5   1  -7  421.66   23.30
   5   1   7  422.96   22.50
  -5   1  -7  422.66   20.10
   5   1   7  427.46   23.40
   6  -1   7  370.16   20.40
  -6  -1  -7  357.76   21.20
  -6  -1  -7  388.86   20.40
   6  -1   7  359.46   22.10
   6   1   7  361.86   20.50
   6   1   7  380.36   21.40
  -6   1  -7  368.66   18.30
  -6   1  -7  394.46   21.80
   7  -1   7 1040.10   50.89
  -7  -1  -7  971.80   49.10
  -7  -1  -7 1039.80   48.50
   7  -1   7 1012.00   48.10
  -7   1  -7 1060.09   49.80
  -7   1  -7  953.50   46.10
   7   1   7  991.70   48.80
   7   1   7 1029.70   49.40
  -8  -1  -7    0.60    2.20
   8  -1   7    1.10    1.90
   8  -1   7   -1.10    2.60
  -8  -1  -7   -2.00    2.20
  -8   1  -7    2.10    2.60
  -8   1  -7    0.70    1.80
   8   1   7    3.00    2.60
   8   1   7    5.00    2.90
  -9  -1  -7   80.79    9.80
  -9  -1  -7   92.29    9.80
   9  -1   7   91.99    9.30
   9  -1   7   86.49   10.80
  -9   1  -7   82.19    7.00
  -9   1  -7   95.49   10.80
   9   1   7   84.59   10.10
   9   1   7   83.49    9.60
  10  -1   7   16.50    3.80
  10  -1   7   11.00    4.40
 -10  -1  -7   17.90    4.80
 -10  -1  -7   14.90    4.70
  10   1   7   24.80    5.50
 -10   1  -7   13.00    3.60
 -10   1  -7   19.30    5.80
  10   1   7   19.00    5.00
  11  -1   7  179.68   15.30
 -11  -1  -7  158.38   13.50
 -11  -1  -7  176.68   13.40
  11  -1   7  177.68   12.30
  11   1   7  174.88   14.30
  11   1   7  161.68   13.30
 -11   1  -7  196.38   15.00
 -12  -1  -7    4.60    3.80
  12  -1   7    5.00    4.60
 -12  -1  -7   12.40    4.30
  12   1   7    3.80    4.10
  12   1   7    7.30    4.00
 -12   1  -7   18.60    6.20
 -13  -1  -7   28.70    6.60
  13  -1   7   10.60    5.80
 -13  -1  -7   14.30    5.30
 -13   1  -7   17.00    5.80
  13   1   7   26.00    6.20
  13   1   7   17.00    6.30
 -14  -1  -7   -2.00    3.20
  14  -1   7    5.20    5.10
 -14  -1  -7   -1.60    3.50
  14   1   7    6.20    5.10
  14   1   7    0.70    3.40
 -14   1  -7   -0.40    4.10
 -15  -1  -7    2.30    3.30
  15  -1   7    0.60    4.00
 -15   1  -7   -0.90    3.80
  15   1   7    1.70    4.10
  15   1   7    5.80    5.10
  16  -1   7   19.20    7.80
 -16  -1  -7   27.30    7.40
 -16   1  -7   22.40    7.60
  16   1   7   23.70    8.30
 -17  -1  -7   88.89   13.00
  17  -1   7   69.39   14.20
 -17   1  -7   96.29   14.40
  17   1   7   94.39   14.80
  18  -1   7   -5.50    4.70
 -18  -1  -7    1.70    4.70
  18   1   7   -2.40    4.30
 -18   1  -7   -1.30    5.30
  19  -1   7   27.00   10.60
 -19   1  -7   42.00   11.20
  19   1   7   57.79   12.50
  20  -1   7   -0.10    6.40
  20   1   7    5.50    6.70
 -20   1  -7   -7.10    5.40
  21  -1   7    1.50    6.80
 -21   1  -7   -1.70    5.10
  21   1   7    5.80    8.10
  22  -1   7   17.70   10.70
  22   1   7    0.80    7.90
 -22   1  -7   11.40    9.10
 -25  -2   7   -4.70    6.10
  25  -2  -7    1.10    5.60
 -25   2   7    4.70    6.30
  25   2  -7    0.20    5.50
 -24  -2   7   29.10    9.50
  24  -2  -7   26.80    9.30
 -24   2   7   14.70    8.00
  24   2  -7   14.30    7.70
 -23  -2   7   30.30    9.10
  23  -2  -7   53.79   11.90
  23   2  -7   29.90    8.90
 -23   2   7   48.80   11.60
  22  -2  -7   18.90    8.00
 -22  -2   7   35.30    8.80
  22   2  -7   32.40    9.20
 -22   2   7   34.90   10.40
  21  -2  -7    0.40    4.50
 -21  -2   7    9.10    5.50
 -21   2   7   -2.10    4.10
  21   2  -7    0.30    3.70
  20  -2  -7   40.40    9.30
 -20  -2   7   47.60   10.50
  20  -2  -7   38.60    9.80
  20   2  -7   44.30    9.50
 -20   2   7   49.00   10.90
 -19  -2   7    7.20    4.60
  19  -2  -7   -0.30    3.80
  19  -2  -7    3.60    4.40
  19   2  -7    4.30    3.90
 -19   2   7    1.50    4.50
  18  -2  -7   28.30    7.10
  18  -2  -7   27.20    7.00
 -18  -2   7   36.20    8.30
 -18   2   7   11.80    5.70
  18   2  -7   16.60    4.90
  18   2  -7   24.70    6.90
  17  -2  -7   -4.00    3.50
  17  -2  -7   -1.10    3.00
 -17  -2   7    1.40    4.10
 -17   2   7   -3.20    3.80
  17   2  -7   -1.30    3.10
  17   2  -7    4.70    3.20
 -16  -2   7  315.27   23.00
[truncated: 553,868 more chars]
