# Supplementary material for: Crystal structure of 2-chloro-1,3-bis­(2,6-diiso­propyl­phen­yl)-1,3,2-di­aza­phospho­lidine 2-oxide
Source: Acta Crystallogr E Crystallogr Commun. 2017 Apr 21;73(Pt 5):735–7. doi: 10.1107/S2056989017005825 (PMC5418795; doi:10.1107/S2056989017005825)
Supplement: Supplementary file 2 [file e-73-00735-Isup2.hkl]

data_I                                                                          
_shelx_title ' ART060_0m_a.res in P2(1)/n'                                      
_shelx_refln_list_code          4                                               
_shelx_F_calc_maximum      244.48                                               
_exptl_crystal_F_000       992.00                                               
_reflns_d_resolution_high  0.7473                                               
                                                                                
loop_                                                                           
 _space_group_symop_operation_xyz                                               
 'x, y, z'                                                                      
 '-x+1/2, y+1/2, -z+1/2'                                                        
 '-x, -y, -z'                                                                   
 'x-1/2, -y-1/2, z-1/2'                                                         
                                                                                
_cell_length_a    19.9843                                                       
_cell_length_b     6.6328                                                       
_cell_length_c    20.1400                                                       
_cell_angle_alpha  90.000                                                       
_cell_angle_beta  106.818                                                       
_cell_angle_gamma  90.000                                                       
                                                                                
_shelx_F_squared_multiplier     1.000                                           
                                                                                
loop_                                                                           
 _refln_index_h                                                                 
 _refln_index_k                                                                 
 _refln_index_l                                                                 
 _refln_F_squared_calc                                                          
 _refln_F_squared_meas                                                          
 _refln_F_squared_sigma                                                         
 _refln_observed_status                                                         
   2   0   0      59771.80      59864.98      1591.71 o                         
   4   0   0        545.25        492.57        18.48 o                         
   6   0   0      15304.74      15876.71       348.95 o                         
   8   0   0        511.97        517.93        20.86 o                         
  10   0   0      11028.08      10953.42       249.41 o                         
  12   0   0       2209.18       2253.03        64.06 o                         
  14   0   0        254.42        249.03        26.34 o                         
  16   0   0       3659.13       3478.26       116.08 o                         
  18   0   0       1216.44       1224.17        62.90 o                         
  20   0   0       1298.65       1166.13       158.44 o                         
  22   0   0       1214.20       1281.98       105.81 o                         
  24   0   0         11.23         35.69        30.11 o                         
   1   1   0       3483.30       3640.58        58.55 o                         
   2   1   0       2420.34       2537.74        43.53 o                         
   3   1   0       1826.16       1976.45        38.89 o                         
   4   1   0          0.70         -2.21         3.02 o                         
   5   1   0       3237.00       3522.24        63.90 o                         
   6   1   0        468.29        540.53        15.89 o                         
   7   1   0       9318.08      10026.47       162.39 o                         
   8   1   0        111.86         74.05         5.78 o                         
   9   1   0       1419.07       1478.57        30.85 o                         
  10   1   0       1180.54       1107.59        24.18 o                         
  11   1   0         55.18         54.07         6.52 o                         
  12   1   0       1197.18       1218.78        32.31 o                         
  13   1   0         18.19         25.18         6.97 o                         
  14   1   0         83.60         70.09         9.87 o                         
  15   1   0        215.99        256.50        17.71 o                         
  16   1   0          0.28         -2.17         8.23 o                         
  17   1   0        340.54        313.94        26.21 o                         
  18   1   0        851.22        938.99        68.58 o                         
  19   1   0        302.88        345.84        30.35 o                         
  20   1   0        828.14        980.53        52.44 o                         
  21   1   0        501.63        527.67        41.56 o                         
  22   1   0          1.03         22.86        16.74 o                         
  23   1   0        551.42        694.82        54.93 o                         
  24   1   0        199.97        270.85        37.77 o                         
  25   1   0          0.00        -17.76        23.92 o                         
   0   2   0       7637.51       7735.57       182.90 o                         
   1   2   0      15127.52      16955.06       278.82 o                         
   2   2   0        535.68        587.46        15.25 o                         
   3   2   0       8551.00       9714.81       144.90 o                         
   4   2   0        257.71        244.72         9.75 o                         
   5   2   0        585.76        639.90        15.94 o                         
   6   2   0        226.16        285.14        11.13 o                         
   7   2   0          3.44         -0.39         2.57 o                         
   8   2   0       1008.62       1050.20        28.37 o                         
   9   2   0       1411.10       1444.10        34.95 o                         
  10   2   0         60.42         33.17         9.30 o                         
  11   2   0        163.68        125.98        11.04 o                         
  12   2   0         17.65         17.93         6.62 o                         
  13   2   0        926.79        914.56        29.39 o                         
  14   2   0        688.18        740.94        33.67 o                         
  15   2   0        537.45        594.85        31.08 o                         
  16   2   0         86.86        100.45        14.50 o                         
  17   2   0         94.54         73.67        15.18 o                         
  18   2   0         97.62        132.53        19.99 o                         
  19   2   0         77.05         57.41        16.58 o                         
  20   2   0        346.54        447.10        44.65 o                         
  21   2   0        224.52        278.26        32.72 o                         
  22   2   0        779.08        839.05        51.42 o                         
  23   2   0         36.65         38.87        20.84 o                         
  24   2   0        139.69        130.71        36.63 o                         
   1   3   0        532.08        486.63        23.58 o                         
   2   3   0       3043.26       2943.68        54.06 o                         
   3   3   0        999.47       1053.00        24.57 o                         
   4   3   0       3372.12       3574.69        63.90 o                         
   5   3   0       4103.14       3918.18        77.10 o                         
   6   3   0       2457.16       2411.84        56.13 o                         
   7   3   0       2845.17       2929.05        55.17 o                         
   8   3   0       2243.28       2227.56        52.48 o                         
   9   3   0       1584.86       1649.69        42.81 o                         
  10   3   0        156.29        144.60        12.44 o                         
  11   3   0         46.52         51.23        10.23 o                         
  12   3   0       2669.86       2716.15        67.37 o                         
  13   3   0        140.53        133.31        14.88 o                         
  14   3   0        650.21        722.17        37.59 o                         
  15   3   0         19.95         23.98        10.73 o                         
  16   3   0       1712.63       1713.31        52.80 o                         
  17   3   0        897.57        889.37        42.26 o                         
  18   3   0          6.48         19.53        11.86 o                         
  19   3   0         60.24         57.45        14.50 o                         
  20   3   0        424.38        395.54        37.93 o                         
  21   3   0         27.87         23.58        16.88 o                         
  22   3   0         20.13         17.80        20.73 o                         
  23   3   0        419.58        480.39        55.88 o                         
   0   4   0       3934.04       3897.76       101.84 o                         
   1   4   0        461.92        503.06        19.45 o                         
   2   4   0       3316.74       3454.61        65.05 o                         
   3   4   0        308.32        261.49        14.16 o                         
   4   4   0        654.81        674.30        21.50 o                         
   5   4   0         31.67         32.82         6.25 o                         
   6   4   0          7.29         12.78         5.54 o                         
   7   4   0        629.72        634.94        24.73 o                         
   8   4   0        990.63       1019.55        31.76 o                         
   9   4   0        646.43        615.26        28.38 o                         
  10   4   0        499.13        554.07        29.04 o                         
  11   4   0         86.77         65.41        12.27 o                         
  12   4   0          0.92         23.07        11.52 o                         
  13   4   0       1361.34       1340.32        50.85 o                         
  14   4   0        304.88        310.43        31.47 o                         
  15   4   0       1475.13       1415.77        58.17 o                         
  16   4   0         26.44         14.14        14.67 o                         
  17   4   0          5.51          4.96        14.20 o                         
  18   4   0        208.47        186.46        26.91 o                         
  19   4   0         20.29         19.54        16.97 o                         
  20   4   0         17.08         39.76        16.95 o                         
  21   4   0         21.64         22.05        23.91 o                         
  22   4   0        122.56        120.72        35.05 o                         
   1   5   0        135.02        106.19        18.89 o                         
   2   5   0         55.41         50.04         9.55 o                         
   3   5   0         77.03         55.36        10.47 o                         
   4   5   0       1716.26       1721.49        44.47 o                         
   5   5   0        649.82        633.79        27.07 o                         
   6   5   0        746.90        800.38        38.82 o                         
   7   5   0          6.67          9.49        10.38 o                         
   8   5   0        219.64        226.50        22.63 o                         
   9   5   0         37.26         39.76        13.80 o                         
  10   5   0          1.63         -0.48        10.36 o                         
  11   5   0         43.63         47.14        14.30 o                         
  12   5   0         51.07         39.27        13.98 o                         
  13   5   0        117.95        144.22        20.70 o                         
  14   5   0        114.15        133.70        22.22 o                         
  15   5   0        151.46        177.85        23.41 o                         
  16   5   0       1318.87       1448.96        65.54 o                         
  17   5   0        298.71        316.06        32.58 o                         
  18   5   0        275.57        269.89        27.51 o                         
  19   5   0         15.46          0.14        16.62 o                         
  20   5   0          0.19        -10.23        19.89 o                         
  21   5   0        102.21         54.01        53.36 o                         
   0   6   0        795.61        775.42        53.62 o                         
   1   6   0         20.57         -3.92         9.90 o                         
   2   6   0        130.29        186.02        19.13 o                         
   3   6   0         57.11         57.04        13.51 o                         
   4   6   0       1064.45       1080.42        52.75 o                         
   5   6   0        116.95        104.05        19.47 o                         
   6   6   0          0.84         -2.25        12.50 o                         
   7   6   0       1281.40       1384.82        63.34 o                         
   8   6   0         73.43         59.64        18.20 o                         
   9   6   0         12.32         33.91        15.64 o                         
  10   6   0        181.67        154.80        26.50 o                         
  11   6   0        913.36       1038.15        69.29 o                         
  12   6   0          5.02         25.75        17.94 o                         
  13   6   0          1.84          8.24        16.83 o                         
  14   6   0        146.66        149.24        26.42 o                         
  15   6   0         27.75          8.12        16.80 o                         
  16   6   0        260.01        241.53        31.23 o                         
  17   6   0         12.87         29.93        20.07 o                         
  18   6   0         76.70         77.04        36.13 o                         
   1   7   0         58.04         46.62        16.03 o                         
   2   7   0         32.55         31.13        17.24 o                         
   3   7   0          1.50         19.03        17.71 o                         
   4   7   0        255.09        262.78        29.92 o                         
   5   7   0        442.26        407.75        39.75 o                         
   6   7   0        184.45        162.01        27.89 o                         
   7   7   0         23.79         42.18        18.78 o                         
   8   7   0        141.37        147.92        26.89 o                         
   9   7   0        136.39        139.40        25.83 o                         
  10   7   0         21.35         41.28        20.69 o                         
  11   7   0        126.64         93.73        24.98 o                         
  12   7   0          0.98         15.01        20.05 o                         
  13   7   0        412.06        445.82        45.26 o                         
  14   7   0          5.32        -18.34        18.34 o                         
  15   7   0          0.37        -46.85        46.85 o                         
   0   8   0          9.46         -3.90        41.64 o                         
   1   8   0        772.58        724.89        62.75 o                         
   2   8   0          1.93         29.63        18.72 o                         
   3   8   0         20.95          9.09        37.10 o                         
   4   8   0        333.64        299.00        35.57 o                         
   5   8   0          0.32         13.84        20.94 o                         
   6   8   0        443.89        405.15        61.27 o                         
   7   8   0          2.96         -9.81        18.12 o                         
   8   8   0         50.19         75.98        24.58 o                         
   9   8   0        288.66        331.19        54.85 o                         
  10   8   0          5.34         39.34        32.78 o                         
 -25   0   1          5.40         38.57        32.43 o                         
 -23   0   1         38.22         25.09        28.25 o                         
 -21   0   1       3526.52       3340.64       156.64 o                         
 -19   0   1       2656.49       2636.37       126.90 o                         
 -17   0   1       2182.93       2220.79        92.21 o                         
 -15   0   1       2891.26       2856.30        97.74 o                         
 -13   0   1        768.63        730.54        31.41 o                         
 -11   0   1        131.21        112.65        11.87 o                         
  -9   0   1      11402.41      11900.80       267.41 o                         
  -7   0   1      14165.76      14902.25       328.93 o                         
  -5   0   1       6729.87       6966.60       182.09 o                         
  -3   0   1       4056.51       4181.54       148.29 o                         
   3   0   1       1396.25       1405.07        64.61 o                         
   5   0   1      20389.70      21163.63       460.96 o                         
   7   0   1       7646.46       7466.42       170.31 o                         
   9   0   1       1325.15       1260.51        38.87 o                         
  11   0   1         20.76         23.00         7.83 o                         
  13   0   1        178.23        154.02        15.81 o                         
  15   0   1       1710.29       1716.44        78.08 o                         
  17   0   1         28.26         51.25        19.21 o                         
  19   0   1        286.92        407.52        42.15 o                         
  21   0   1        352.79        547.66        67.16 o                         
  23   0   1        330.72        284.44        51.50 o                         
 -25   1   1          4.02         35.34        22.52 o                         
 -24   1   1          2.94         37.20        18.44 o                         
 -23   1   1       1208.06       1413.53        80.17 o                         
 -22   1   1          4.91         25.10        17.27 o                         
 -21   1   1       1058.84       1078.91       103.30 o                         
 -20   1   1         63.74         39.81        15.31 o                         
 -19   1   1        335.71        353.70        31.35 o                         
 -18   1   1         13.63         17.92        11.68 o                         
 -17   1   1       1002.24       1047.03        47.90 o                         
 -16   1   1        198.16        213.45        30.31 o                         
 -15   1   1        107.14        110.65        11.94 o                         
 -14   1   1       1565.90       1628.11        41.00 o                         
 -13   1   1         95.13         82.02         9.57 o                         
 -12   1   1        605.56        652.61        22.07 o                         
 -11   1   1        669.90        504.59        16.62 o                         
 -10   1   1       2706.38       2888.10        53.24 o                         
  -9   1   1       4045.96       4429.91        75.98 o                         
  -8   1   1       4601.50       5001.22        90.79 o                         
  -7   1   1       3308.40       3656.73        91.69 o                         
  -6   1   1        617.32        649.46        17.01 o                         
  -5   1   1        180.09        197.08         8.91 o                         
  -4   1   1        845.46        854.26        32.52 o                         
  -3   1   1          0.12          1.32         2.64 o                         
  -2   1   1       4279.13       4718.00       161.36 o                         
  -1   1   1      10705.85      11349.60       186.83 o                         
   0   1   1      18888.99      19377.85       326.37 o                         
   1   1   1      10742.82      11391.49       194.32 o                         
   2   1   1       3257.33       3365.35        76.48 o                         
   3   1   1       1488.47       1375.83        30.12 o                         
   4   1   1          8.77          5.65         4.17 o                         
   5   1   1       1807.28       1914.57        44.40 o                         
   6   1   1          1.01          4.55         2.88 o                         
   7   1   1       1293.87       1322.49        27.22 o                         
   8   1   1        996.27       1016.08        23.01 o                         
   9   1   1        873.37        819.38        20.62 o                         
  10   1   1       2084.62       2151.00        42.47 o                         
  11   1   1       1826.56       1846.12        38.51 o                         
  12   1   1        485.94        498.75        22.05 o                         
  13   1   1        941.50        922.70        29.11 o                         
  14   1   1       2215.12       2171.46        51.55 o                         
  15   1   1          1.67          5.64         6.95 o                         
  16   1   1       2236.70       2123.66        58.14 o                         
  17   1   1        928.60        952.97        46.64 o                         
  18   1   1        157.53        206.03        27.09 o                         
  19   1   1         72.28         99.94        18.52 o                         
  20   1   1        173.18        195.03        24.55 o                         
  21   1   1        792.06        953.36        53.35 o                         
  22   1   1          8.21         38.00        19.06 o                         
  23   1   1        139.72         99.53        27.16 o                         
  24   1   1        360.77        250.20        46.11 o                         
  25   1   1          0.21         27.54        34.16 o                         
 -25   2   1         40.50         83.10        30.04 o                         
 -24   2   1         45.02         39.43        34.37 o                         
 -23   2   1        219.14        220.15        32.85 o                         
 -22   2   1        255.13        291.62        30.18 o                         
 -21   2   1        190.27        167.26        24.43 o                         
 -20   2   1         18.99          4.10        12.39 o                         
 -19   2   1        160.54        184.69        23.75 o                         
 -18   2   1          0.74         -7.12        10.17 o                         
 -17   2   1          9.84         -9.33        10.38 o                         
 -16   2   1       1403.21       1334.46        43.20 o                         
 -15   2   1        149.41        138.36        14.41 o                         
 -14   2   1         53.43         50.55        10.89 o                         
 -13   2   1       2454.63       2350.26        60.41 o                         
 -12   2   1       1405.52       1411.07        36.95 o                         
 -11   2   1         20.35         16.68         5.74 o                         
 -10   2   1        104.51        130.65        11.72 o                         
  -9   2   1       1735.07       1736.64        45.27 o                         
  -8   2   1        451.40        458.53        17.96 o                         
  -7   2   1       4438.85       4994.96        91.15 o                         
  -6   2   1       1682.19       1707.94        38.34 o                         
  -5   2   1        946.81       1091.99        23.00 o                         
  -4   2   1       3411.50       3593.00        58.09 o                         
  -3   2   1       2617.99       2654.29        47.05 o                         
  -2   2   1       4204.09       4580.99        81.18 o                         
  -1   2   1       1845.42       1917.33        33.42 o                         
   0   2   1       3294.41       3604.28        62.74 o                         
   1   2   1       4565.06       4370.26        73.02 o                         
   2   2   1       5670.71       5915.94        96.77 o                         
   3   2   1         10.03         -0.43         3.24 o                         
   4   2   1       5728.99       6018.98       108.91 o                         
   5   2   1         13.59         21.11         4.26 o                         
   6   2   1       3045.20       3003.89        62.37 o                         
   7   2   1        843.83        805.72        22.73 o                         
   8   2   1         37.91         56.71         5.90 o                         
   9   2   1        135.71        117.47         7.90 o                         
  10   2   1       1317.74       1349.00        34.67 o                         
  11   2   1        715.35        708.49        25.51 o                         
  12   2   1          9.71          6.19         6.20 o                         
  13   2   1       1086.16       1095.02        33.20 o                         
  14   2   1       2271.44       2254.75        54.63 o                         
  15   2   1        667.89        660.87        33.04 o                         
  16   2   1       1802.53       1874.61        66.73 o                         
  17   2   1         69.85         76.41        14.02 o                         
  18   2   1       1154.38       1240.09        56.31 o                         
  19   2   1        640.12        601.02        41.59 o                         
  20   2   1        286.71        255.49        28.01 o                         
  21   2   1         17.19         29.92        16.84 o                         
  22   2   1          0.36          4.30        14.87 o                         
  23   2   1        347.60        284.43        41.41 o                         
  24   2   1         62.36         48.28        36.78 o                         
 -24   3   1        143.95        161.84        37.35 o                         
 -23   3   1         17.58          2.11        17.72 o                         
 -22   3   1         46.70         54.14        18.65 o                         
 -21   3   1         34.41         50.45        17.63 o                         
 -20   3   1         32.86         47.90        17.35 o                         
 -19   3   1        172.42        147.73        19.30 o                         
 -18   3   1          0.23         20.96        12.44 o                         
 -17   3   1         94.01         94.88        14.49 o                         
 -16   3   1        607.21        687.69        36.23 o                         
 -15   3   1        423.65        471.76        28.94 o                         
 -14   3   1       1127.42       1143.71        40.98 o                         
 -13   3   1         68.32         67.92        15.71 o                         
 -12   3   1       2667.53       2717.17        66.98 o                         
 -11   3   1        253.88        256.49        18.68 o                         
 -10   3   1       2276.48       2464.21        60.18 o                         
  -9   3   1       2833.61       2919.87        61.25 o                         
  -8   3   1       2009.02       2024.50        41.20 o                         
  -7   3   1         21.96         26.82         9.94 o                         
  -6   3   1       2740.27       2966.39        54.99 o                         
  -5   3   1       1037.41       1176.15        26.74 o                         
  -4   3   1        523.39        403.61        14.44 o                         
  -3   3   1        800.54        935.93        28.00 o                         
  -2   3   1       2094.96       2055.07        40.18 o                         
  -1   3   1       1291.05       1429.04        28.83 o                         
   0   3   1        524.39        537.72        20.17 o                         
   1   3   1       1128.74       1089.55        31.68 o                         
   2   3   1       1424.22       1384.13        41.08 o                         
   3   3   1        528.56        479.42        17.00 o                         
   4   3   1        127.00        120.75         9.28 o                         
   5   3   1          3.64          0.61         4.00 o                         
   6   3   1        106.97         79.25         7.60 o                         
   7   3   1         17.53          6.75         4.38 o                         
   8   3   1        538.13        502.05        21.21 o                         
   9   3   1        239.68        281.84        17.18 o                         
  10   3   1         24.02          4.01         6.16 o                         
  11   3   1        435.32        449.84        22.67 o                         
  12   3   1        153.78        171.37        16.59 o                         
  13   3   1          0.80         -7.49         7.49 o                         
  14   3   1       2314.40       2258.79        56.94 o                         
  15   3   1        657.51        646.25        34.54 o                         
  16   3   1        228.28        219.75        21.58 o                         
  17   3   1        137.10        136.09        18.03 o                         
  18   3   1         97.59         82.93        16.31 o                         
  19   3   1         17.92         23.70        14.92 o                         
  20   3   1          0.06         -6.57        15.77 o                         
  21   3   1         63.02         45.30        27.05 o                         
  22   3   1         10.57         -5.54        22.39 o                         
  23   3   1         57.12         75.35        33.43 o                         
 -22   4   1         82.00         80.30        26.94 o                         
 -21   4   1         12.00         10.57        19.66 o                         
 -20   4   1          2.07         -4.41        14.18 o                         
 -19   4   1         84.47         58.57        19.59 o                         
 -18   4   1        136.78        146.89        22.60 o                         
 -17   4   1        740.56        761.09        63.68 o                         
 -16   4   1        179.13        124.63        19.87 o                         
 -15   4   1          1.97        -10.02        11.00 o                         
 -14   4   1        431.01        442.24        28.81 o                         
 -13   4   1        865.46        813.57        36.67 o                         
 -12   4   1        823.91        842.24        36.79 o                         
 -11   4   1         22.49         21.00         9.55 o                         
 -10   4   1         29.53         37.26         9.77 o                         
  -9   4   1         59.99         73.40        11.64 o                         
  -8   4   1       1093.09       1118.03        36.11 o                         
  -7   4   1       2739.23       2737.18        59.73 o                         
  -6   4   1       3346.25       3348.09        63.63 o                         
  -5   4   1        968.88        959.26        25.34 o                         
  -4   4   1        316.42        292.74        14.69 o                         
  -3   4   1       1222.86       1230.79        30.83 o                         
  -2   4   1        312.02        301.49        15.21 o                         
  -1   4   1       4790.29       4863.10        86.52 o                         
   0   4   1         34.15         14.69         8.36 o                         
   1   4   1       1025.37       1076.89        27.23 o                         
   2   4   1         88.39         78.98        10.48 o                         
   3   4   1       1351.42       1375.32        32.20 o                         
   4   4   1        822.87        735.92        26.68 o                         
   5   4   1       1227.24       1166.84        29.05 o                         
   6   4   1       1084.29       1016.72        26.93 o                         
   7   4   1         12.67          1.55         6.74 o                         
   8   4   1          3.02          8.18         6.50 o                         
   9   4   1         21.45         15.75         9.73 o                         
  10   4   1         50.79         34.16        11.00 o                         
  11   4   1        617.45        650.17        48.24 o                         
  12   4   1        456.59        472.08        33.40 o                         
  13   4   1        450.63        429.73        31.13 o                         
  14   4   1         11.39         23.53        12.74 o                         
  15   4   1        288.77        388.44        31.77 o                         
  16   4   1        652.56        698.65        43.00 o                         
  17   4   1          1.01          9.01        13.86 o                         
  18   4   1          7.97         11.43        15.59 o                         
  19   4   1         34.28         31.91        18.70 o                         
  20   4   1          4.03          0.21        18.00 o                         
  21   4   1        148.99        159.92        37.33 o                         
  22   4   1        100.09         85.26        38.29 o                         
 -21   5   1         14.57        -20.42        27.81 o                         
 -20   5   1          8.22        -17.31        17.31 o                         
 -19   5   1        415.63        393.15        32.65 o                         
 -18   5   1         13.65          6.23        17.49 o                         
 -17   5   1         77.43         66.29        19.35 o                         
 -16   5   1        123.12         77.86        34.57 o                         
 -15   5   1        197.91        212.77        25.97 o                         
 -14   5   1        685.13        623.90        41.18 o                         
 -13   5   1        360.86        404.27        31.43 o                         
 -12   5   1          2.54          3.70        12.36 o                         
 -11   5   1         59.69         53.60        15.04 o                         
 -10   5   1        347.37        370.32        31.75 o                         
  -9   5   1         39.70         29.57        12.96 o                         
  -8   5   1        633.02        587.61        41.72 o                         
  -7   5   1        133.85        142.07        28.41 o                         
  -6   5   1        836.42        865.60        40.77 o                         
  -5   5   1       1483.34       1410.71        38.93 o                         
  -4   5   1        496.99        418.34        22.88 o                         
  -3   5   1       1390.62       1289.96        38.17 o                         
  -2   5   1        481.94        485.84        27.16 o                         
  -1   5   1        159.77        137.04        14.37 o                         
   0   5   1       3010.77       2882.87        64.02 o                         
   1   5   1        520.60        482.48        24.54 o                         
   2   5   1        247.08        240.44        17.64 o                         
   3   5   1        972.69        944.84        31.72 o                         
   4   5   1        176.37        183.69        15.42 o                         
   5   5   1        141.01        129.07        13.15 o                         
   6   5   1       1270.42       1256.16        51.41 o                         
   7   5   1        970.25        999.83        43.80 o                         
   8   5   1        340.82        366.21        30.19 o                         
   9   5   1       1422.84       1327.44        51.83 o                         
  10   5   1        178.13        204.60        25.09 o                         
  11   5   1        134.02        135.70        20.34 o                         
  12   5   1         21.39         13.86        14.02 o                         
  13   5   1        470.23        521.56        37.34 o                         
  14   5   1        201.05        187.03        24.13 o                         
  15   5   1         32.78         55.29        17.82 o                         
  16   5   1        606.78        664.90        63.31 o                         
  17   5   1        808.12        827.47        50.48 o                         
  18   5   1         67.87         79.16        24.89 o                         
  19   5   1        118.04        108.60        26.93 o                         
  20   5   1        549.98        607.99        53.31 o                         
 -18   6   1         27.99         25.03        23.15 o                         
 -17   6   1        439.35        471.09        46.46 o                         
 -16   6   1          6.23          1.74        19.18 o                         
 -15   6   1        156.72        203.82        31.58 o                         
 -14   6   1        153.34        171.78        28.34 o                         
 -13   6   1        102.16         65.16        22.61 o                         
 -12   6   1        399.05        386.88        37.52 o                         
 -11   6   1         49.99         37.19        17.70 o                         
 -10   6   1         13.38         22.05        15.74 o                         
  -9   6   1          1.23         37.38        16.48 o                         
  -8   6   1          1.68         -1.54        13.69 o                         
  -7   6   1        133.89        211.17        33.72 o                         
  -6   6   1          0.10          8.95        13.29 o                         
  -5   6   1        114.37        163.54        23.06 o                         
  -4   6   1          6.91         10.91        13.54 o                         
  -3   6   1         33.82         44.76        13.13 o                         
  -2   6   1       1212.96       1199.17        44.75 o                         
  -1   6   1          0.01         24.30        10.14 o                         
   0   6   1       1021.06        991.23        57.36 o                         
   1   6   1          0.01         -2.13         8.82 o                         
   2   6   1        345.26        346.29        25.34 o                         
   3   6   1        270.11        319.51        25.11 o                         
   4   6   1        168.62        214.93        25.73 o                         
   5   6   1        476.23        489.12        38.04 o                         
   6   6   1        308.79        367.56        43.29 o                         
   7   6   1         77.63         83.79        19.29 o                         
   8   6   1        835.76        758.05        49.93 o                         
   9   6   1         38.36         -3.77        13.96 o                         
  10   6   1          8.11         16.42        15.45 o                         
  11   6   1        149.18        138.55        22.12 o                         
  12   6   1        973.38        900.71        51.77 o                         
  13   6   1          0.64        -11.22        14.21 o                         
  14   6   1        421.18        449.82        38.64 o                         
  15   6   1        341.40        313.32        34.26 o                         
  16   6   1        176.13        146.27        30.62 o                         
  17   6   1         89.34         79.96        23.40 o                         
  18   6   1        300.91        315.75        59.38 o                         
 -15   7   1          7.46        -36.44        36.44 o                         
 -14   7   1        104.88         76.71        25.50 o                         
 -13   7   1        237.09        239.04        34.42 o                         
 -12   7   1        541.84        596.95        77.01 o                         
 -11   7   1        149.67        116.50        26.93 o                         
 -10   7   1        231.29        261.15        34.18 o                         
  -9   7   1         68.83         56.10        21.32 o                         
  -8   7   1        355.99        353.93        37.48 o                         
  -7   7   1        105.59        109.76        22.76 o                         
  -6   7   1        113.65        163.13        25.86 o                         
  -5   7   1         30.46          3.51        15.05 o                         
  -4   7   1          0.11         16.06        14.80 o                         
  -3   7   1        888.92        855.21        49.91 o                         
  -2   7   1        400.15        457.35        41.09 o                         
  -1   7   1        394.39        359.92        31.44 o                         
   0   7   1        508.41        519.90        54.06 o                         
   1   7   1        325.78        305.11        27.06 o                         
   2   7   1        199.68        136.61        35.31 o                         
   3   7   1       1144.67       1131.78        55.67 o                         
   4   7   1        173.09        178.74        26.59 o                         
   5   7   1         86.39         77.57        21.05 o                         
   6   7   1        450.24        474.88        46.96 o                         
   7   7   1         40.80         52.39        22.26 o                         
   8   7   1         25.29         34.05        19.05 o                         
   9   7   1         40.81         44.12        19.99 o                         
  10   7   1        489.84        512.67        47.66 o                         
  11   7   1         29.02         35.54        22.93 o                         
  12   7   1         30.03         25.33        20.64 o                         
  13   7   1        299.25        248.42        37.51 o                         
  14   7   1        111.03         97.19        37.34 o                         
 -11   8   1          0.00        -39.69        41.64 o                         
 -10   8   1        144.60        177.02        47.95 o                         
  -9   8   1         96.81        126.35        27.44 o                         
  -8   8   1        446.82        461.24        46.40 o                         
  -7   8   1         14.26         17.36        21.42 o                         
  -6   8   1          2.63        -18.10        21.41 o                         
  -5   8   1        212.58        223.12        50.61 o                         
  -4   8   1         59.10         70.45        22.96 o                         
  -3   8   1        384.16        347.04        38.58 o                         
  -2   8   1        120.40        163.35        33.34 o                         
  -1   8   1        147.66        235.89        36.96 o                         
   0   8   1        733.14        659.18        78.18 o                         
   1   8   1        454.32        420.75        48.47 o                         
   2   8   1        690.83        874.32        58.33 o                         
   3   8   1        111.80         65.56        31.86 o                         
   4   8   1         68.73         58.49        21.66 o                         
   5   8   1        233.42        270.06        36.49 o                         
   6   8   1          0.76         31.48        26.11 o                         
   7   8   1         26.91         32.16        21.10 o                         
   8   8   1        364.39        433.31        56.62 o                         
   9   8   1         54.73         21.11        27.76 o                         
  10   8   1          0.15        -31.89        31.89 o                         
 -26   0   2         11.24          7.16        50.10 o                         
 -24   0   2        341.68        324.02        54.52 o                         
 -22   0   2       1442.34       1588.98       106.20 o                         
 -20   0   2        219.83        258.89        43.07 o                         
 -18   0   2         25.57          0.41        17.89 o                         
 -16   0   2         39.17         55.14        19.28 o                         
 -14   0   2       1844.13       1792.33        55.61 o                         
 -12   0   2       6266.87       6233.72       149.60 o                         
 -10   0   2        492.86        415.30        31.92 o                         
  -8   0   2      12386.24      13006.68       289.96 o                         
  -6   0   2         63.89         74.28         7.92 o                         
  -4   0   2        223.39        243.76        16.72 o                         
  -2   0   2       4702.68       4816.87       124.72 o                         
   0   0   2       4549.33       4480.14       190.46 o                         
   2   0   2       1568.72       1787.82       103.48 o                         
   4   0   2        345.11        343.34        26.94 o                         
   6   0   2       2286.12       2420.47        81.60 o                         
   8   0   2         96.40         67.20         9.15 o                         
  10   0   2      10883.89      10619.17       243.57 o                         
  12   0   2       1057.70       1164.54        40.88 o                         
  14   0   2         65.13         67.41        16.14 o                         
  16   0   2       3616.98       3641.71       122.86 o                         
  18   0   2        148.59        158.63        29.72 o                         
  20   0   2       2821.23       2976.21       143.16 o                         
  22   0   2        670.08        683.51        75.35 o                         
  24   0   2         61.29         48.15        56.61 o                         
 -25   1   2         17.31         36.27        22.97 o                         
 -24   1   2         31.73         43.62        22.24 o                         
 -23   1   2          0.90          3.10        17.36 o                         
 -22   1   2        285.79        271.03        34.52 o                         
 -21   1   2        338.29        341.72        36.12 o                         
 -20   1   2       1181.92       1265.87        87.86 o                         
 -19   1   2         52.91         55.55        15.12 o                         
 -18   1   2        620.24        596.87        41.81 o                         
 -17   1   2         11.05         20.11        11.73 o                         
 -16   1   2       1748.71       1623.67        47.17 o                         
 -15   1   2          5.73         11.94         6.91 o                         
 -14   1   2       1718.72       1682.40        41.68 o                         
 -13   1   2        679.74        672.24        24.91 o                         
 -12   1   2        613.09        645.15        23.25 o                         
 -11   1   2       2659.10       2684.91        50.67 o                         
 -10   1   2        724.71        656.16        17.86 o                         
  -9   1   2       4146.58       4455.22        76.01 o                         
  -8   1   2          9.69          1.32         3.54 o                         
  -7   1   2       6654.36       7232.94       126.08 o                         
  -6   1   2       3928.72       4249.64        92.21 o                         
  -5   1   2       7124.54       7373.40       183.91 o                         
  -4   1   2       1979.95       2254.00        42.14 o                         
  -3   1   2        216.58        199.71         7.91 o                         
  -2   1   2      16346.92      17482.92       295.09 o                         
  -1   1   2       7758.86       8271.28       146.26 o                         
   0   1   2      20703.07      20833.78       412.07 o                         
   1   1   2       4357.68       4335.41        76.70 o                         
   2   1   2       2020.71       1959.97        35.63 o                         
   3   1   2      10224.03      10341.38       191.27 o                         
   4   1   2        940.25       1006.17        19.61 o                         
   5   1   2       1014.53        980.66        23.91 o                         
   6   1   2       2355.46       2416.15        43.76 o                         
   7   1   2        600.73        614.93        21.75 o                         
   8   1   2       4864.17       5010.44        85.27 o                         
   9   1   2       1932.64       2097.11        41.56 o                         
  10   1   2          2.62         -3.70         3.70 o                         
  11   1   2         33.38         20.77         5.48 o                         
  12   1   2       1481.58       1413.91        36.65 o                         
  13   1   2        263.19        282.93        17.62 o                         
  14   1   2        618.92        669.33        27.69 o                         
  15   1   2        475.25        514.19        25.80 o                         
  16   1   2        806.48        884.44        47.91 o                         
  17   1   2        544.28        540.95        31.51 o                         
  18   1   2        870.43        912.86        48.31 o                         
  19   1   2         81.70         63.53        17.17 o                         
  20   1   2        448.47        415.20        35.18 o                         
  21   1   2        120.26        112.90        21.42 o                         
  22   1   2         23.23         21.91        22.07 o                         
  23   1   2          2.87         29.28        24.99 o                         
  24   1   2          4.11         20.02        25.11 o                         
 -25   2   2        728.86        866.76       101.83 o                         
 -24   2   2          0.02         32.79        20.57 o                         
 -23   2   2        340.25        369.54        44.97 o                         
 -22   2   2        407.56        438.87        36.87 o                         
 -21   2   2         11.74          1.32        14.88 o                         
 -20   2   2          0.07        -12.16        12.16 o                         
 -19   2   2        323.86        351.81        33.12 o                         
 -18   2   2        252.75        281.63        29.16 o                         
 -17   2   2        383.96        391.87        28.09 o                         
 -16   2   2         15.61         10.51         9.08 o                         
 -15   2   2       2593.90       2530.70        65.12 o                         
 -14   2   2         66.41         60.93        11.00 o                         
 -13   2   2          5.69         10.59         7.13 o                         
 -12   2   2        441.63        417.81        23.42 o                         
 -11   2   2        681.19        680.42        27.03 o                         
 -10   2   2        513.48        511.22        32.00 o                         
  -9   2   2       9554.43      10367.02       224.91 o                         
  -8   2   2       2000.59       2058.72        43.65 o                         
  -7   2   2       1601.83       1822.86        34.33 o                         
  -6   2   2         28.65         31.03         4.12 o                         
  -5   2   2        421.37        423.86        12.80 o                         
  -4   2   2          2.67         -2.72         2.78 o                         
  -3   2   2       3583.52       3471.92        90.22 o                         
  -2   2   2       3092.12       3062.11        54.50 o                         
  -1   2   2       6479.37       6614.94       107.11 o                         
   0   2   2      11248.33      11200.04       207.65 o                         
   1   2   2      10995.25      11051.22       174.62 o                         
   2   2   2          3.18          3.52         2.95 o                         
   3   2   2       2926.15       2906.48        52.13 o                         
   4   2   2        716.70        729.45        21.61 o                         
   5   2   2       2955.89       3019.88        54.20 o                         
   6   2   2       1470.14       1490.74        31.18 o                         
   7   2   2         14.55         44.61         5.69 o                         
   8   2   2        143.15        116.38         9.09 o                         
   9   2   2        151.54        143.86        10.30 o                         
  10   2   2        252.50        221.46        14.49 o                         
  11   2   2       1185.72       1121.57        31.66 o                         
  12   2   2         11.15          6.23         6.44 o                         
  13   2   2          5.43          6.37         7.07 o                         
  14   2   2        741.70        703.20        29.61 o                         
  15   2   2         17.58          4.17         8.92 o                         
  16   2   2         34.60         29.09        10.52 o                         
  17   2   2         24.96         33.21        11.85 o                         
  18   2   2          1.50         -2.37        13.58 o                         
  19   2   2         25.32         29.92        14.87 o                         
  20   2   2        254.98        282.04        29.33 o                         
  21   2   2         48.49         59.77        23.72 o                         
  22   2   2          0.44         12.25        18.78 o                         
  23   2   2          1.58         12.01        22.07 o                         
  24   2   2        120.05        110.32        43.17 o                         
 -24   3   2         89.71        123.47        28.48 o                         
 -23   3   2         49.47         39.55        19.21 o                         
 -22   3   2         26.04         40.51        19.24 o                         
 -21   3   2          2.22          3.25        14.21 o                         
 -20   3   2        255.06        274.80        28.63 o                         
 -19   3   2        349.63        458.29        31.20 o                         
 -18   3   2        684.75        668.11        43.27 o                         
 -17   3   2        508.12        539.91        32.59 o                         
 -16   3   2        532.18        541.15        31.51 o                         
 -15   3   2          0.08         27.29        17.85 o                         
 -14   3   2        476.87        512.36        28.72 o                         
 -13   3   2        814.18        847.89        49.03 o                         
 -12   3   2        220.96        250.87        19.01 o                         
 -11   3   2        144.52        141.77        23.27 o                         
 -10   3   2       3463.17       3717.63       139.42 o                         
  -9   3   2        690.39        712.09        24.01 o                         
  -8   3   2        225.73        258.03        11.89 o                         
  -7   3   2       9995.32      10550.36       171.09 o                         
  -6   3   2       1948.09       2079.41        57.55 o                         
  -5   3   2       2040.16       2111.80        47.25 o                         
  -4   3   2        751.92        891.08        24.81 o                         
  -3   3   2         63.89         63.52         7.48 o                         
  -2   3   2        882.19       1096.83        27.75 o                         
  -1   3   2       1423.51       1522.36        34.27 o                         
   0   3   2       4714.82       4926.37        84.79 o                         
   1   3   2         84.62         91.02         7.90 o                         
   2   3   2       1218.17       1202.36        36.77 o                         
   3   3   2        677.04        578.87        17.97 o                         
   4   3   2       4419.61       4378.40        81.75 o                         
   5   3   2        615.27        553.01        28.07 o                         
   6   3   2        381.93        438.20        17.65 o                         
   7   3   2          0.26         -1.21         4.19 o                         
   8   3   2        426.24        412.29        17.22 o                         
   9   3   2         61.37         70.00        12.65 o                         
  10   3   2        572.96        610.33        25.41 o                         
  11   3   2        164.03        157.04        13.87 o                         
  12   3   2        696.05        726.10        39.85 o                         
  13   3   2        135.41        124.13        15.77 o                         
  14   3   2        265.29        264.63        21.22 o                         
  15   3   2        912.17       1015.22        40.60 o                         
  16   3   2        838.08        810.51        46.12 o                         
  17   3   2          0.09        -10.29        10.29 o                         
  18   3   2        159.88        151.16        21.82 o                         
  19   3   2         23.13         19.49        20.99 o                         
  20   3   2         32.83         25.47        22.07 o                         
  21   3   2         58.31        105.21        47.65 o                         
  22   3   2        144.44        126.34        32.79 o                         
  23   3   2         43.69         25.18        33.76 o                         
 -23   4   2          4.91         15.61        23.76 o                         
 -22   4   2        198.49        208.86        33.42 o                         
 -21   4   2         14.23         10.46        20.58 o                         
 -20   4   2         12.00         -2.45        15.57 o                         
 -19   4   2         56.88         39.94        16.05 o                         
 -18   4   2         27.49          2.68        13.97 o                         
 -17   4   2         51.95         34.09        15.51 o                         
 -16   4   2        270.59        326.51        26.54 o                         
 -15   4   2        270.31        306.76        38.49 o                         
 -14   4   2       1059.56       1085.94        42.52 o                         
 -13   4   2        270.20        269.63        22.10 o                         
 -12   4   2         97.54        125.55        14.96 o                         
 -11   4   2          1.12          8.35         7.52 o                         
 -10   4   2         62.65         62.49        11.41 o                         
  -9   4   2         42.33         38.80        10.17 o                         
  -8   4   2          2.77         15.17         7.53 o                         
  -7   4   2        118.23         98.67        10.14 o                         
  -6   4   2        881.26        900.90        31.23 o                         
  -5   4   2        118.35        100.13        11.34 o                         
  -4   4   2        338.78        327.96        19.30 o                         
  -3   4   2         17.70          9.52         5.16 o                         
  -2   4   2        737.56        812.77        25.86 o                         
  -1   4   2        488.89        522.75        18.24 o                         
   0   4   2       1442.28       1492.17        34.25 o                         
   1   4   2        155.56        177.03        12.33 o                         
   2   4   2        709.15        665.61        21.85 o                         
   3   4   2         11.53         16.34         5.62 o                         
   4   4   2        990.34       1040.25        30.79 o                         
   5   4   2       1934.86       1845.95        44.87 o                         
   6   4   2        377.35        340.53        19.62 o                         
   7   4   2       1541.03       1493.05        43.49 o                         
   8   4   2         11.77         10.30         7.58 o                         
   9   4   2         36.35         21.05        11.25 o                         
  10   4   2         90.95         52.19        13.30 o                         
  11   4   2        211.11        159.68        19.16 o                         
  12   4   2        953.88        935.08        45.10 o                         
  13   4   2        534.11        572.89        36.96 o                         
  14   4   2       2301.14       2259.68        64.84 o                         
  15   4   2          8.61         23.86        14.33 o                         
  16   4   2        119.42         75.46        17.64 o                         
  17   4   2         72.79         68.12        19.57 o                         
  18   4   2         30.28         34.90        18.31 o                         
  19   4   2         45.25         21.57        19.72 o                         
  20   4   2          2.15         17.93        18.85 o                         
  21   4   2         45.78         44.69        27.97 o                         
  22   4   2        119.22        157.46        70.27 o                         
 -21   5   2        433.49        430.95        59.06 o                         
 -20   5   2         24.44         13.48        18.68 o                         
 -19   5   2         17.40         35.08        19.03 o                         
 -18   5   2        261.30        258.87        30.60 o                         
 -17   5   2        345.31        362.03        37.11 o                         
 -16   5   2        113.60        109.44        31.29 o                         
 -15   5   2          2.36          9.79        22.97 o                         
 -14   5   2         43.52         13.73        13.32 o                         
 -13   5   2        249.07        209.06        25.55 o                         
 -12   5   2        542.93        543.84        36.46 o                         
 -11   5   2         67.88         75.20        16.35 o                         
 -10   5   2        172.45        217.29        43.98 o                         
  -9   5   2        122.51        152.35        19.92 o                         
  -8   5   2        206.68        187.59        25.56 o                         
  -7   5   2        705.44        691.02        37.42 o                         
  -6   5   2       1554.82       1606.95        52.88 o                         
  -5   5   2         39.57         53.77        11.87 o                         
  -4   5   2        557.10        560.12        26.25 o                         
  -3   5   2          0.93         -5.85         5.85 o                         
  -2   5   2        633.18        609.40        26.61 o                         
  -1   5   2       3193.52       3317.11        71.41 o                         
   0   5   2        375.08        359.23        20.13 o                         
   1   5   2       1615.81       1583.53        42.69 o                         
   2   5   2       2736.44       2665.66        61.21 o                         
   3   5   2        175.64        158.27        14.23 o                         
   4   5   2       2501.40       2432.82        57.21 o                         
   5   5   2        413.60        429.38        23.49 o                         
   6   5   2        278.56        283.39        21.82 o                         
   7   5   2         30.37         23.40        11.68 o                         
   8   5   2         47.74         66.95        14.10 o                         
   9   5   2        122.23        140.31        19.68 o                         
  10   5   2          1.96          7.11        10.84 o                         
  11   5   2         79.37         75.43        15.79 o                         
  12   5   2        533.05        508.70        36.00 o                         
  13   5   2         59.00         46.20        16.47 o                         
  14   5   2       2293.51       2234.45        90.91 o                         
  15   5   2         51.48         32.83        14.32 o                         
  16   5   2       1032.75        978.34        62.26 o                         
  17   5   2         65.96         84.02        24.01 o                         
  18   5   2        159.94        144.46        28.26 o                         
  19   5   2         44.36         39.76        22.69 o                         
  20   5   2         35.01         25.87        28.03 o                         
 -19   6   2        322.17        436.33        74.18 o                         
 -18   6   2         41.09         22.72        22.82 o                         
 -17   6   2         10.07          1.74        20.16 o                         
 -16   6   2        683.04        740.67        55.64 o                         
 -15   6   2        440.36        527.71        47.33 o                         
 -14   6   2        378.12        343.84        42.62 o                         
 -13   6   2         95.66        126.95        26.28 o                         
 -12   6   2         83.47         72.42        20.81 o                         
 -11   6   2         29.39         27.13        17.47 o                         
 -10   6   2        189.04        247.56        31.09 o                         
  -9   6   2        219.02        198.91        26.87 o                         
  -8   6   2        222.33        228.01        32.32 o                         
  -7   6   2          4.13         33.95        20.47 o                         
  -6   6   2        173.65        169.45        24.50 o                         
  -5   6   2        120.95        108.29        20.87 o                         
  -4   6   2        578.84        595.55        42.92 o                         
  -3   6   2       1273.71       1302.76        51.29 o                         
  -2   6   2        124.59        133.92        17.67 o                         
  -1   6   2       3226.05       3240.95        92.54 o                         
   0   6   2         38.58         54.03        13.31 o                         
   1   6   2        178.32        148.15        17.40 o                         
   2   6   2       1155.50       1300.43        46.10 o                         
   3   6   2       1194.74       1122.13        44.17 o                         
   4   6   2        527.06        551.88        35.88 o                         
   5   6   2         28.82         33.89        16.07 o                         
   6   6   2         32.71         18.13        14.31 o                         
   7   6   2        186.86        158.74        21.44 o                         
   8   6   2         20.99         39.51        17.52 o                         
   9   6   2       1710.84       1641.68        78.31 o                         
  10   6   2         33.93         12.84        14.94 o                         
  11   6   2        144.46        102.32        20.80 o                         
  12   6   2         80.42         86.44        31.11 o                         
  13   6   2        791.34        723.72        46.75 o                         
  14   6   2         16.17         -5.19        18.82 o                         
  15   6   2        584.27        575.82        89.97 o                         
  16   6   2        225.91        256.93        36.41 o                         
  17   6   2        104.92        115.77        34.37 o                         
  18   6   2          3.18        -22.77        48.80 o                         
 -16   7   2         57.11         24.08        47.50 o                         
 -15   7   2          3.33         -3.92        29.80 o                         
 -14   7   2         48.22         31.75        21.07 o                         
 -13   7   2         90.14         62.99        24.05 o                         
 -12   7   2         14.21         21.21        20.20 o                         
 -11   7   2         70.62         42.78        21.77 o                         
 -10   7   2          7.33         26.17        19.31 o                         
  -9   7   2        257.52        224.21        32.14 o                         
  -8   7   2        115.17        113.84        31.84 o                         
  -7   7   2         28.86         29.87        19.31 o                         
  -6   7   2        341.11        333.67        35.58 o                         
  -5   7   2        113.87        116.22        24.62 o                         
  -4   7   2         19.61         28.10        16.71 o                         
  -3   7   2        487.15        525.44        38.31 o                         
  -2   7   2        495.36        471.83        36.77 o                         
  -1   7   2          1.68         -2.33        12.47 o                         
   0   7   2        704.11        788.78        45.02 o                         
   1   7   2        499.59        504.88        33.81 o                         
   2   7   2         66.03         83.09        21.21 o                         
   3   7   2         24.76         23.21        16.84 o                         
   4   7   2         61.36         74.16        20.60 o                         
   5   7   2        311.07        330.05        35.06 o                         
   6   7   2         26.72         51.36        19.05 o                         
   7   7   2         84.40        147.65        27.41 o                         
   8   7   2          9.99        -12.78        17.24 o                         
   9   7   2        140.65        138.50        28.22 o                         
  10   7   2          2.62         10.60        21.32 o                         
  11   7   2          0.46          0.16        20.06 o                         
  12   7   2         36.25         52.47        29.54 o                         
  13   7   2         31.86         26.47        25.76 o                         
 -11   8   2        218.78        246.61        78.73 o                         
 -10   8   2         76.44        132.83        44.35 o                         
  -9   8   2        372.02        462.48        47.61 o                         
  -8   8   2         25.59         10.38        20.11 o                         
  -7   8   2        394.14        411.71        44.34 o                         
  -6   8   2         51.40         95.11        26.34 o                         
  -5   8   2          0.28         -5.79        19.31 o                         
  -4   8   2        107.33        115.98        25.64 o                         
  -3   8   2        681.86        730.67        54.80 o                         
  -2   8   2        259.26        277.43        49.68 o                         
  -1   8   2       1223.72       1223.19       134.94 o                         
   0   8   2        318.80        203.27        48.25 o                         
   1   8   2          8.16         38.21        23.95 o                         
   2   8   2        427.28        466.43        43.24 o                         
   3   8   2        306.37        314.42        42.85 o                         
   4   8   2          4.34          9.61        19.59 o                         
   5   8   2         58.06         44.75        22.87 o                         
   6   8   2         29.36         35.54        22.26 o                         
   7   8   2        338.23        327.39        40.28 o                         
   8   8   2         44.07          5.40        22.67 o                         
   9   8   2        838.18        998.66       145.75 o                         
  10   8   2         57.25         81.33        93.05 o                         
 -25   0   3          2.73         13.53        29.18 o                         
 -23   0   3         42.40         26.86        28.51 o                         
 -21   0   3       2179.60       2322.40       121.92 o                         
 -19   0   3       1684.03       1715.05       126.52 o                         
 -17   0   3        397.57        357.58        32.81 o                         
 -15   0   3       3199.16       3159.72       103.93 o                         
 -13   0   3       2789.49       2910.56        78.62 o                         
 -11   0   3       6754.16       7041.33       166.41 o                         
  -9   0   3       6949.95       6890.36       160.50 o                         
  -7   0   3       1432.70       1455.82        40.96 o                         
  -5   0   3      23451.33      23250.47       505.91 o                         
  -3   0   3        647.41        577.89        17.79 o                         
  -1   0   3         34.71         48.18         4.61 o                         
   1   0   3          4.56          3.25         4.51 o                         
   3   0   3       8593.10       8826.73       268.76 o                         
   5   0   3       3709.19       3820.05       145.09 o                         
   7   0   3      20557.82      20967.79       467.66 o                         
   9   0   3       2571.59       2973.85        78.30 o                         
  11   0   3       2465.59       2304.34        66.34 o                         
  13   0   3       2944.30       2790.75        80.13 o                         
  15   0   3        873.29        919.11        57.08 o                         
  17   0   3       2129.76       2213.19       117.72 o                         
  19   0   3        313.36        346.84        38.96 o                         
  21   0   3        310.44        374.92       107.00 o                         
  23   0   3        184.01        121.03        65.72 o                         
 -26   1   3        167.99        204.96        75.48 o                         
 -25   1   3         24.49         25.29        22.17 o                         
 -24   1   3        335.93        351.39        43.01 o                         
 -23   1   3        634.26        580.19        50.86 o                         
 -22   1   3         28.25         43.94        20.10 o                         
 -21   1   3         22.88         23.92        16.13 o                         
 -20   1   3          1.36          4.88        12.85 o                         
 -19   1   3        969.13        868.70        46.03 o                         
 -18   1   3         48.76         43.57        13.63 o                         
 -17   1   3        434.15        445.76        40.74 o                         
 -16   1   3        754.71        804.09        32.57 o                         
 -15   1   3         45.39         36.17        11.40 o                         
 -14   1   3       1506.18       1453.17        37.72 o                         
 -13   1   3       1085.45       1040.99        29.27 o                         
 -12   1   3        613.07        627.98        22.77 o                         
 -11   1   3       1517.26       1407.69        30.22 o                         
 -10   1   3         23.62         39.48         5.29 o                         
  -9   1   3         51.81         18.55         4.67 o                         
  -8   1   3        273.03        266.03         9.86 o                         
  -7   1   3          2.67         -0.46         2.45 o                         
  -6   1   3        284.86        275.99         9.52 o                         
  -5   1   3        606.20        679.59        17.02 o                         
  -4   1   3       7444.08       7682.10       130.54 o                         
  -3   1   3       5914.20       6128.53       116.27 o                         
  -2   1   3       1929.84       2016.82        48.81 o                         
  -1   1   3       2594.90       2699.38        49.80 o                         
   0   1   3        162.93        158.41         7.61 o                         
   1   1   3       4527.85       4350.52        70.50 o                         
   2   1   3      22407.87      22312.65       343.03 o                         
   3   1   3       4305.49       4227.73        81.48 o                         
   4   1   3         14.83         20.95         3.93 o                         
   5   1   3       9313.16       9342.76       156.71 o                         
   6   1   3       2057.17       2058.44        38.90 o                         
   7   1   3         86.75        127.40         8.49 o                         
   8   1   3         91.53        124.65         8.98 o                         
   9   1   3       2077.49       1897.42        39.01 o                         
  10   1   3        184.91        193.77        11.73 o                         
  11   1   3         26.28         24.55         5.65 o                         
  12   1   3       1374.46       1323.00        35.48 o                         
  13   1   3        780.22        790.67        28.85 o                         
  14   1   3        273.21        272.04        18.48 o                         
  15   1   3        127.62        140.33        14.59 o                         
  16   1   3          0.22          0.61         9.04 o                         
  17   1   3         32.50         34.25        13.21 o                         
  18   1   3        176.49        194.02        23.44 o                         
  19   1   3       1756.91       1852.40        80.80 o                         
  20   1   3          2.51         -0.73        14.19 o                         
  21   1   3        184.22        189.52        29.59 o                         
  22   1   3        143.78        139.29        29.97 o                         
  23   1   3         29.60         31.20        35.85 o                         
  24   1   3          0.10        -50.10        50.10 o                         
 -25   2   3          5.89         -9.91        22.40 o                         
 -24   2   3         41.12         51.76        21.62 o                         
 -23   2   3         14.18          5.76        18.77 o                         
 -22   2   3         28.83         21.65        17.45 o                         
 -21   2   3        533.38        581.81        40.03 o                         
 -20   2   3         37.85         35.63        14.39 o                         
 -19   2   3          2.29          0.62        11.28 o                         
 -18   2   3        504.31        561.53        32.18 o                         
 -17   2   3         53.62         60.75        12.86 o                         
 -16   2   3          0.02         11.64         9.15 o                         
 -15   2   3       2715.81       2614.11        66.15 o                         
 -14   2   3          6.98          4.53         7.08 o                         
 -13   2   3        557.33        578.53        28.23 o                         
 -12   2   3         34.60         15.96         7.20 o                         
 -11   2   3        813.56        821.29        24.02 o                         
 -10   2   3       1236.23       1212.96        30.27 o                         
  -9   2   3       1206.01       1239.23        38.03 o                         
  -8   2   3        757.97        732.12        20.44 o                         
  -7   2   3       2187.78       2424.67        56.64 o                         
  -6   2   3          6.89          3.78         2.61 o                         
  -5   2   3        377.49        356.34        14.43 o                         
  -4   2   3        185.07        222.31         9.56 o                         
  -3   2   3       6683.22       6778.76       109.74 o                         
  -2   2   3        433.64        569.48        14.54 o                         
  -1   2   3        187.41        207.59         8.60 o                         
   0   2   3          0.30          5.84         3.68 o                         
   1   2   3        290.71        207.95        10.90 o                         
   2   2   3       2070.35       1887.54        35.80 o                         
   3   2   3       2960.54       2941.73        55.52 o                         
   4   2   3          7.61          8.08         3.57 o                         
   5   2   3         21.47         25.06         4.72 o                         
   6   2   3         93.36        119.12         8.80 o                         
   7   2   3       5779.87       5648.32        90.78 o                         
   8   2   3         11.29          7.44         4.31 o                         
   9   2   3         74.07         73.28         7.54 o                         
  10   2   3        691.91        788.93        26.15 o                         
  11   2   3        919.18        899.54        28.61 o                         
  12   2   3         51.53         37.72         8.72 o                         
  13   2   3        380.99        407.19        22.95 o                         
  14   2   3       1259.12       1257.24        38.40 o                         
  15   2   3       1589.44       1411.74        42.41 o                         
  16   2   3         17.73         10.32         9.84 o                         
  17   2   3        100.70        117.73        17.03 o                         
  18   2   3          9.18         26.14        14.94 o                         
  19   2   3          2.15          6.89        15.89 o                         
  20   2   3         64.66         70.01        22.31 o                         
  21   2   3        415.48        388.91        52.45 o                         
  22   2   3         64.23         37.64        23.45 o                         
  23   2   3         28.84         42.86        24.56 o                         
 -24   3   3        308.36        314.19        40.44 o                         
 -23   3   3          8.09         -0.61        19.97 o                         
 -22   3   3        237.19        249.93        32.45 o                         
 -21   3   3         27.48         61.80        18.56 o                         
 -20   3   3          4.75         12.95        13.62 o                         
 -19   3   3       1410.89       1533.46        54.16 o                         
 -18   3   3          6.73          7.57        10.83 o                         
 -17   3   3         95.39        101.58        15.94 o                         
 -16   3   3        305.69        379.14        26.23 o                         
 -15   3   3       1143.80       1099.09        40.44 o                         
 -14   3   3       1885.59       1888.24        53.41 o                         
 -13   3   3          6.21          7.09         8.22 o                         
 -12   3   3          7.01          3.90         7.37 o                         
 -11   3   3          0.26         -6.09         6.09 o                         
 -10   3   3         30.01         27.50         7.65 o                         
  -9   3   3       5199.56       5606.17       114.85 o                         
  -8   3   3        551.98        619.01        17.85 o                         
  -7   3   3       3232.77       3616.86        66.82 o                         
  -6   3   3        363.08        341.07        13.84 o                         
  -5   3   3       1221.44       1126.19        30.86 o                         
  -4   3   3          4.42          0.21         3.51 o                         
  -3   3   3         75.45         71.09         6.95 o                         
  -2   3   3          2.12          2.20         3.62 o                         
  -1   3   3        181.85        254.26        11.59 o                         
   0   3   3         11.61          2.34         3.26 o                         
   1   3   3       4119.29       4364.54        76.35 o                         
   2   3   3        464.53        519.96        16.41 o                         
   3   3   3        117.73        113.01         7.64 o                         
   4   3   3        640.62        701.27        19.92 o                         
   5   3   3       1732.62       1660.83        35.59 o                         
   6   3   3       2377.16       2331.31        46.84 o                         
   7   3   3         67.93         84.02         8.54 o                         
   8   3   3        537.65        525.37        20.75 o                         
   9   3   3         31.06         12.13         5.92 o                         
  10   3   3         45.38         41.46         8.31 o                         
  11   3   3         67.80         68.02        10.68 o                         
  12   3   3       1157.34       1164.90        36.34 o                         
  13   3   3        314.48        335.75        32.29 o                         
  14   3   3        407.62        466.61        29.03 o                         
  15   3   3          1.30          4.94        11.63 o                         
  16   3   3         19.72          9.75        12.45 o                         
  17   3   3        111.57        100.49        21.33 o                         
  18   3   3          7.17         -2.67        15.37 o                         
  19   3   3        317.22        278.99        40.25 o                         
  20   3   3         17.79         -0.83        21.53 o                         
  21   3   3         10.90         16.00        26.02 o                         
  22   3   3         33.93          7.96        26.66 o                         
  23   3   3         53.77        -45.55        49.45 o                         
 -23   4   3        142.26        179.65        33.97 o                         
 -22   4   3         91.17         86.35        28.31 o                         
 -21   4   3         48.35         69.08        21.75 o                         
 -20   4   3          6.67          7.67        16.27 o                         
 -19   4   3        187.54        218.94        26.82 o                         
 -18   4   3        152.55        147.53        20.07 o                         
 -17   4   3        181.40        183.22        23.48 o                         
 -16   4   3        100.25        159.61        18.92 o                         
 -15   4   3        193.95        208.90        20.38 o                         
 -14   4   3        805.72        855.09        53.54 o                         
 -13   4   3        715.67        701.07        38.41 o                         
 -12   4   3        755.17        776.97        36.19 o                         
 -11   4   3         27.04         35.83         9.90 o                         
 -10   4   3        172.27        187.11        16.63 o                         
  -9   4   3         31.16         18.56         7.81 o                         
  -8   4   3        509.40        524.08        26.16 o                         
  -7   4   3       4246.20       4491.06        87.76 o                         
  -6   4   3        230.86        164.85        11.28 o                         
  -5   4   3        849.74        906.06        29.94 o                         
  -4   4   3       1093.72       1177.48        29.04 o                         
  -3   4   3        341.55        352.59        16.59 o                         
  -2   4   3       2355.70       2436.40        49.51 o                         
  -1   4   3         84.45         86.31         8.30 o                         
   0   4   3         30.21         28.52         7.40 o                         
   1   4   3        422.30        424.29        22.13 o                         
   2   4   3        330.20        347.14        22.65 o                         
   3   4   3        764.81        743.10        28.09 o                         
   4   4   3       2908.79       2702.88        59.42 o                         
   5   4   3        349.55        362.72        21.49 o                         
   6   4   3        145.89        150.77        13.42 o                         
   7   4   3         44.45         50.38         9.81 o                         
   8   4   3       1115.47       1064.10        47.18 o                         
   9   4   3       1309.37       1234.32        41.29 o                         
  10   4   3         63.72         59.43        13.82 o                         
  11   4   3        212.96        186.68        21.01 o                         
  12   4   3       1101.54        978.39        41.96 o                         
  13   4   3       2137.80       1990.08        64.86 o                         
  14   4   3       2328.55       2368.98        74.00 o                         
  15   4   3       3001.23       3106.42        91.70 o                         
  16   4   3        763.70        896.35        56.01 o                         
  17   4   3        138.89        131.32        23.57 o                         
  18   4   3          0.73         17.21        21.60 o                         
  19   4   3         16.44         23.73        19.18 o                         
  20   4   3          3.83        -12.64        22.44 o                         
  21   4   3         12.29        -11.43        21.49 o                         
 -21   5   3          0.54         24.92        22.67 o                         
 -20   5   3        228.51        196.81        29.03 o                         
 -19   5   3         16.53          1.66        16.10 o                         
 -18   5   3         49.17         91.48        29.50 o                         
 -17   5   3        467.85        492.68        38.97 o                         
 -16   5   3        260.52        218.69        25.55 o                         
 -15   5   3        931.78       1010.06        52.92 o                         
 -14   5   3          0.42         23.62        13.46 o                         
 -13   5   3        390.86        451.28        44.07 o                         
 -12   5   3         61.23         71.98        18.73 o                         
 -11   5   3         43.12         45.17        13.94 o                         
 -10   5   3       1736.47       1952.90       104.78 o                         
  -9   5   3        433.96        529.86        34.05 o                         
  -8   5   3        762.27        864.82        69.58 o                         
  -7   5   3        307.39        284.33        22.68 o                         
  -6   5   3          3.31         -2.91         7.80 o                         
  -5   5   3       2929.77       2964.23        70.67 o                         
  -4   5   3         29.50         19.83         8.33 o                         
  -3   5   3       1341.52       1333.34        37.49 o                         
  -2   5   3        251.38        236.36        17.22 o                         
  -1   5   3        990.32        938.22        31.51 o                         
   0   5   3        155.54        133.98        13.82 o                         
   1   5   3        407.64        399.68        21.17 o                         
   2   5   3         22.64         -0.15         6.53 o                         
   3   5   3        136.54        138.21        16.48 o                         
   4   5   3        118.25         96.17        11.23 o                         
   5   5   3       2517.14       2442.88        59.83 o                         
   6   5   3         62.18         70.68        12.82 o                         
   7   5   3       1809.35       1691.50        50.98 o                         
   8   5   3         46.47         18.08        11.73 o                         
   9   5   3         21.03         -0.21        10.40 o                         
  10   5   3         38.65         47.94        14.83 o                         
  11   5   3        489.42        426.21        32.34 o                         
  12   5   3          9.07         18.43        14.26 o                         
  13   5   3        243.73        220.79        23.05 o                         
  14   5   3         11.67         14.04        18.62 o                         
  15   5   3        333.31        296.26        35.30 o                         
  16   5   3        135.61        157.99        27.95 o                         
  17   5   3        659.35        665.97        51.99 o                         
  18   5   3         27.29         19.46        19.04 o                         
  19   5   3        336.39        369.77        42.42 o                         
 -19   6   3         32.77         32.56        29.25 o                         
 -18   6   3         18.87          9.73        20.85 o                         
 -17   6   3         95.37        122.24        37.85 o                         
 -16   6   3          7.59         47.17        29.96 o                         
 -15   6   3         23.11         31.38        20.13 o                         
 -14   6   3         31.75         45.18        19.38 o                         
 -13   6   3         21.15         49.30        19.25 o                         
 -12   6   3         57.34         60.81        21.23 o                         
 -11   6   3         29.04         12.47        15.82 o                         
 -10   6   3        252.41        230.14        29.21 o                         
  -9   6   3          0.20         27.01        18.31 o                         
  -8   6   3         30.38         23.93        13.97 o                         
  -7   6   3        482.39        459.81        67.89 o                         
  -6   6   3        166.47        173.65        24.94 o                         
  -5   6   3         55.32         47.81        15.53 o                         
  -4   6   3         27.23          7.90        10.90 o                         
  -3   6   3         30.79         42.98        13.60 o                         
  -2   6   3         76.91         46.30        12.33 o                         
  -1   6   3          0.02         -8.47        10.67 o                         
   0   6   3       2960.54       2835.05        73.90 o                         
   1   6   3          2.08         11.85        10.17 o                         
   2   6   3       2339.60       2238.08        63.18 o                         
   3   6   3        159.45        116.23        21.74 o                         
   4   6   3        151.51        133.05        16.73 o                         
   5   6   3         21.41         11.98        12.75 o                         
   6   6   3          5.53         12.94        12.37 o                         
   7   6   3         47.53         31.14        14.40 o                         
   8   6   3         17.40         50.04        15.98 o                         
   9   6   3         69.39         53.23        17.46 o                         
  10   6   3         87.73         72.06        18.61 o                         
  11   6   3         53.40         59.76        19.97 o                         
  12   6   3        289.30        302.09        36.41 o                         
  13   6   3          8.70          7.69        17.79 o                         
  14   6   3        330.48        352.61        35.30 o                         
  15   6   3         15.09         16.77        21.34 o                         
  16   6   3        194.77        186.56        32.23 o                         
  17   6   3          0.02         -3.21        24.37 o                         
 -16   7   3         12.61        -18.87        42.94 o                         
 -15   7   3         24.86         36.52        26.31 o                         
 -14   7   3         36.92         39.67        21.70 o                         
 -13   7   3         10.06         -3.47        17.77 o                         
 -12   7   3         22.06         13.42        20.39 o                         
 -11   7   3         32.72         54.40        23.03 o                         
 -10   7   3        392.56        397.93        49.66 o                         
  -9   7   3         43.01         31.23        19.11 o                         
  -8   7   3        530.52        574.27        47.28 o                         
  -7   7   3        157.91        127.40        30.90 o                         
  -6   7   3         43.63         25.43        18.06 o                         
  -5   7   3         48.04         57.03        19.96 o                         
  -4   7   3          5.68         10.71        14.83 o                         
  -3   7   3         60.36         34.88        15.76 o                         
  -2   7   3        795.82        856.00        47.47 o                         
  -1   7   3          5.96         -4.96        13.34 o                         
   0   7   3         96.29         70.93        16.55 o                         
   1   7   3         10.53         15.70        12.82 o                         
   2   7   3        382.58        381.39        36.85 o                         
   3   7   3         32.88         68.15        20.04 o                         
   4   7   3          0.94          3.58        18.22 o                         
   5   7   3         27.63         35.93        18.22 o                         
   6   7   3         42.35         41.01        20.22 o                         
   7   7   3        143.29        188.87        28.89 o                         
   8   7   3        289.06        263.91        33.74 o                         
   9   7   3          1.52         38.77        21.56 o                         
  10   7   3        142.91        174.04        43.18 o                         
  11   7   3          1.47          4.16        21.69 o                         
  12   7   3         92.13        101.52        33.89 o                         
  13   7   3         61.39         47.63        30.03 o                         
 -11   8   3          7.73         39.69        51.40 o                         
 -10   8   3        437.51        472.96        76.67 o                         
  -9   8   3          6.20         -0.75        19.55 o                         
  -8   8   3         59.68         50.24        26.16 o                         
  -7   8   3         44.20         60.18        25.08 o                         
  -6   8   3        161.71        151.66        30.03 o                         
  -5   8   3          0.09        -19.86        19.86 o                         
  -4   8   3        305.96        344.15        46.46 o                         
  -3   8   3         79.66         96.58        25.14 o                         
  -2   8   3         57.08         51.74        19.58 o                         
  -1   8   3        220.20        208.74        35.87 o                         
   0   8   3       1162.23       1278.20       107.91 o                         
   1   8   3         93.01         67.16        28.51 o                         
   2   8   3        924.43        937.02        93.05 o                         
   3   8   3         78.76         88.22        27.05 o                         
   4   8   3        169.82        111.69        30.36 o                         
   5   8   3          0.89         -1.14        18.51 o                         
   6   8   3        324.00        295.58        39.38 o                         
   7   8   3          0.87          4.21        23.96 o                         
   8   8   3        243.57        264.37        54.28 o                         
   9   8   3          0.00         37.09        55.96 o                         
 -26   0   4        631.72        728.69       120.38 o                         
 -24   0   4       1526.31       1561.74       151.90 o                         
 -22   0   4          0.23        -11.28        27.65 o                         
 -20   0   4        506.06        583.90       118.10 o                         
 -18   0   4         91.61         77.69        26.84 o                         
 -16   0   4       1020.82        902.10        56.81 o                         
 -14   0   4       3593.76       3618.23        95.32 o                         
 -12   0   4       1598.41       1428.45        44.63 o                         
 -10   0   4        252.55        232.05        16.82 o                         
  -8   0   4       3238.87       3421.14        84.75 o                         
  -6   0   4          0.24          2.09         3.94 o                         
  -4   0   4      40657.23      40430.58       873.35 o                         
  -2   0   4         22.53          1.77         4.60 o                         
   0   0   4        158.10        175.21         9.12 o                         
   2   0   4       1296.94       1336.51        40.45 o                         
   4   0   4         61.56         71.99         8.45 o                         
   6   0   4          0.13          0.39         4.76 o                         
   8   0   4       1561.45       1395.44        43.56 o                         
  10   0   4          9.87          1.89         6.84 o                         
  12   0   4        243.65        243.93        21.33 o                         
  14   0   4       3573.88       3383.09       113.41 o                         
  16   0   4       1609.93       1650.83        72.14 o                         
  18   0   4        411.61        366.41        39.55 o                         
  20   0   4       1632.30       1690.77       107.23 o                         
  22   0   4         43.98         68.97        55.31 o                         
 -26   1   4         18.58         48.16        42.97 o                         
 -25   1   4          2.90         10.35        20.36 o                         
 -24   1   4         39.17         29.77        20.71 o                         
 -23   1   4         43.89         58.75        22.66 o                         
 -22   1   4        751.12        747.75        53.35 o                         
 -21   1   4        178.03        232.16        30.05 o                         
 -20   1   4        252.74        198.40        37.10 o                         
 -19   1   4       1244.92       1273.00        74.93 o                         
 -18   1   4        740.33        754.07        40.41 o                         
 -17   1   4        676.18        610.00        48.78 o                         
 -16   1   4        153.18        155.19        15.57 o                         
 -15   1   4        226.91        265.37        18.97 o                         
 -14   1   4        651.55        669.42        43.40 o                         
 -13   1   4         29.19         34.97         6.90 o                         
 -12   1   4        929.62        967.54        23.60 o                         
 -11   1   4          4.27         -2.01         4.53 o                         
 -10   1   4       4147.42       4216.01        76.29 o                         
  -9   1   4        367.00        470.84        14.99 o                         
  -8   1   4          2.21          0.45         2.99 o                         
  -7   1   4          0.77         -1.59         2.59 o                         
  -6   1   4       1958.40       2073.79        44.98 o                         
  -5   1   4       2667.33       2718.70        55.01 o                         
  -4   1   4        389.29        339.87        12.29 o                         
  -3   1   4       5154.78       5744.35       110.58 o                         
  -2   1   4       7131.20       7667.72       162.94 o                         
  -1   1   4       2084.96       2342.02        56.09 o                         
   0   1   4       9512.41       9424.61       178.90 o                         
   1   1   4       2029.77       2169.10        41.10 o                         
   2   1   4       1383.88       1368.81        26.24 o                         
   3   1   4       1376.99       1444.12        28.07 o                         
   4   1   4        111.91        142.51         8.07 o                         
   5   1   4        539.64        604.91        15.98 o                         
   6   1   4       3507.52       3302.46        58.75 o                         
   7   1   4         45.89         48.84         7.96 o                         
   8   1   4        807.51        779.34        21.03 o                         
   9   1   4        142.27        117.58         9.62 o                         
  10   1   4        210.77        188.31        12.61 o                         
  11   1   4        277.99        268.51        16.79 o                         
  12   1   4        117.31        163.04        13.72 o                         
  13   1   4       1659.28       1642.78        42.92 o                         
  14   1   4        553.59        535.63        26.40 o                         
  15   1   4        221.58        220.83        18.07 o                         
  16   1   4         45.36         38.91        12.41 o                         
  17   1   4          2.02          7.27        10.71 o                         
  18   1   4       1318.97       1411.06        55.61 o                         
  19   1   4         11.67         38.88        28.51 o                         
  20   1   4         97.27         83.51        31.27 o                         
  21   1   4        296.78        271.45        43.80 o                         
  22   1   4        102.58        114.10        32.28 o                         
  23   1   4         57.68         57.10        41.40 o                         
 -25   2   4         59.47         65.40        25.94 o                         
 -24   2   4        136.79         54.72        24.43 o                         
 -23   2   4          3.17          8.97        18.47 o                         
 -22   2   4        160.60        156.01        26.40 o                         
 -21   2   4         71.23        114.02        19.76 o                         
 -20   2   4        397.72        419.89        43.94 o                         
 -19   2   4         51.64         56.51        18.67 o                         
 -18   2   4          5.06          2.94         9.56 o                         
 -17   2   4        653.80        703.21        34.74 o                         
 -16   2   4       1074.30       1040.33        44.42 o                         
 -15   2   4        738.44        745.25        33.26 o                         
 -14   2   4        149.51        169.61        15.02 o                         
 -13   2   4        543.37        518.03        26.52 o                         
 -12   2   4        905.51        879.13        29.77 o                         
 -11   2   4        117.84        115.18        12.28 o                         
 -10   2   4        411.03        515.27        24.58 o                         
  -9   2   4        880.13       1008.06        25.90 o                         
  -8   2   4         52.15         30.78         5.13 o                         
  -7   2   4        211.16        303.51        13.39 o                         
  -6   2   4        286.84        327.29        15.85 o                         
  -5   2   4       8195.17       8053.28       131.93 o                         
  -4   2   4        646.89        676.21        20.01 o                         
  -3   2   4        550.58        561.02        14.44 o                         
  -2   2   4       1249.36       1162.73        27.59 o                         
  -1   2   4       1224.06       1275.15        32.64 o                         
   0   2   4        266.54        281.57        12.95 o                         
   1   2   4       4736.13       4655.85        84.71 o                         
   2   2   4       3104.27       3135.66        52.12 o                         
   3   2   4          3.46          5.11         3.21 o                         
   4   2   4          7.54          6.64         3.78 o                         
   5   2   4       1424.69       1272.69        27.83 o                         
   6   2   4       3632.86       3759.60        67.21 o                         
   7   2   4        126.79        107.27         8.68 o                         
   8   2   4       1147.97       1055.26        26.43 o                         
   9   2   4         50.82         33.11         6.45 o                         
  10   2   4        262.24        280.39        16.94 o                         
  11   2   4       3414.41       3480.43        73.09 o                         
  12   2   4        669.91        703.34        29.69 o                         
  13   2   4       4120.62       4085.06        85.58 o                         
  14   2   4        131.37        103.51        13.43 o                         
  15   2   4         27.64         44.40        10.82 o                         
  16   2   4        102.51         92.43        15.89 o                         
  17   2   4         15.60         15.94        13.48 o                         
  18   2   4       1276.74       1291.01        75.47 o                         
  19   2   4        202.56        204.11        28.80 o                         
  20   2   4        160.73        152.48        27.42 o                         
  21   2   4        227.81        260.27        41.88 o                         
  22   2   4         91.57         37.02        32.99 o                         
  23   2   4        597.41        623.28       103.46 o                         
 -24   3   4         30.83         19.34        20.60 o                         
 -23   3   4          4.15          3.92        15.00 o                         
 -22   3   4        278.46        298.60        30.98 o                         
 -21   3   4         70.36         84.56        19.47 o                         
 -20   3   4         17.47         18.76        16.60 o                         
 -19   3   4        231.43        252.38        26.28 o                         
 -18   3   4         22.56         27.33        12.61 o                         
 -17   3   4        596.35        567.36        37.49 o                         
 -16   3   4       1037.65       1068.24        42.67 o                         
 -15   3   4         68.44        101.83        15.03 o                         
 -14   3   4          0.76         -6.77         7.21 o                         
 -13   3   4        455.65        466.01        26.51 o                         
 -12   3   4         79.55         74.70        11.36 o                         
 -11   3   4          0.56         -0.29         6.55 o                         
 -10   3   4        575.76        680.35        28.12 o                         
  -9   3   4        672.14        687.07        27.08 o                         
  -8   3   4       3562.35       3907.21       128.69 o                         
  -7   3   4       1969.91       1965.71        42.42 o                         
  -6   3   4       1306.40       1410.00        30.82 o                         
  -5   3   4         30.72         32.96         5.35 o                         
  -4   3   4       1174.52       1092.66        31.91 o                         
  -3   3   4         54.53         85.05         7.25 o                         
  -2   3   4        680.35        681.67        18.40 o                         
  -1   3   4       1444.62       1565.57        35.67 o                         
   0   3   4        257.34        269.57        14.86 o                         
   1   3   4        852.97        983.70        27.06 o                         
   2   3   4       1481.91       1323.66        33.22 o                         
   3   3   4       2501.03       2264.30        44.26 o                         
   4   3   4         90.33         92.30        11.14 o                         
   5   3   4        399.09        391.59        16.03 o                         
   6   3   4         22.87         13.41         5.11 o                         
   7   3   4        646.17        630.13        21.49 o                         
   8   3   4         52.60         52.93         7.29 o                         
   9   3   4         54.36         60.20         9.07 o                         
  10   3   4        202.84        209.52        15.58 o                         
  11   3   4        578.08        607.98        32.39 o                         
  12   3   4        244.43        245.07        18.03 o                         
  13   3   4       2690.53       2480.56        72.90 o                         
  14   3   4         60.65         74.19        16.41 o                         
  15   3   4        738.10        778.07        57.20 o                         
  16   3   4          6.79          9.86        13.95 o                         
  17   3   4          2.22         -4.58        15.15 o                         
  18   3   4         90.83         75.53        39.82 o                         
  19   3   4          9.51         11.73        22.94 o                         
  20   3   4        351.03        357.46        47.54 o                         
  21   3   4          4.55        -14.60        23.82 o                         
  22   3   4        135.77        169.94        44.93 o                         
 -23   4   4        121.25        109.16        31.56 o                         
 -22   4   4          4.29          3.94        17.02 o                         
 -21   4   4          6.55          9.23        18.62 o                         
 -20   4   4         15.92         10.08        14.37 o                         
 -19   4   4         10.64         18.60        13.28 o                         
 -18   4   4          0.02         -0.11        11.79 o                         
 -17   4   4        603.95        644.69        36.99 o                         
 -16   4   4        950.19        999.59        45.11 o                         
 -15   4   4        166.87        172.52        19.17 o                         
 -14   4   4        510.54        613.86        32.84 o                         
 -13   4   4         85.13         87.00        16.97 o                         
 -12   4   4         54.19         46.21        11.40 o                         
 -11   4   4         46.08         48.94        11.09 o                         
 -10   4   4         25.33         35.94         9.75 o                         
  -9   4   4        128.07        134.48        14.38 o                         
  -8   4   4        791.75        810.15        32.77 o                         
  -7   4   4       1483.93       1539.35        39.17 o                         
  -6   4   4       1223.74       1205.84        36.49 o                         
  -5   4   4       1339.68       1340.49        35.81 o                         
  -4   4   4        814.99        816.45        24.88 o                         
  -3   4   4          5.89          6.70         5.12 o                         
  -2   4   4        217.74        222.56        13.17 o                         
  -1   4   4        764.02        765.64        26.33 o                         
   0   4   4       1394.56       1352.15        36.27 o                         
   1   4   4         79.78         97.35        10.97 o                         
   2   4   4       3534.56       3448.70        72.24 o                         
   3   4   4        273.42        286.66        18.05 o                         
   4   4   4        882.45        817.69        28.49 o                         
   5   4   4       2216.31       2152.53        51.01 o                         
   6   4   4       2034.68       1845.67        46.01 o                         
   7   4   4       1293.39       1240.27        40.60 o                         
   8   4   4        585.99        497.53        27.67 o                         
   9   4   4        458.85        459.83        26.90 o                         
  10   4   4         59.69         41.14        10.20 o                         
  11   4   4        407.20        329.17        29.79 o                         
  12   4   4         24.24         41.49        12.98 o                         
  13   4   4         16.59         20.74        20.29 o                         
  14   4   4        245.19        219.99        30.43 o                         
  15   4   4        217.64        231.37        32.22 o                         
  16   4   4        474.46        562.51        45.80 o                         
  17   4   4        333.30        228.25        30.63 o                         
  18   4   4         44.77         44.02        23.95 o                         
  19   4   4          0.01         16.23        19.82 o                         
  20   4   4          3.26         32.67        25.67 o                         
  21   4   4         33.18         71.57        55.96 o                         
 -21   5   4        620.87        747.00        57.32 o                         
 -20   5   4         25.78         35.80        20.86 o                         
 -19   5   4         98.16         54.84        29.23 o                         
 -18   5   4        286.55        314.20        31.43 o                         
 -17   5   4         11.26         74.31        19.09 o                         
 -16   5   4         18.82          8.62        14.71 o                         
 -15   5   4        540.47        542.84        38.38 o                         
 -14   5   4        488.43        509.95        35.94 o                         
 -13   5   4        127.21        148.77        20.84 o                         
 -12   5   4         46.18         34.14        13.11 o                         
 -11   5   4         95.41         61.49        17.48 o                         
 -10   5   4        284.93        284.90        29.15 o                         
  -9   5   4        923.78        963.58        43.06 o                         
  -8   5   4        960.07        975.39        40.69 o                         
  -7   5   4       1493.66       1500.39        50.15 o                         
  -6   5   4        271.46        302.10        24.13 o                         
  -5   5   4        284.68        293.06        21.28 o                         
  -4   5   4        275.02        280.41        18.37 o                         
  -3   5   4        757.78        744.84        30.71 o                         
  -2   5   4       2201.63       2078.25        51.45 o                         
  -1   5   4         69.92         48.96         9.89 o                         
   0   5   4       1400.26       1286.45        38.03 o                         
   1   5   4        314.07        290.03        20.65 o                         
   2   5   4        705.27        660.14        30.45 o                         
   3   5   4        180.62        187.12        16.16 o                         
   4   5   4       1358.39       1313.84        39.70 o                         
   5   5   4         84.03        124.77        14.28 o                         
   6   5   4        530.29        530.84        30.18 o                         
   7   5   4       2596.96       2463.81        66.39 o                         
   8   5   4        699.20        663.30        59.70 o                         
   9   5   4         85.95         43.31        14.50 o                         
  10   5   4         20.68         47.41        15.26 o                         
  11   5   4         54.31         51.69        14.82 o                         
  12   5   4        947.81        951.39        58.73 o                         
  13   5   4        277.92        292.56        34.22 o                         
  14   5   4        862.66        864.89        56.39 o                         
  15   5   4         44.31         44.54        19.68 o                         
  16   5   4         63.95         65.87        22.27 o                         
  17   5   4        237.70        284.76        36.92 o                         
  18   5   4         16.94         50.48        23.82 o                         
  19   5   4         64.89         93.96        40.12 o                         
 -19   6   4        344.83        360.14        55.27 o                         
 -18   6   4        324.67        357.42        40.49 o                         
 -17   6   4          6.43         32.34        20.74 o                         
 -16   6   4        721.89        761.72        56.61 o                         
 -15   6   4         93.79        114.80        24.03 o                         
 -14   6   4         12.07         16.10        17.30 o                         
 -13   6   4        261.46        243.04        32.39 o                         
 -12   6   4          2.91         31.10        17.39 o                         
 -11   6   4         46.30         34.84        19.43 o                         
 -10   6   4         50.28        108.60        42.64 o                         
  -9   6   4       1554.69       1582.92        68.36 o                         
  -8   6   4         20.65         -3.66        13.88 o                         
  -7   6   4         45.17         24.08        17.47 o                         
  -6   6   4        642.15        595.21        42.50 o                         
  -5   6   4        189.09        271.42        29.14 o                         
  -4   6   4        339.47        406.76        29.68 o                         
  -3   6   4       1771.86       1709.15        58.04 o                         
  -2   6   4        667.52        652.29        38.03 o                         
  -1   6   4        361.00        349.84        24.90 o                         
   0   6   4       1197.47       1140.63        44.69 o                         
   1   6   4        883.71        824.32        35.49 o                         
   2   6   4         80.05         62.41        12.11 o                         
   3   6   4         34.15         33.16        10.30 o                         
   4   6   4        210.29        167.06        18.87 o                         
   5   6   4         12.41          4.77        11.38 o                         
   6   6   4        130.28         91.20        18.52 o                         
   7   6   4        656.40        623.09        40.63 o                         
   8   6   4          1.38          9.00        12.79 o                         
   9   6   4        765.62        769.50        48.27 o                         
  10   6   4         35.02         18.40        17.97 o                         
  11   6   4         26.44         24.10        20.29 o                         
  12   6   4        102.92        109.85        22.51 o                         
  13   6   4          2.22        -12.61        17.29 o                         
  14   6   4        128.95        236.40        46.01 o                         
  15   6   4        347.14        277.65        40.27 o                         
  16   6   4         51.69         67.64        25.26 o                         
  17   6   4          0.38        -34.49        40.99 o                         
 -16   7   4        171.89        193.90        70.92 o                         
 -15   7   4          1.01        -22.34        22.34 o                         
 -14   7   4         59.29        100.75        27.94 o                         
 -13   7   4        218.10        213.53        33.29 o                         
 -12   7   4         82.63         20.38        29.21 o                         
 -11   7   4        788.48        773.44        57.50 o                         
 -10   7   4        609.66        583.28        49.68 o                         
  -9   7   4        111.52        133.11        27.15 o                         
  -8   7   4          8.07          6.73        17.17 o                         
  -7   7   4         59.24         60.40        20.10 o                         
  -6   7   4         73.12         46.77        19.63 o                         
  -5   7   4        139.67         91.13        57.95 o                         
  -4   7   4        154.93        193.48        27.75 o                         
  -3   7   4        117.85        100.02        21.07 o                         
  -2   7   4          0.01         18.16        13.28 o                         
  -1   7   4        367.06        409.70        33.00 o                         
   0   7   4          0.00         10.38        13.54 o                         
   1   7   4        575.57        613.30        40.45 o                         
   2   7   4        456.84        547.05        39.47 o                         
   3   7   4        314.35        271.48        31.46 o                         
   4   7   4        724.93        819.36       117.95 o                         
   5   7   4        664.45        624.38        61.74 o                         
   6   7   4         28.67          2.64        17.26 o                         
   7   7   4        933.98        831.57        82.21 o                         
   8   7   4         57.71         80.49        29.89 o                         
   9   7   4         21.31         -1.92        26.22 o                         
  10   7   4        182.90        155.82        53.29 o                         
  11   7   4        217.96        206.14        37.79 o                         
  12   7   4        210.08        238.16        42.02 o                         
  13   7   4          7.98        -17.95        34.23 o                         
 -10   8   4         72.83         91.49        36.90 o                         
  -9   8   4        544.63        605.25        57.52 o                         
  -8   8   4         34.44          3.81        22.71 o                         
  -7   8   4         33.27         20.19        34.66 o                         
  -6   8   4         41.99         45.40        26.48 o                         
  -5   8   4        102.62         40.48        22.42 o                         
  -4   8   4         78.81         48.32        21.83 o                         
  -3   8   4         81.46         90.46        29.30 o                         
  -2   8   4        145.20        168.67        26.63 o                         
  -1   8   4        195.82        170.40        30.20 o                         
   0   8   4          0.46         25.96        24.19 o                         
   1   8   4        212.47        219.91        38.18 o                         
   2   8   4         13.30          6.49        21.03 o                         
   3   8   4        330.06        278.24        39.79 o                         
   4   8   4          1.36         21.13        21.73 o                         
   5   8   4         20.70          8.75        24.31 o                         
   6   8   4         54.04         62.89        31.48 o                         
   7   8   4        880.41        940.46        80.99 o                         
   8   8   4         40.08         34.49        59.21 o                         
   9   8   4       1175.18       1364.99       162.67 o                         
 -25   0   5          0.29         25.50        28.61 o                         
 -23   0   5        233.47        263.52        47.74 o                         
 -21   0   5       2743.13       2545.78       128.83 o                         
 -19   0   5        510.79        352.55        48.08 o                         
 -17   0   5         16.23         20.53        17.24 o                         
 -15   0   5       1032.03        933.09        54.09 o                         
 -13   0   5        531.11        513.42        27.23 o                         
 -11   0   5        529.77        451.35        24.90 o                         
  -9   0   5         53.02         36.57         7.41 o                         
  -7   0   5       2935.25       2746.65        69.30 o                         
  -5   0   5         85.01         57.84         6.97 o                         
  -3   0   5      12411.15      12415.53       273.41 o                         
  -1   0   5      33566.00      34377.70       743.00 o                         
   1   0   5      34617.36      34594.61       748.68 o                         
   3   0   5       1718.61       1644.91        44.20 o                         
   5   0   5         80.81         55.99         7.92 o                         
   7   0   5       1201.29       1104.65        39.35 o                         
   9   0   5       1691.15       1550.53        48.57 o                         
  11   0   5          0.52         -0.67         7.05 o                         
  13   0   5        565.31        565.66        34.28 o                         
  15   0   5         87.01         77.61        19.54 o                         
  17   0   5        312.93        323.02        37.01 o                         
  19   0   5        179.35        204.20        39.39 o                         
  21   0   5       2375.34       3096.90       231.64 o                         
  23   0   5          7.25         46.85        57.26 o                         
 -26   1   5        172.87        261.57        78.08 o                         
 -25   1   5        285.88        283.08        51.08 o                         
 -24   1   5         20.75         33.47        20.43 o                         
 -23   1   5        118.88        121.17        26.13 o                         
 -22   1   5          0.15         38.90        38.37 o                         
 -21   1   5        400.36        407.56        39.19 o                         
 -20   1   5          5.90        -10.08        13.97 o                         
 -19   1   5        638.06        667.56        48.61 o                         
 -18   1   5        128.33        121.89        14.91 o                         
 -17   1   5        521.67        433.95        35.97 o                         
 -16   1   5         88.61        115.31        13.72 o                         
 -15   1   5         11.16          6.29         7.76 o                         
 -14   1   5          3.49          9.83         6.38 o                         
 -13   1   5        895.15        794.81        35.70 o                         
 -12   1   5         85.66        107.50         8.53 o                         
 -11   1   5        209.56        223.28        11.54 o                         
 -10   1   5        872.63        864.77        21.35 o                         
  -9   1   5        866.15        783.63        21.95 o                         
  -8   1   5        138.41        133.58         7.85 o                         
  -7   1   5        734.12        835.27        19.22 o                         
  -6   1   5       2467.09       2498.33        53.09 o                         
  -5   1   5        187.84        238.40        10.86 o                         
  -4   1   5        934.75       1022.19        26.18 o                         
  -3   1   5      12274.21      12494.43       230.80 o                         
  -2   1   5       1855.53       1980.68        50.16 o                         
  -1   1   5       2383.37       2550.52        44.22 o                         
   0   1   5        693.78        698.02        16.42 o                         
   1   1   5       2876.92       2877.43        49.48 o                         
   2   1   5        624.38        550.46        13.93 o                         
   3   1   5        582.66        627.76        15.75 o                         
   4   1   5       3308.22       3328.66        58.36 o                         
   5   1   5       3105.96       3464.42        66.98 o                         
   6   1   5       4441.68       4639.49        79.81 o                         
   7   1   5          8.03         35.33         5.58 o                         
   8   1   5          5.49          8.57         4.48 o                         
   9   1   5        439.61        356.60        16.43 o                         
  10   1   5        105.60        111.92         9.51 o                         
  11   1   5         27.53         21.33         6.32 o                         
  12   1   5          1.15         12.96         6.48 o                         
  13   1   5        259.32        272.01        18.65 o                         
  14   1   5       2652.84       2552.94        60.59 o                         
  15   1   5        332.69        345.48        22.39 o                         
  16   1   5       1113.77       1128.22        49.54 o                         
  17   1   5        111.89        139.64        20.77 o                         
  18   1   5          0.97          8.75        13.22 o                         
  19   1   5       1253.35       1517.10       109.74 o                         
  20   1   5         88.34         75.40        31.92 o                         
  21   1   5          3.68         37.66        25.79 o                         
  22   1   5        131.88        155.26        37.86 o                         
  23   1   5          0.36        -28.80        34.82 o                         
 -25   2   5         60.69         47.65        31.18 o                         
 -24   2   5         37.46         29.82        20.10 o                         
 -23   2   5        226.54        194.09        30.32 o                         
 -22   2   5          0.57         12.30        14.36 o                         
 -21   2   5        406.53        413.74        33.66 o                         
 -20   2   5        161.82        197.64        23.67 o                         
 -19   2   5         46.85         20.74        13.21 o                         
 -18   2   5        355.02        268.95        35.43 o                         
 -17   2   5          0.73          5.45         8.99 o                         
 -16   2   5          7.39          4.98         8.18 o                         
 -15   2   5       1121.65       1030.59        37.31 o                         
 -14   2   5         49.10         23.85         9.54 o                         
 -13   2   5        241.73        251.10        17.91 o                         
 -12   2   5       1141.73       1141.58        35.63 o                         
 -11   2   5        754.44        751.30        29.49 o                         
 -10   2   5       1808.42       1851.28        48.74 o                         
  -9   2   5        574.21        613.69        20.58 o                         
  -8   2   5       1645.82       1667.06        46.75 o                         
  -7   2   5        464.11        514.14        18.01 o                         
  -6   2   5        383.26        420.79        16.11 o                         
  -5   2   5       2397.93       2479.88        55.98 o                         
  -4   2   5         47.30         68.72         5.58 o                         
  -3   2   5        970.94       1053.64        22.68 o                         
  -2   2   5         76.61         79.86         5.84 o                         
  -1   2   5      10557.77      10357.82       177.33 o                         
   0   2   5        109.68         98.29         7.92 o                         
   1   2   5       3024.36       3022.84        58.58 o                         
   2   2   5       1541.91       1720.32        33.67 o                         
   3   2   5        395.98        420.54        13.93 o                         
   4   2   5        375.77        360.73        13.45 o                         
   5   2   5        525.64        475.80        17.29 o                         
   6   2   5       2014.91       2070.40        41.72 o                         
   7   2   5       2136.85       1996.14        41.40 o                         
   8   2   5        259.59        310.23        15.25 o                         
   9   2   5       1060.49        983.54        26.81 o                         
  10   2   5        407.75        399.28        21.33 o                         
  11   2   5        243.63        285.89        18.17 o                         
  12   2   5       1377.73       1319.82        37.81 o                         
  13   2   5        292.40        318.44        20.85 o                         
  14   2   5       2226.43       2245.97        57.15 o                         
  15   2   5        223.75        228.26        21.34 o                         
  16   2   5        847.97        859.85        56.83 o                         
  17   2   5        881.68       1029.65        60.16 o                         
  18   2   5        188.29        221.53        29.63 o                         
  19   2   5         33.02          6.60        18.12 o                         
  20   2   5          0.27        -18.37        18.37 o                         
  21   2   5        788.21        669.38        78.94 o                         
  22   2   5         24.66         39.25        35.87 o                         
 -25   3   5        126.19        148.35        56.61 o                         
 -24   3   5          0.01         29.86        19.99 o                         
 -23   3   5         29.09         16.50        16.06 o                         
 -22   3   5         10.17          2.18        16.21 o                         
 -21   3   5        659.21        662.79        44.16 o                         
 -20   3   5          4.65          8.70        13.81 o                         
 -19   3   5        242.95        235.62        22.84 o                         
 -18   3   5        620.81        610.37        34.54 o                         
 -17   3   5        182.06        194.40        19.98 o                         
 -16   3   5        941.22        990.11        45.56 o                         
 -15   3   5        931.11        969.46        40.35 o                         
 -14   3   5         35.79         47.59        10.47 o                         
 -13   3   5         44.40         39.29        10.61 o                         
 -12   3   5        866.24        977.90        32.19 o                         
 -11   3   5        407.30        447.96        24.94 o                         
 -10   3   5        785.44        817.75        31.29 o                         
  -9   3   5        472.08        495.35        24.94 o                         
  -8   3   5        140.69        163.73        11.85 o                         
  -7   3   5        571.17        649.14        18.22 o                         
  -6   3   5       2307.40       2236.93        55.06 o                         
  -5   3   5       2660.33       2522.25        52.03 o                         
  -4   3   5       2172.87       2169.87        42.69 o                         
  -3   3   5         75.35        151.54         9.40 o                         
  -2   3   5          9.20          9.29         3.81 o                         
  -1   3   5       1757.31       1894.15        42.92 o                         
   0   3   5        381.95        347.41        17.11 o                         
   1   3   5       7465.62       7275.71       131.53 o                         
   2   3   5        148.49        122.00        10.83 o                         
   3   3   5       2910.90       3079.19        57.25 o                         
   4   3   5       2278.74       2139.47        40.90 o                         
   5   3   5       1117.34        980.40        25.76 o                         
   6   3   5        641.10        634.92        20.73 o                         
   7   3   5        324.55        315.33        15.61 o                         
   8   3   5        370.14        411.71        22.58 o                         
   9   3   5       2018.88       1866.36        46.61 o                         
  10   3   5       1434.28       1455.11        43.97 o                         
  11   3   5       3119.35       3153.20        76.57 o                         
  12   3   5          0.38         -8.57         8.57 o                         
  13   3   5       2431.77       2416.09        72.30 o                         
  14   3   5        577.11        580.57        48.93 o                         
  15   3   5         60.54         26.70        21.04 o                         
  16   3   5        556.29        574.09        67.69 o                         
  17   3   5        547.87        528.10        71.10 o                         
  18   3   5        176.17        142.41        32.38 o                         
  19   3   5        688.98        742.61        65.23 o                         
  20   3   5         15.05        -25.03        35.36 o                         
  21   3   5        145.68        189.79        39.93 o                         
  22   3   5         59.93         43.60        52.70 o                         
 -23   4   5          8.54         19.26        20.69 o                         
 -22   4   5         30.17         13.99        18.03 o                         
 -21   4   5        245.42        226.55        25.69 o                         
 -20   4   5          1.41         10.29        14.41 o                         
 -19   4   5        889.01        948.37        47.28 o                         
 -18   4   5          1.42         50.75        25.12 o                         
 -17   4   5        123.68        170.54        34.15 o                         
 -16   4   5       1219.18       1311.92        47.94 o                         
 -15   4   5        345.55        389.72        26.90 o                         
 -14   4   5       1131.58       1098.66        41.36 o                         
 -13   4   5          4.21         17.65        10.33 o                         
 -12   4   5         15.15          9.89         8.59 o                         
 -11   4   5         41.41         48.04        10.76 o                         
 -10   4   5        360.77        311.94        20.80 o                         
  -9   4   5          7.00          5.19         8.88 o                         
  -8   4   5        896.66        954.58        34.88 o                         
  -7   4   5        124.76        115.70        11.33 o                         
  -6   4   5        201.40        243.08        15.34 o                         
  -5   4   5        255.11        230.07        13.26 o                         
  -4   4   5       1090.19       1142.02        30.80 o                         
  -3   4   5         41.34         28.45         7.34 o                         
  -2   4   5         26.35          9.30         6.46 o                         
  -1   4   5        330.56        368.04        19.81 o                         
   0   4   5         22.20         13.55         7.05 o                         
   1   4   5        470.14        453.25        22.41 o                         
   2   4   5        873.16        812.70        29.07 o                         
   3   4   5        744.56        744.64        26.25 o                         
   4   4   5        245.68        251.17        17.13 o                         
   5   4   5        170.97        172.56        14.61 o                         
   6   4   5       2010.93       1870.87        47.16 o                         
   7   4   5        614.34        617.01        31.01 o                         
   8   4   5        981.41        994.71        37.47 o                         
   9   4   5        109.95        117.37        15.08 o                         
  10   4   5        229.58        219.53        19.67 o                         
  11   4   5          0.03         -6.55        11.82 o                         
  12   4   5       1486.56       1397.61        63.97 o                         
  13   4   5         37.23         54.70        19.99 o                         
  14   4   5       2202.73       2221.81       104.03 o                         
  15   4   5         91.22         63.15        20.50 o                         
  16   4   5         14.72         28.39        16.92 o                         
  17   4   5        306.80        295.50        35.89 o                         
  18   4   5        125.24        185.81        30.66 o                         
  19   4   5         13.09          5.22        22.07 o                         
  20   4   5         23.72         17.80        27.38 o                         
 -22   5   5         20.74        -43.60        46.85 o                         
 -21   5   5          4.71         -6.22        19.27 o                         
 -20   5   5        230.20        312.07        34.01 o                         
 -19   5   5         33.27         51.59        20.08 o                         
 -18   5   5         13.15          7.02        15.27 o                         
 -17   5   5       1666.61       1841.70        71.75 o                         
 -16   5   5         13.93         22.52        14.98 o                         
 -15   5   5         70.80         96.26        20.24 o                         
 -14   5   5        550.61        682.34        48.12 o                         
 -13   5   5        384.68        476.81        41.32 o                         
 -12   5   5          4.07         34.35        17.84 o                         
 -11   5   5         71.24         55.72        14.64 o                         
 -10   5   5         51.72         91.41        27.82 o                         
  -9   5   5       1155.57       1083.41        58.08 o                         
  -8   5   5        626.34        620.49        34.98 o                         
  -7   5   5       1768.64       1732.04        51.50 o                         
  -6   5   5        547.25        577.88        31.75 o                         
  -5   5   5        972.10        981.38        36.54 o                         
  -4   5   5         42.12         29.76        10.11 o                         
  -3   5   5        143.81        103.57        12.31 o                         
  -2   5   5        111.34        114.32        13.17 o                         
  -1   5   5        227.81        261.75        18.65 o                         
   0   5   5         80.78         50.34        12.36 o                         
   1   5   5         90.28         60.69        11.45 o                         
   2   5   5         37.10         19.38         9.34 o                         
   3   5   5       1961.49       1811.67        45.00 o                         
   4   5   5        112.30        108.38        13.51 o                         
   5   5   5       4729.15       4626.47        97.58 o                         
   6   5   5         28.88         30.32        10.55 o                         
   7   5   5        793.36        766.60        37.24 o                         
   8   5   5          7.71          3.55         9.51 o                         
   9   5   5        159.52        174.59        22.87 o                         
  10   5   5        462.07        478.52        39.82 o                         
  11   5   5        578.08        532.31        44.83 o                         
  12   5   5        700.03        685.78        49.60 o                         
  13   5   5         14.75         11.10        17.24 o                         
  14   5   5        424.55        482.81        45.08 o                         
  15   5   5        436.47        491.89        45.45 o                         
  16   5   5          1.79          2.81        18.28 o                         
  17   5   5        465.35        451.54        44.81 o                         
  18   5   5         46.97         43.35        25.45 o                         
  19   5   5        164.75        114.48        42.19 o                         
 -19   6   5         61.22        136.19        38.57 o                         
 -18   6   5        273.34        295.18        40.93 o                         
 -17   6   5         81.58         72.10        33.81 o                         
 -16   6   5         17.56         41.55        20.67 o                         
 -15   6   5         82.47         67.65        21.43 o                         
 -14   6   5          1.34         10.39        16.81 o                         
 -13   6   5        191.89        210.24        48.73 o                         
 -12   6   5       1417.97       1414.92       107.53 o                         
 -11   6   5         87.58        111.46        23.00 o                         
 -10   6   5       1514.11       1516.34        66.70 o                         
  -9   6   5        229.16        233.94        28.34 o                         
  -8   6   5         83.41         81.39        20.91 o                         
  -7   6   5        437.82        401.84        36.63 o                         
  -6   6   5         78.97         97.49        20.36 o                         
  -5   6   5        294.70        273.68        29.29 o                         
  -4   6   5        179.98        188.99        20.91 o                         
  -3   6   5       1041.61       1017.05        45.57 o                         
  -2   6   5       1909.46       1807.41        64.21 o                         
  -1   6   5        117.61         94.45        13.73 o                         
   0   6   5        667.88        606.80        28.71 o                         
   1   6   5        401.39        404.07        23.83 o                         
   2   6   5         10.33          4.43         8.65 o                         
   3   6   5       1109.34       1036.40        37.34 o                         
   4   6   5       1032.44        954.52        42.94 o                         
   5   6   5        510.11        476.25        31.34 o                         
   6   6   5       1711.11       1650.88        61.53 o                         
   7   6   5          6.72          0.09        13.99 o                         
   8   6   5          3.70          3.40        15.05 o                         
   9   6   5         45.04         46.33        26.86 o                         
  10   6   5        623.93        591.58        47.22 o                         
  11   6   5         13.02         26.37        19.31 o                         
  12   6   5         93.62         59.64        21.03 o                         
  13   6   5        262.01        279.45        38.97 o                         
  14   6   5        209.74        228.60        40.15 o                         
  15   6   5         26.97         24.16        22.30 o                         
  16   6   5        313.39        259.31        48.81 o                         
 -16   7   5        171.87        130.79        80.68 o                         
 -15   7   5        129.43        126.42        32.78 o                         
 -14   7   5       1220.88       1417.44        82.43 o                         
 -13   7   5          1.63        -19.61        22.38 o                         
 -12   7   5        464.19        461.81        44.63 o                         
 -11   7   5        104.44        139.68        34.94 o                         
 -10   7   5         92.18        102.99        25.23 o                         
  -9   7   5         31.66         28.51        18.49 o                         
  -8   7   5          2.43         16.63        17.79 o                         
  -7   7   5         91.88         74.68        29.11 o                         
  -6   7   5        105.12         67.89        34.66 o                         
  -5   7   5         39.14         26.09        17.90 o                         
  -4   7   5        385.36        355.51        35.17 o                         
  -3   7   5          0.01         15.22        15.89 o                         
  -2   7   5        663.71        710.38        52.70 o                         
  -1   7   5        311.78        344.39        30.06 o                         
   0   7   5          2.17         12.14        12.63 o                         
   1   7   5        116.45        124.72        20.38 o                         
   2   7   5          4.91          0.96        15.24 o                         
   3   7   5        215.80        209.48        28.64 o                         
   4   7   5        187.20        154.41        25.73 o                         
   5   7   5        427.06        489.89        50.91 o                         
   6   7   5         11.70          9.12        22.63 o                         
   7   7   5        110.31        125.37        31.61 o                         
   8   7   5        670.03        608.30        59.51 o                         
   9   7   5        169.00        159.47        29.01 o                         
  10   7   5         16.02          9.53        25.25 o                         
  11   7   5         45.30         47.26        24.45 o                         
  12   7   5        197.16        194.96        41.74 o                         
 -10   8   5        118.89        158.26        47.97 o                         
  -9   8   5          1.28         38.77        22.97 o                         
  -8   8   5          0.17         -2.61        20.90 o                         
  -7   8   5         19.23         10.52        21.94 o                         
  -6   8   5         83.19         72.58        24.52 o                         
  -5   8   5        485.77        543.45        56.63 o                         
  -4   8   5         47.69         53.74        22.79 o                         
  -3   8   5         10.16         33.26        19.42 o                         
  -2   8   5        191.67        227.32        33.24 o                         
  -1   8   5         14.97         12.58        22.97 o                         
   0   8   5        503.53        529.99        54.39 o                         
   1   8   5          4.73        -32.68        38.77 o                         
   2   8   5        230.60        198.15        46.70 o                         
   3   8   5         47.91         39.24        29.27 o                         
   4   8   5        183.84        129.66        41.78 o                         
   5   8   5         12.19         35.11        32.11 o                         
   6   8   5        194.07        120.73        36.06 o                         
   7   8   5         31.69         33.04        34.74 o                         
   8   8   5         40.30         78.61        34.54 o                         
 -26   0   6        517.68        572.53       104.76 o                         
 -24   0   6        717.10        911.28       131.40 o                         
 -22   0   6        449.89        337.35        49.74 o                         
 -20   0   6       2402.85       2242.36       115.02 o                         
 -18   0   6        254.06        215.30        34.93 o                         
 -16   0   6       1010.35       1016.23        91.09 o                         
 -14   0   6       3171.87       2817.39        79.45 o                         
 -12   0   6        187.14        176.39        15.80 o                         
 -10   0   6        831.67        941.09        32.83 o                         
  -8   0   6        590.54        643.74        24.37 o                         
  -6   0   6        894.78        896.30        28.53 o                         
  -4   0   6        975.48        899.19        27.53 o                         
  -2   0   6       3241.35       3079.03        73.87 o                         
   0   0   6      21259.92      21275.14       464.10 o                         
   2   0   6          8.85          5.02         4.50 o                         
   4   0   6       1092.17       1066.15        33.59 o                         
   6   0   6       4121.59       3969.67        99.26 o                         
   8   0   6       3052.72       2879.31        77.90 o                         
  10   0   6       1524.49       1567.80        51.42 o                         
  12   0   6        998.51        945.46        41.37 o                         
  14   0   6          5.42         16.40        13.20 o                         
  16   0   6        468.66        523.13        56.75 o                         
  18   0   6       1007.79       1006.34        85.01 o                         
  20   0   6         41.36         47.28        38.06 o                         
  22   0   6          8.57         18.87        49.45 o                         
 -26   1   6        220.25        170.48        72.88 o                         
 -25   1   6        143.05        101.71        30.65 o                         
 -24   1   6        198.75        198.71        32.57 o                         
 -23   1   6          0.02          0.19        15.83 o                         
 -22   1   6        904.22        899.13        59.17 o                         
 -21   1   6          7.46         10.98        23.39 o                         
 -20   1   6         34.08         43.68        16.72 o                         
 -19   1   6          0.04          7.16        12.22 o                         
 -18   1   6        627.71        664.34        41.91 o                         
 -17   1   6          2.73          5.30         9.69 o                         
 -16   1   6         42.51         25.74         8.86 o                         
 -15   1   6        623.06        689.21        32.59 o                         
 -14   1   6         14.13          3.37         7.35 o                         
 -13   1   6        378.69        428.85        23.25 o                         
 -12   1   6       2330.18       2217.70        44.70 o                         
 -11   1   6        110.30        123.53        10.23 o                         
 -10   1   6       1835.06       1943.46        39.05 o                         
  -9   1   6       1157.97       1129.30        25.62 o                         
  -8   1   6       7582.77       7652.48       125.12 o                         
  -7   1   6        502.67        497.58        14.15 o                         
  -6   1   6          2.86          5.71         2.91 o                         
  -5   1   6        295.53        343.25        11.77 o                         
  -4   1   6         31.38         18.78         3.76 o                         
  -3   1   6        152.33        190.52        10.06 o                         
  -2   1   6      23780.98      24525.48       377.71 o                         
  -1   1   6       2299.44       2211.16        39.61 o                         
   0   1   6       3090.47       3010.63        52.26 o                         
   1   1   6          2.28         14.33         4.17 o                         
   2   1   6       1147.25       1265.88        26.98 o                         
   3   1   6       1013.82       1085.92        23.53 o                         
   4   1   6       5633.07       5686.86        95.04 o                         
   5   1   6        751.98        838.44        20.96 o                         
   6   1   6       2872.69       2765.31        52.13 o                         
   7   1   6       1004.99       1011.50        25.08 o                         
   8   1   6        233.52        235.95        13.01 o                         
   9   1   6        327.24        293.23        16.38 o                         
  10   1   6       1296.24       1252.36        31.40 o                         
  11   1   6         53.62         58.80         8.73 o                         
  12   1   6         27.69         35.91         8.48 o                         
  13   1   6        266.43        270.61        19.06 o                         
  14   1   6        953.88        922.85        38.47 o                         
  15   1   6        105.01         79.29        14.04 o                         
  16   1   6       1583.45       1618.67        57.53 o                         
  17   1   6         17.62          2.95        19.34 o                         
  18   1   6         30.74         47.00        23.43 o                         
  19   1   6        247.59        277.42        41.16 o                         
  20   1   6        442.92        457.57        51.79 o                         
  21   1   6          0.16         -7.75        26.02 o                         
  22   1   6        136.90        129.84        47.47 o                         
  23   1   6          3.06         44.25        56.61 o                         
 -25   2   6        169.64        181.20        32.20 o                         
 -24   2   6        291.17        283.97        36.45 o                         
 -23   2   6         68.90         56.02        19.16 o                         
 -22   2   6         78.64        104.32        22.87 o                         
 -21   2   6         48.78         27.93        16.15 o                         
 -20   2   6        237.17        237.54        25.54 o                         
 -19   2   6          6.21          2.88        11.25 o                         
 -18   2   6         29.28         19.10        11.07 o                         
 -17   2   6         58.18         24.76        10.22 o                         
 -16   2   6        162.24        182.79        20.13 o                         
 -15   2   6         20.96          7.48         7.95 o                         
 -14   2   6       1700.08       1684.40        48.30 o                         
 -13   2   6         91.58         81.94        11.67 o                         
 -12   2   6        112.77        115.36        15.23 o                         
 -11   2   6        245.93        282.82        18.50 o                         
 -10   2   6        874.94        841.78        24.47 o                         
  -9   2   6       1125.63       1210.28        30.56 o                         
  -8   2   6         25.72         21.79         5.34 o                         
  -7   2   6       2169.58       2084.25        44.44 o                         
  -6   2   6        385.23        389.03        12.69 o                         
  -5   2   6       2613.86       2562.27        46.94 o                         
  -4   2   6       1993.84       1986.87        41.04 o                         
  -3   2   6       2843.84       2925.32        59.32 o                         
  -2   2   6       1324.88       1281.76        40.33 o                         
  -1   2   6          0.19          3.22         2.94 o                         
   0   2   6       3618.67       3514.91        61.46 o                         
   1   2   6          5.08          3.36         3.87 o                         
   2   2   6        241.79        242.05        10.25 o                         
   3   2   6        173.46        133.74         8.41 o                         
   4   2   6         43.11         36.98         5.40 o                         
   5   2   6       3570.02       3304.21        60.81 o                         
   6   2   6        982.11        952.13        24.53 o                         
   7   2   6         11.08          8.70         4.89 o                         
   8   2   6       2139.44       2091.70        44.40 o                         
   9   2   6         52.52         52.05         7.96 o                         
  10   2   6         31.04         30.49         8.24 o                         
  11   2   6       2408.70       2331.13        55.24 o                         
  12   2   6         57.89         37.11        11.45 o                         
  13   2   6         43.81         31.94        11.24 o                         
  14   2   6         31.13         23.48        11.14 o                         
  15   2   6       1198.13       1265.79        46.61 o                         
  16   2   6         47.85         31.69        12.24 o                         
  17   2   6        165.18        201.03        28.16 o                         
  18   2   6        533.86        544.68        46.07 o                         
  19   2   6         50.71         28.83        42.29 o                         
  20   2   6        188.11         70.42        34.52 o                         
  21   2   6        320.08        399.70        65.75 o                         
  22   2   6        191.28        204.31        69.62 o                         
 -25   3   6        167.26        115.17        58.56 o                         
 -24   3   6        312.22        264.57        35.67 o                         
 -23   3   6         22.54         21.60        18.98 o                         
 -22   3   6          0.06         16.91        17.63 o                         
 -21   3   6        141.28        107.96        20.82 o                         
 -20   3   6        636.60        600.42        41.16 o                         
 -19   3   6        486.00        550.43        33.97 o                         
 -18   3   6        423.79        417.12        28.26 o                         
 -17   3   6        213.79        196.89        18.42 o                         
 -16   3   6         65.65         55.68        12.84 o                         
 -15   3   6        156.80        142.26        17.97 o                         
 -14   3   6        544.05        534.39        29.31 o                         
 -13   3   6         84.90         91.38        14.02 o                         
 -12   3   6       1050.59       1019.63        41.60 o                         
 -11   3   6       2440.07       2691.08        93.94 o                         
 -10   3   6       1044.70       1139.25        35.94 o                         
  -9   3   6       1449.34       1516.76        38.18 o                         
  -8   3   6       1058.38       1124.60        38.19 o                         
  -7   3   6       1414.61       1526.00        61.91 o                         
  -6   3   6         85.03         80.19         9.38 o                         
  -5   3   6        884.58       1019.02        31.72 o                         
  -4   3   6          7.79         -0.70         3.17 o                         
  -3   3   6          1.23         -2.75         3.30 o                         
  -2   3   6       2990.92       3097.71        72.75 o                         
  -1   3   6         82.06         84.97         8.90 o                         
   0   3   6       2492.84       2663.80        59.59 o                         
   1   3   6         94.32         65.32         8.34 o                         
   2   3   6          3.25          1.31         4.36 o                         
   3   3   6         90.33         88.04        10.90 o                         
   4   3   6       1001.62       1063.22        30.34 o                         
   5   3   6       1865.33       1832.40        43.33 o                         
   6   3   6          0.43          3.80         5.25 o                         
   7   3   6       1931.25       1792.72        43.71 o                         
   8   3   6        404.78        440.52        21.75 o                         
   9   3   6        292.35        224.88        19.41 o                         
  10   3   6         65.13         37.80        10.80 o                         
  11   3   6        104.19        116.90        17.27 o                         
  12   3   6       2939.74       3004.78        84.74 o                         
  13   3   6        750.23        753.07        56.51 o                         
  14   3   6         24.67         47.20        21.41 o                         
  15   3   6        363.45        331.08        34.02 o                         
  16   3   6        720.48        711.85        72.71 o                         
  17   3   6         39.37         66.21        21.65 o                         
  18   3   6         38.10         34.34        20.03 o                         
  19   3   6         23.58         50.20        26.76 o                         
  20   3   6        275.30        394.21        83.25 o                         
  21   3   6         21.12        -33.18        33.18 o                         
 -23   4   6        272.72        262.13        41.34 o                         
 -22   4   6         11.78          6.78        17.17 o                         
 -21   4   6        278.92        249.48        26.57 o                         
 -20   4   6         42.44         41.79        17.75 o                         
 -19   4   6        345.56        293.89        25.83 o                         
 -18   4   6       2019.96       2024.68        67.62 o                         
 -17   4   6        892.69        862.96        42.38 o                         
 -16   4   6        942.21       1025.78        44.46 o                         
 -15   4   6          0.61         12.54        10.57 o                         
 -14   4   6        379.50        396.61        26.75 o                         
 -13   4   6        813.35        905.85        40.54 o                         
 -12   4   6        118.70        110.69        14.95 o                         
 -11   4   6         71.89         60.72        12.01 o                         
 -10   4   6        102.01         90.06        16.69 o                         
  -9   4   6        241.21        286.02        23.86 o                         
  -8   4   6        753.14        737.33        31.01 o                         
  -7   4   6       4784.31       4800.69       114.95 o                         
  -6   4   6        384.44        414.49        21.11 o                         
  -5   4   6       3216.65       3268.44        98.64 o                         
  -4   4   6        348.70        336.21        18.25 o                         
  -3   4   6        292.10        288.68        17.19 o                         
  -2   4   6         19.31         13.08         6.47 o                         
  -1   4   6        378.27        371.66        20.04 o                         
   0   4   6        932.35        950.00        29.68 o                         
   1   4   6        225.71        229.06        16.02 o                         
   2   4   6         28.99         21.60         7.30 o                         
   3   4   6       1386.03       1325.93        33.96 o                         
   4   4   6        565.16        507.37        23.61 o                         
   5   4   6       1052.48       1005.04        31.73 o                         
   6   4   6        411.90        425.14        26.24 o                         
   7   4   6        929.54        812.50        34.65 o                         
   8   4   6         17.88         15.46         9.12 o                         
   9   4   6        120.59         97.26        15.86 o                         
  10   4   6        550.89        564.84        35.69 o                         
  11   4   6        198.68        152.12        20.25 o                         
  12   4   6        158.96        121.07        26.67 o                         
  13   4   6          0.32         -3.33        12.32 o                         
  14   4   6        167.62        147.95        27.80 o                         
  15   4   6        685.45        681.79        51.12 o                         
  16   4   6          0.30         -0.37        16.58 o                         
  17   4   6        404.12        472.91        55.96 o                         
  18   4   6         67.71         66.33        26.95 o                         
  19   4   6        243.11        322.74        41.17 o                         
  20   4   6        121.00         98.25        63.12 o                         
 -22   5   6         12.07         -2.60        48.80 o                         
 -21   5   6         13.69         -4.90        20.53 o                         
 -20   5   6         67.31        106.95        29.06 o                         
 -19   5   6         68.44        106.62        41.23 o                         
 -18   5   6         68.84         52.35        20.22 o                         
 -17   5   6         43.19         77.62        22.50 o                         
 -16   5   6        318.57        308.36        34.06 o                         
 -15   5   6        177.26        177.51        23.76 o                         
 -14   5   6        577.96        520.65        43.08 o                         
 -13   5   6          8.76          9.86        11.80 o                         
 -12   5   6        493.70        558.48        36.44 o                         
 -11   5   6         55.67         64.94        14.99 o                         
 -10   5   6        544.44        557.06        38.34 o                         
  -9   5   6         81.27         80.61        16.11 o                         
  -8   5   6        178.37        179.79        20.87 o                         
  -7   5   6        507.25        519.40        39.80 o                         
  -6   5   6        124.05        122.01        15.18 o                         
  -5   5   6        303.25        301.86        21.86 o                         
  -4   5   6       3025.31       2916.60        71.80 o                         
  -3   5   6        396.42        372.12        22.73 o                         
  -2   5   6        809.12        792.42        33.24 o                         
  -1   5   6        787.05        716.12        30.36 o                         
   0   5   6       1146.41       1109.05        37.13 o                         
   1   5   6        145.54        161.74        15.91 o                         
   2   5   6       3715.46       3531.49        78.47 o                         
   3   5   6        793.31        754.22        32.01 o                         
   4   5   6       2156.37       2099.65        54.09 o                         
   5   5   6        338.79        341.77        31.75 o                         
   6   5   6        384.45        383.16        23.79 o                         
   7   5   6        238.21        212.12        23.16 o                         
   8   5   6        272.21        234.29        42.49 o                         
   9   5   6         24.56          8.16        13.05 o                         
  10   5   6        716.98        673.34        47.66 o                         
  11   5   6        486.10        521.22        44.31 o                         
  12   5   6       1620.16       1570.19        72.74 o                         
  13   5   6       2189.65       2233.07        87.54 o                         
  14   5   6       1136.33       1053.07        65.41 o                         
  15   5   6        188.59        182.23        32.13 o                         
  16   5   6          0.53          0.64        20.72 o                         
  17   5   6        138.25        177.55        42.54 o                         
  18   5   6         87.18         84.36        34.37 o                         
 -19   6   6         21.01         62.17        33.30 o                         
 -18   6   6        208.97        190.21        37.66 o                         
 -17   6   6          0.27         22.19        20.93 o                         
 -16   6   6        492.59        628.68        58.65 o                         
 -15   6   6        476.05        463.53        62.54 o                         
 -14   6   6          0.00         17.99        15.97 o                         
 -13   6   6        731.21        753.20        62.83 o                         
 -12   6   6         54.14         75.86        21.32 o                         
 -11   6   6         35.00         25.35        15.76 o                         
 -10   6   6         80.16         34.77        17.00 o                         
  -9   6   6        156.61         85.66        21.76 o                         
  -8   6   6        369.51        324.00        39.24 o                         
  -7   6   6         23.84         20.97        14.10 o                         
  -6   6   6        227.07        263.14        28.39 o                         
  -5   6   6        196.84        220.62        23.81 o                         
  -4   6   6        140.85        120.86        19.45 o                         
  -3   6   6        606.24        579.66        30.32 o                         
  -2   6   6         21.59          4.43        10.04 o                         
  -1   6   6         28.84         30.62        11.67 o                         
   0   6   6        162.49        141.26        15.82 o                         
   1   6   6         85.98         59.86        13.20 o                         
   2   6   6        269.93        281.33        22.88 o                         
   3   6   6          8.24         -3.32         9.76 o                         
   4   6   6        933.82        951.67        44.35 o                         
   5   6   6         90.81         96.17        18.56 o                         
   6   6   6        358.77        372.68        34.33 o                         
   7   6   6        365.07        412.86        34.01 o                         
   8   6   6         19.36         12.81        15.80 o                         
   9   6   6         16.77         35.84        16.91 o                         
  10   6   6        296.89        277.63        38.21 o                         
  11   6   6        506.27        515.14        45.98 o                         
  12   6   6         97.03        117.15        27.77 o                         
  13   6   6         16.28         35.68        19.92 o                         
  14   6   6        166.66        178.81        33.46 o                         
  15   6   6         29.31         60.12        26.45 o                         
  16   6   6         73.37         29.38        79.71 o                         
 -15   7   6        104.20        104.56        35.20 o                         
 -14   7   6         14.23          7.55        23.84 o                         
 -13   7   6        390.06        450.72        45.05 o                         
 -12   7   6          1.79          2.63        20.40 o                         
 -11   7   6       1018.61       1051.04        66.90 o                         
 -10   7   6        159.22        171.25        30.36 o                         
  -9   7   6         12.60         44.12        21.41 o                         
  -8   7   6        116.25        129.33        59.26 o                         
  -7   7   6          0.64         12.71        16.32 o                         
  -6   7   6          4.83        -10.37        20.47 o                         
  -5   7   6         98.21        101.29        22.09 o                         
  -4   7   6        133.13        145.52        24.07 o                         
  -3   7   6        264.21        217.44        29.58 o                         
  -2   7   6          0.25         14.87        13.34 o                         
  -1   7   6        844.47        826.28        47.35 o                         
   0   7   6         92.79         87.57        33.86 o                         
   1   7   6          5.33          5.40        15.43 o                         
   2   7   6        621.94        668.42        43.62 o                         
   3   7   6         37.45         46.13        18.64 o                         
   4   7   6          4.96         18.45        19.97 o                         
   5   7   6        224.92        194.57        33.56 o                         
   6   7   6        124.52        102.59        23.46 o                         
   7   7   6         54.50         50.87        24.82 o                         
   8   7   6         13.32         33.22        23.12 o                         
   9   7   6        335.79        284.19        53.93 o                         
  10   7   6          4.82         -2.39        22.91 o                         
  11   7   6         88.35         61.47        27.70 o                         
  12   7   6         29.31         47.86        31.29 o                         
 -10   8   6          0.44         29.93        50.75 o                         
  -9   8   6        154.03        161.92        34.22 o                         
  -8   8   6         30.10         -8.09        20.89 o                         
  -7   8   6        147.72        109.61        47.53 o                         
  -6   8   6          0.49          3.96        21.19 o                         
  -5   8   6        625.95        646.11        53.56 o                         
  -4   8   6          4.59         49.58        22.06 o                         
  -3   8   6       1742.54       1915.47        85.25 o                         
  -2   8   6         47.27         38.57        20.65 o                         
  -1   8   6        216.84        216.63        38.68 o                         
   0   8   6         59.17         58.20        27.24 o                         
   1   8   6        110.46        112.13        37.99 o                         
   2   8   6         15.15          1.58        23.84 o                         
   3   8   6          0.03         -2.36        28.62 o                         
   4   8   6          0.98         39.82        32.43 o                         
   5   8   6         18.79         21.94        34.52 o                         
   6   8   6          7.76         35.79        44.90 o                         
   7   8   6        984.38       1012.97       124.28 o                         
 -25   0   7          9.84         31.49        30.47 o                         
 -23   0   7        457.15        398.71        55.49 o                         
 -21   0   7        156.43        116.44        32.58 o                         
 -19   0   7         95.00         12.36        58.56 o                         
 -17   0   7         45.70          6.65        14.17 o                         
 -15   0   7         31.71         20.03        12.03 o                         
 -13   0   7        506.70        513.67        28.20 o                         
 -11   0   7         56.26         70.11        10.84 o                         
  -9   0   7       2455.65       2446.33        65.97 o                         
  -7   0   7       3843.73       4017.89        98.31 o                         
  -5   0   7        506.86        472.94        18.92 o                         
  -3   0   7        141.21        138.90        10.57 o                         
  -1   0   7       9399.54       9214.67       206.80 o                         
   1   0   7         16.69         14.86         4.73 o                         
   3   0   7         56.82         35.79         6.90 o                         
   5   0   7       1354.06       1502.51        45.15 o                         
   7   0   7       1435.82       1490.57        46.99 o                         
   9   0   7       4183.26       3977.92       104.26 o                         
  11   0   7        214.82        222.47        20.85 o                         
  13   0   7        542.87        519.99        36.60 o                         
  15   0   7       1063.24        984.39       111.23 o                         
  17   0   7          4.32         32.94        26.64 o                         
  19   0   7       2336.25       2354.94       160.36 o                         
  21   0   7       1080.29       1137.81       109.24 o                         
 -26   1   7         22.40          9.11        42.94 o                         
 -25   1   7          4.52         33.41        20.53 o                         
 -24   1   7         46.34         41.36        20.39 o                         
 -23   1   7        631.87        686.00        83.68 o                         
 -22   1   7         39.53         31.52        18.50 o                         
 -21   1   7        629.54        692.63        49.85 o                         
 -20   1   7        327.76        288.12        31.22 o                         
 -19   1   7        224.00        217.97        26.58 o                         
 -18   1   7        230.32        235.07        26.06 o                         
 -17   1   7        268.70        197.94        20.24 o                         
 -16   1   7        286.04        265.07        20.53 o                         
 -15   1   7       1793.83       1706.11        48.22 o                         
 -14   1   7        218.45        223.19        17.63 o                         
 -13   1   7        971.21        914.20        31.80 o                         
 -12   1   7        288.29        304.84        20.92 o                         
 -11   1   7       1827.34       1688.52        36.10 o                         
 -10   1   7        205.85        220.39        11.49 o                         
  -9   1   7        426.34        443.39        17.80 o                         
  -8   1   7        669.51        622.57        17.43 o                         
  -7   1   7         97.86         99.25         7.20 o                         
  -6   1   7          0.27          4.29         3.45 o                         
  -5   1   7         30.64         58.10         7.67 o                         
  -4   1   7        199.31        210.94         9.73 o                         
  -3   1   7        692.93        600.37        15.22 o                         
  -2   1   7       1307.30       1301.33        26.11 o                         
  -1   1   7       1275.83       1259.52        25.48 o                         
   0   1   7        212.65        214.76        11.41 o                         
   1   1   7        629.56        578.44        17.63 o                         
   2   1   7        659.28        634.25        18.78 o                         
   3   1   7          2.21          6.33         3.19 o                         
   4   1   7        713.88        868.64        21.38 o                         
   5   1   7       2692.76       2763.80        51.99 o                         
   6   1   7       2299.30       2426.79        47.54 o                         
   7   1   7       6701.34       6586.18       112.22 o                         
   8   1   7          7.10          6.70         5.21 o                         
   9   1   7        519.18        564.84        21.62 o                         
  10   1   7         85.04        110.46        10.43 o                         
  11   1   7       1163.97       1139.02        33.86 o                         
  12   1   7         84.95         51.99        12.75 o                         
  13   1   7        132.02        127.70        17.00 o                         
  14   1   7         11.72          5.37        10.26 o                         
  15   1   7          1.97         11.20        11.48 o                         
  16   1   7        132.20        152.43        25.23 o                         
  17   1   7        479.51        575.05        45.71 o                         
  18   1   7          1.59        -12.39        15.33 o                         
  19   1   7        292.48        283.79        49.70 o                         
  20   1   7          6.23         -6.76        22.86 o                         
  21   1   7          0.07          8.41        23.71 o                         
  22   1   7         92.36         59.33        33.90 o                         
 -25   2   7          0.08          1.98        19.02 o                         
 -24   2   7        207.85        134.38        27.71 o                         
 -23   2   7        332.74        264.95        39.81 o                         
 -22   2   7        177.38        198.39        29.22 o                         
 -21   2   7         11.14          9.30        14.03 o                         
 -20   2   7        329.81        286.04        28.94 o                         
 -19   2   7          4.94         20.51        12.22 o                         
 -18   2   7        172.92        155.06        19.56 o                         
 -17   2   7          0.29         -3.55         9.00 o                         
 -16   2   7       2159.73       2177.99        54.63 o                         
 -15   2   7        129.90        125.13        15.27 o                         
 -14   2   7       1402.39       1330.58        42.06 o                         
 -13   2   7       1908.48       1834.77        50.18 o                         
 -12   2   7         13.08          8.46         6.66 o                         
 -11   2   7         62.08         51.55         9.64 o                         
 -10   2   7       1572.05       1593.66        38.20 o                         
  -9   2   7        320.75        333.40        18.72 o                         
  -8   2   7        966.98       1000.26        26.78 o                         
  -7   2   7        320.09        369.21        20.80 o                         
  -6   2   7          0.98         -3.09         3.09 o                         
  -5   2   7        632.30        656.16        20.26 o                         
  -4   2   7        538.30        513.19        15.52 o                         
  -3   2   7       2293.25       2303.13        46.25 o                         
  -2   2   7       3877.08       3872.46        63.72 o                         
  -1   2   7      14442.88      14710.17       232.54 o                         
   0   2   7        981.04        918.19        21.58 o                         
   1   2   7        682.84        867.97        21.14 o                         
   2   2   7       3988.37       4019.68        70.57 o                         
   3   2   7       2197.26       2224.08        43.55 o                         
   4   2   7       1129.44       1250.98        28.63 o                         
   5   2   7       1828.04       1682.83        36.25 o                         
   6   2   7        273.25        231.14        14.99 o                         
   7   2   7        153.74        145.88        11.68 o                         
   8   2   7         11.69         21.28         6.25 o                         
   9   2   7        740.14        738.97        27.88 o                         
  10   2   7        110.20        104.57        14.31 o                         
  11   2   7         24.31         29.35         9.87 o                         
  12   2   7       1778.66       1823.46        53.12 o                         
  13   2   7         52.51         42.44        15.03 o                         
  14   2   7        568.23        611.66        34.18 o                         
  15   2   7        962.18        934.84        44.21 o                         
  16   2   7         61.78         53.25        15.29 o                         
  17   2   7        334.73        276.79        48.07 o                         
  18   2   7        118.08         51.20        51.40 o                         
  19   2   7        281.34        291.25        51.69 o                         
  20   2   7        116.73         78.27        38.25 o                         
  21   2   7        414.48        366.96        61.32 o                         
 -25   3   7        100.27         74.83        47.50 o                         
 -24   3   7         11.57         34.11        20.23 o                         
 -23   3   7        109.79        121.47        37.00 o                         
 -22   3   7        199.34        195.18        26.46 o                         
 -21   3   7        605.85        535.10        70.82 o                         
 -20   3   7         53.76         60.69        16.36 o                         
 -19   3   7         55.45         46.87        13.46 o                         
 -18   3   7       1155.60       1145.15        47.30 o                         
 -17   3   7        224.21        236.04        21.13 o                         
 -16   3   7         37.44         29.20        10.76 o                         
 -15   3   7        177.28        161.57        19.86 o                         
 -14   3   7        761.16        760.78        36.57 o                         
 -13   3   7         51.22         54.31        11.47 o                         
 -12   3   7          4.57          6.31         7.94 o                         
 -11   3   7        790.72        777.01        33.08 o                         
 -10   3   7         87.15         80.53        11.90 o                         
  -9   3   7        520.72        585.34        23.43 o                         
  -8   3   7       2654.61       2588.08        55.98 o                         
  -7   3   7         24.35         19.69         5.87 o                         
  -6   3   7       3074.53       3055.00        62.74 o                         
  -5   3   7        108.60        114.42         8.47 o                         
  -4   3   7        222.66        250.29        12.07 o                         
  -3   3   7        227.90        216.87        10.54 o                         
  -2   3   7       1124.72       1269.31        35.25 o                         
  -1   3   7         67.85         86.33         9.08 o                         
   0   3   7         79.52         77.78         9.24 o                         
   1   3   7         69.42         76.35         9.32 o                         
   2   3   7       2479.18       2308.13        51.11 o                         
   3   3   7       1736.77       1619.73        39.42 o                         
   4   3   7        838.04        747.06        24.79 o                         
   5   3   7       1622.38       1572.37        39.52 o                         
   6   3   7        325.86        287.87        23.57 o                         
   7   3   7          0.73          4.12         6.10 o                         
   8   3   7         92.38         70.84        12.13 o                         
   9   3   7          0.42          8.55         9.96 o                         
  10   3   7        226.85        234.72        22.99 o                         
  11   3   7        266.18        279.44        25.53 o                         
  12   3   7         62.90         75.92        16.30 o                         
  13   3   7        396.39        391.92        30.80 o                         
  14   3   7        452.47        503.05        66.80 o                         
  15   3   7        753.91        755.51        52.29 o                         
  16   3   7        352.84        332.51        38.49 o                         
  17   3   7         66.89         80.17        22.66 o                         
  18   3   7        324.31        436.91       112.53 o                         
  19   3   7         38.70         67.08        36.59 o                         
  20   3   7        852.91        824.30       137.94 o                         
 -23   4   7        103.80         72.13        24.29 o                         
 -22   4   7        107.15         79.52        22.12 o                         
 -21   4   7          8.41         19.64        15.33 o                         
 -20   4   7         83.01        100.35        17.67 o                         
 -19   4   7         53.93         59.87        15.63 o                         
 -18   4   7        326.36        291.75        25.88 o                         
 -17   4   7         51.54         63.07        14.67 o                         
 -16   4   7       1271.20       1355.31        63.97 o                         
 -15   4   7         68.98         76.59        14.48 o                         
 -14   4   7        514.86        544.65        31.39 o                         
 -13   4   7        136.42        123.22        18.33 o                         
 -12   4   7        205.33        161.45        17.29 o                         
 -11   4   7        925.25        936.91        37.84 o                         
 -10   4   7        968.84        992.17        37.62 o                         
  -9   4   7       1457.67       1496.78        44.85 o                         
  -8   4   7        364.56        357.20        24.39 o                         
  -7   4   7        204.29        198.60        16.35 o                         
  -6   4   7        665.22        621.34        28.35 o                         
  -5   4   7        214.52        219.49        19.45 o                         
  -4   4   7         52.03         58.46         8.44 o                         
  -3   4   7        472.02        559.97        24.54 o                         
  -2   4   7         79.53         56.04         8.38 o                         
  -1   4   7        824.79        887.00        28.69 o                         
   0   4   7       1501.28       1432.62        38.43 o                         
   1   4   7          0.29          1.39         5.76 o                         
   2   4   7        933.50        870.40        30.55 o                         
   3   4   7          0.50          3.41         5.99 o                         
   4   4   7        684.95        656.01        27.40 o                         
   5   4   7          3.34          5.67         6.56 o                         
   6   4   7       1325.61       1285.48        41.68 o                         
   7   4   7         98.43         76.66        14.64 o                         
   8   4   7         51.52         46.33        12.70 o                         
   9   4   7         17.00          6.89        10.70 o                         
  10   4   7         89.43         61.38        15.14 o                         
  11   4   7         55.64         72.84        16.40 o                         
  12   4   7       1107.61       1105.02        82.36 o                         
  13   4   7        344.01        340.81        35.71 o                         
  14   4   7        115.76         75.42        39.16 o                         
  15   4   7         63.73         79.03        26.20 o                         
  16   4   7          0.92        -16.41        16.87 o                         
  17   4   7        122.58        125.42        27.84 o                         
  18   4   7        130.04        156.39        30.87 o                         
  19   4   7          0.06        -21.39        24.94 o                         
 -21   5   7         56.42         71.07        26.95 o                         
 -20   5   7         52.40         68.91        24.43 o                         
 -19   5   7        911.81       1052.31        64.99 o                         
 -18   5   7         55.42         44.41        25.22 o                         
 -17   5   7        907.93        968.39        52.67 o                         
 -16   5   7         27.70         42.23        15.14 o                         
 -15   5   7        325.87        330.67        29.77 o                         
 -14   5   7        331.66        324.78        28.85 o                         
 -13   5   7         23.45         14.52        13.11 o                         
 -12   5   7        610.73        565.47        36.30 o                         
 -11   5   7         34.36         61.72        15.47 o                         
 -10   5   7        102.92        119.47        20.26 o                         
  -9   5   7        600.73        568.59        36.07 o                         
  -8   5   7        709.75        822.67        43.38 o                         
  -7   5   7       3485.44       3609.56        96.02 o                         
  -6   5   7       1523.18       1570.18        76.07 o                         
  -5   5   7        857.89        844.64        36.39 o                         
  -4   5   7        235.15        221.85        20.52 o                         
  -3   5   7          0.11         -4.94         7.80 o                         
  -2   5   7         63.71         47.13         9.94 o                         
  -1   5   7       1099.38       1099.25        36.05 o                         
   0   5   7       1174.03       1105.24        33.38 o                         
   1   5   7        198.94        167.10        17.03 o                         
   2   5   7        760.61        697.36        31.65 o                         
   3   5   7       3095.03       2994.46        68.93 o                         
   4   5   7       3916.15       3671.01        81.51 o                         
   5   5   7        738.36        773.14        42.08 o                         
   6   5   7        461.21        496.82        42.51 o                         
   7   5   7        447.89        465.83        33.57 o                         
   8   5   7         27.18         23.73        14.54 o                         
   9   5   7        810.14        828.16        48.20 o                         
  10   5   7        365.16        357.99        35.90 o                         
  11   5   7        273.12        296.17        34.99 o                         
  12   5   7          5.01         17.47        18.72 o                         
  13   5   7        837.46        930.45        62.05 o                         
  14   5   7        946.26       1023.01        88.55 o                         
  15   5   7        854.39        857.91        61.54 o                         
  16   5   7         57.53          4.67        21.30 o                         
  17   5   7         64.07         43.76        28.38 o                         
  18   5   7          0.88         16.27        59.86 o                         
 -19   6   7         76.09        144.97        47.39 o                         
 -18   6   7          5.03         44.32        25.01 o                         
 -17   6   7          9.05         22.01        20.93 o                         
 -16   6   7        369.08        413.91        42.17 o                         
 -15   6   7        226.07        143.31        26.17 o                         
 -14   6   7         63.90         65.92        22.80 o                         
 -13   6   7         69.19         82.43        21.76 o                         
 -12   6   7        561.52        686.12        50.84 o                         
 -11   6   7        260.47        232.55        30.17 o                         
 -10   6   7        230.40        207.60        33.81 o                         
  -9   6   7        368.59        416.76        37.46 o                         
  -8   6   7         72.19         69.95        17.54 o                         
  -7   6   7         21.38         19.21        16.96 o                         
  -6   6   7         16.80         21.37        13.74 o                         
  -5   6   7        773.46        721.44        41.27 o                         
  -4   6   7        676.70        621.88        34.22 o                         
  -3   6   7        555.16        595.54        31.52 o                         
  -2   6   7       2005.57       1914.84        57.48 o                         
  -1   6   7         94.78         84.62        15.19 o                         
   0   6   7        417.44        384.65        25.38 o                         
   1   6   7        567.70        574.98        34.28 o                         
   2   6   7         96.53        112.11        14.14 o                         
   3   6   7        822.12        849.23        44.78 o                         
   4   6   7        279.45        219.86        23.78 o                         
   5   6   7        260.19        252.93        26.52 o                         
   6   6   7        319.29        311.35        29.25 o                         
   7   6   7          0.17         -5.96        13.61 o                         
   8   6   7        619.58        566.43        73.07 o                         
   9   6   7         39.40         25.45        17.26 o                         
  10   6   7        310.00        247.94        31.71 o                         
  11   6   7       1141.09       1214.66        80.67 o                         
  12   6   7         12.90         17.11        20.55 o                         
  13   6   7       1152.63       1326.17        92.79 o                         
  14   6   7         23.40         37.70        23.59 o                         
  15   6   7          4.98         58.20        38.90 o                         
 -15   7   7         16.10         15.11        36.11 o                         
 -14   7   7        303.74        328.98        40.39 o                         
 -13   7   7         22.45         17.61        22.51 o                         
 -12   7   7         58.55         65.01        24.18 o                         
 -11   7   7        206.95        243.52        34.09 o                         
 -10   7   7        191.64        210.27        31.61 o                         
  -9   7   7          3.98         -8.69        18.11 o                         
  -8   7   7         10.48          9.60        16.01 o                         
  -7   7   7        227.00        226.03        29.78 o                         
  -6   7   7         29.34         42.62        18.66 o                         
  -5   7   7        484.49        469.98        41.76 o                         
  -4   7   7        669.12        853.87        54.57 o                         
  -3   7   7         44.88         46.42        18.38 o                         
  -2   7   7         50.84         66.45        16.71 o                         
  -1   7   7         10.41         11.15        13.63 o                         
   0   7   7        422.67        401.23        36.84 o                         
   1   7   7         10.43         11.03        20.60 o                         
   2   7   7          2.52         15.32        18.80 o                         
   3   7   7        181.83        110.18        29.24 o                         
   4   7   7        117.70         77.51        28.54 o                         
   5   7   7          7.32        -17.11        17.11 o                         
   6   7   7        388.20        407.12        46.31 o                         
   7   7   7          7.38         -4.99        19.34 o                         
   8   7   7        323.18        329.24        38.23 o                         
   9   7   7        176.67        144.13        29.40 o                         
  10   7   7         19.33         43.40        23.68 o                         
  11   7   7        288.10        205.25        74.91 o                         
  12   7   7         30.27        -44.25        44.25 o                         
 -10   8   7        333.86        258.32        85.24 o                         
  -9   8   7          5.41         15.78        28.83 o                         
  -8   8   7          2.01         -3.53        20.11 o                         
  -7   8   7        319.93        333.33        57.15 o                         
  -6   8   7        135.27        190.76        53.62 o                         
  -5   8   7        560.91        646.21        63.96 o                         
  -4   8   7         39.98         21.83        30.62 o                         
  -3   8   7         90.08         96.12        24.59 o                         
  -2   8   7       1570.98       1741.33        86.26 o                         
  -1   8   7         10.36         19.72        22.46 o                         
   0   8   7        420.72        452.36        52.11 o                         
   1   8   7         52.30         71.32        31.17 o                         
   2   8   7          4.00        -18.09        25.28 o                         
   3   8   7          4.16         13.94        28.94 o                         
   4   8   7        328.69        331.36        58.53 o                         
   5   8   7        144.59        102.16        52.70 o                         
 -26   0   8        217.59        181.94        64.57 o                         
 -24   0   8         56.69         91.68        35.85 o                         
 -22   0   8        273.87        276.67        45.55 o                         
 -20   0   8          1.87          0.50        18.39 o                         
 -18   0   8         79.46         89.08        26.56 o                         
 -16   0   8        101.54         87.95        21.73 o                         
 -14   0   8       2548.90       2457.14        72.36 o                         
 -12   0   8         96.90        150.84        15.78 o                         
 -10   0   8       6622.21       6578.96       157.25 o                         
  -8   0   8        618.62        496.88        21.77 o                         
  -6   0   8        958.49        917.06        37.84 o                         
  -4   0   8      12097.46      11585.52       259.57 o                         
  -2   0   8       2413.63       2462.19        62.51 o                         
   0   0   8      14758.97      14501.50       322.19 o                         
   2   0   8         91.45        107.46         9.52 o                         
   4   0   8          4.80         -0.70         5.05 o                         
   6   0   8       5311.54       5011.51       124.47 o                         
   8   0   8       2677.85       2653.57        75.21 o                         
  10   0   8       2230.62       2037.44        64.30 o                         
  12   0   8        149.14        217.21        27.22 o                         
  14   0   8        465.47        490.02        53.88 o                         
  16   0   8       3117.50       3116.34       145.38 o                         
  18   0   8        584.47        529.54        65.91 o                         
  20   0   8        509.39        481.04        65.55 o                         
  22   0   8         13.45         94.35        63.77 o                         
 -25   1   8        105.86        114.39        26.62 o                         
 -24   1   8        667.81        621.51        65.93 o                         
 -23   1   8          9.38         67.30        38.04 o                         
 -22   1   8         61.61         50.09        19.82 o                         
 -21   1   8         39.42         41.96        15.99 o                         
 -20   1   8        176.56        163.80        36.44 o                         
 -19   1   8          0.31         -0.78        11.13 o                         
 -18   1   8          0.38          1.50        10.34 o                         
 -17   1   8        161.56        164.98        18.95 o                         
 -16   1   8        192.81        148.53        15.73 o                         
 -15   1   8        197.19        207.60        17.48 o                         
 -14   1   8       2200.09       2272.85        57.99 o                         
 -13   1   8         17.54          5.73         5.97 o                         
 -12   1   8        905.12        845.41        25.93 o                         
 -11   1   8         15.91         13.52         4.92 o                         
 -10   1   8       1194.50       1215.73        29.11 o                         
  -9   1   8        175.11        172.98        10.14 o                         
  -8   1   8          1.39          1.47         4.50 o                         
  -7   1   8         36.33         31.77         5.50 o                         
  -6   1   8         43.04         31.07         4.95 o                         
  -5   1   8       2081.20       2045.37        39.06 o                         
  -4   1   8        430.05        362.49        12.53 o                         
  -3   1   8        367.77        358.02        12.56 o                         
  -2   1   8       6048.55       5784.50        95.43 o                         
  -1   1   8       1801.23       1928.32        36.66 o                         
   0   1   8       1407.20       1525.61        34.21 o                         
   1   1   8        193.13        158.18        10.39 o                         
   2   1   8        829.75        851.04        23.46 o                         
   3   1   8         44.62         37.27        12.45 o                         
   4   1   8        984.74        812.39        20.62 o                         
   5   1   8       1033.52       1011.51        24.86 o                         
   6   1   8        305.94        305.57        14.21 o                         
   7   1   8       1379.96       1334.40        31.83 o                         
   8   1   8        705.90        714.85        26.73 o                         
   9   1   8        476.40        471.61        29.10 o                         
  10   1   8        161.52        145.87        14.00 o                         
  11   1   8         41.17         46.81        15.10 o                         
  12   1   8        370.37        362.68        24.14 o                         
  13   1   8         85.99        121.97        17.90 o                         
  14   1   8        548.14        569.74        36.29 o                         
  15   1   8          2.96         14.51        15.09 o                         
  16   1   8        316.55        284.58        32.13 o                         
  17   1   8        273.48        302.78        34.07 o                         
  18   1   8        192.55        173.07        40.76 o                         
  19   1   8        149.92        174.02        29.83 o                         
  20   1   8        120.50        107.89        32.32 o                         
  21   1   8        232.96        232.01        70.31 o                         
 -25   2   8         45.22         46.06        22.17 o                         
 -24   2   8         17.07         25.98        19.09 o                         
 -23   2   8         86.03         94.67        23.81 o                         
 -22   2   8        907.12       1006.09        83.85 o                         
 -21   2   8        196.69        149.17        28.78 o                         
 -20   2   8         65.02         76.52        19.02 o                         
 -19   2   8       1344.77       1243.79        58.25 o                         
 -18   2   8         70.14         29.49        10.78 o                         
 -17   2   8        648.42        613.19        34.08 o                         
 -16   2   8       2507.33       2317.29        62.81 o                         
 -15   2   8        400.64        390.79        25.36 o                         
 -14   2   8       3453.57       3340.74        79.09 o                         
 -13   2   8         13.37         18.28         8.19 o                         
 -12   2   8          0.72         -0.36         6.45 o                         
 -11   2   8        376.11        354.20        18.62 o                         
 -10   2   8        382.68        429.27        21.47 o                         
  -9   2   8       4979.97       4916.70        93.24 o                         
  -8   2   8        146.26        122.28        10.15 o                         
  -7   2   8        122.27        112.93         7.90 o                         
  -6   2   8        106.81        121.01         8.23 o                         
  -5   2   8        661.72        771.47        19.76 o                         
  -4   2   8       2846.85       2940.43        53.85 o                         
  -3   2   8       1302.50       1306.03        28.20 o                         
  -2   2   8       1399.73       1532.30        30.17 o                         
  -1   2   8       2697.81       2772.97        51.56 o                         
   0   2   8        406.78        310.63        12.10 o                         
   1   2   8        228.64        209.52        11.99 o                         
   2   2   8       1110.20       1128.80        28.00 o                         
   3   2   8       1704.78       1731.17        36.39 o                         
   4   2   8        627.18        626.51        19.77 o                         
   5   2   8        136.14        139.61        11.54 o                         
   6   2   8       4756.27       4703.55        91.73 o                         
   7   2   8       1693.30       1630.25        41.02 o                         
   8   2   8        900.52        867.14        29.40 o                         
   9   2   8        202.51        206.02        15.82 o                         
  10   2   8        277.09        278.40        21.08 o                         
  11   2   8        748.73        677.24        33.90 o                         
  12   2   8         35.29         34.63        11.26 o                         
  13   2   8         33.42         12.63        10.50 o                         
  14   2   8        481.04        494.36        37.60 o                         
  15   2   8         11.56         17.01        15.04 o                         
  16   2   8        123.25        143.64        26.11 o                         
  17   2   8         95.66        164.00        34.15 o                         
  18   2   8        188.39        292.21        55.12 o                         
  19   2   8        191.54        249.62        95.62 o                         
  20   2   8          0.67         43.43        35.95 o                         
  21   2   8        145.82         78.73        54.66 o                         
 -25   3   8        119.37         73.53        54.66 o                         
 -24   3   8          2.70         39.11        20.25 o                         
 -23   3   8        167.50        157.75        28.29 o                         
 -22   3   8         37.40         44.94        19.25 o                         
 -21   3   8        421.67        405.38        34.52 o                         
 -20   3   8        648.45        661.70        37.78 o                         
 -19   3   8          0.00          0.41        11.46 o                         
 -18   3   8        490.19        480.24        30.82 o                         
 -17   3   8        183.34        195.24        19.37 o                         
 -16   3   8        280.99        298.52        23.99 o                         
 -15   3   8        634.25        691.31        37.30 o                         
 -14   3   8        170.56        178.73        17.79 o                         
 -13   3   8        429.83        446.65        30.07 o                         
 -12   3   8        693.31        686.29        33.01 o                         
 -11   3   8        907.81        988.99        34.68 o                         
 -10   3   8       2890.41       2966.16        70.58 o                         
  -9   3   8        794.94        861.26        27.66 o                         
  -8   3   8       1233.74       1274.45        34.13 o                         
  -7   3   8        183.07        161.42        15.60 o                         
  -6   3   8        123.18        112.39        11.39 o                         
  -5   3   8        138.91        100.33         8.23 o                         
  -4   3   8         84.86        100.40         8.24 o                         
  -3   3   8         57.47         79.72         7.04 o                         
  -2   3   8       1898.79       1954.05        42.06 o                         
  -1   3   8       2662.35       2520.80        54.64 o                         
   0   3   8        429.05        398.00        19.36 o                         
   1   3   8       3029.71       2817.41        59.97 o                         
   2   3   8        685.46        630.07        23.26 o                         
   3   3   8        849.58        881.85        27.16 o                         
   4   3   8       2622.95       2489.97        55.37 o                         
   5   3   8         48.56         76.24        11.39 o                         
   6   3   8         29.64         25.01         9.05 o                         
   7   3   8        906.71        845.99        34.52 o                         
   8   3   8       1036.72       1068.60        40.25 o                         
   9   3   8        959.81        916.12        67.40 o                         
  10   3   8         83.14         72.17        15.31 o                         
  11   3   8       1098.52       1184.72        57.20 o                         
  12   3   8        957.69       1038.40        51.85 o                         
  13   3   8       1400.31       1481.94        58.45 o                         
  14   3   8        163.30        130.18        20.66 o                         
  15   3   8        132.83        139.15        30.83 o                         
  16   3   8        435.32        397.22        46.50 o                         
  17   3   8         15.10         22.14        22.46 o                         
  18   3   8        350.04        328.77        59.35 o                         
  19   3   8         21.98         77.03        39.83 o                         
  20   3   8        270.76        361.06        95.65 o                         
 -23   4   8          0.02         19.31        19.87 o                         
 -22   4   8        146.93        106.57        23.21 o                         
 -21   4   8         33.11         28.95        15.90 o                         
 -20   4   8         73.10         76.00        18.09 o                         
 -19   4   8        295.48        279.36        26.10 o                         
 -18   4   8        158.36        214.30        35.71 o                         
 -17   4   8         51.96         56.88        13.88 o                         
 -16   4   8        122.70        117.09        20.22 o                         
 -15   4   8        330.95        349.38        33.95 o                         
 -14   4   8        215.72        189.41        19.93 o                         
 -13   4   8       1056.13       1087.14        42.41 o                         
 -12   4   8        648.26        782.08        37.60 o                         
 -11   4   8       1199.84       1275.13        63.02 o                         
 -10   4   8         47.08         73.46        14.51 o                         
  -9   4   8       2219.28       2292.20        67.46 o                         
  -8   4   8       1481.12       1559.04        75.86 o                         
  -7   4   8       2425.93       2505.02        68.74 o                         
  -6   4   8        283.77        321.23        21.47 o                         
  -5   4   8        836.05        807.70        39.29 o                         
  -4   4   8        120.74        131.67        11.75 o                         
  -3   4   8         11.42          9.21         5.96 o                         
  -2   4   8         19.28         26.29         7.50 o                         
  -1   4   8         17.57          3.87         6.07 o                         
   0   4   8        379.52        365.69        25.26 o                         
   1   4   8         37.92         29.24         8.47 o                         
   2   4   8       1133.58       1075.03        33.53 o                         
   3   4   8       1916.08       1763.94        46.91 o                         
   4   4   8        185.03        181.42        17.40 o                         
   5   4   8       1135.66       1151.93        39.84 o                         
   6   4   8        723.23        659.92        33.22 o                         
   7   4   8          0.05         -6.10         9.97 o                         
   8   4   8          0.25          4.09        10.14 o                         
   9   4   8        510.14        549.58        36.18 o                         
  10   4   8        319.73        270.33        26.66 o                         
  11   4   8        217.51        204.52        31.15 o                         
  12   4   8          8.30         23.83        15.22 o                         
  13   4   8        294.05        255.38        33.05 o                         
  14   4   8        938.02        942.06        61.91 o                         
  15   4   8         89.36        102.17        26.04 o                         
  16   4   8        426.05        326.65        38.59 o                         
  17   4   8         46.24         11.72        32.82 o                         
  18   4   8        119.66        133.21        35.20 o                         
 -21   5   8        979.09       1040.96        69.34 o                         
 -20   5   8         82.74         68.07        23.59 o                         
 -19   5   8         52.68         88.42        22.87 o                         
 -18   5   8        113.49        126.00        25.66 o                         
 -17   5   8        225.29        229.11        26.07 o                         
 -16   5   8        518.85        582.13        39.55 o                         
 -15   5   8         32.90         34.49        15.22 o                         
 -14   5   8        863.93        897.54        48.42 o                         
 -13   5   8         12.15         -0.06        10.67 o                         
 -12   5   8        492.82        460.13        36.26 o                         
 -11   5   8        615.42        635.83        39.99 o                         
 -10   5   8       2483.06       2609.42        78.77 o                         
  -9   5   8        877.94        976.73        48.61 o                         
  -8   5   8        665.44        751.40        42.14 o                         
  -7   5   8         64.73         85.83        15.95 o                         
  -6   5   8        903.33        889.12        37.16 o                         
  -5   5   8        182.69        195.52        18.00 o                         
  -4   5   8        893.76        852.76        38.02 o                         
  -3   5   8        695.86        722.87        37.96 o                         
  -2   5   8        324.55        313.96        23.17 o                         
  -1   5   8        248.04        258.88        18.82 o                         
   0   5   8       1120.52       1100.23        37.64 o                         
   1   5   8        801.66        756.98        32.70 o                         
   2   5   8        540.36        539.68        28.44 o                         
   3   5   8         21.43         -6.56        11.36 o                         
   4   5   8         63.76         58.63        13.27 o                         
   5   5   8         30.68         24.93        12.55 o                         
   6   5   8         87.10         90.51        17.28 o                         
   7   5   8         71.19         52.81        15.40 o                         
   8   5   8         17.94         11.87        13.71 o                         
   9   5   8          2.05          3.72        13.07 o                         
  10   5   8        274.05        236.32        31.33 o                         
  11   5   8        363.55        458.15        42.34 o                         
  12   5   8        673.71        785.84        57.24 o                         
  13   5   8        169.63        146.35        29.60 o                         
  14   5   8          4.02          1.67        19.66 o                         
  15   5   8         11.45         -2.23        20.71 o                         
  16   5   8         42.23         19.04        23.37 o                         
  17   5   8        208.16        223.26        54.01 o                         
 -19   6   8         41.57          6.51        39.04 o                         
 -18   6   8        519.84        608.93        52.26 o                         
 -17   6   8         60.17         82.25        25.97 o                         
 -16   6   8        182.14        178.70        30.62 o                         
 -15   6   8        206.34        189.38        29.65 o                         
 -14   6   8          1.06        -14.80        14.80 o                         
 -13   6   8        118.46        111.86        24.05 o                         
 -12   6   8        161.13        201.55        28.68 o                         
 -11   6   8        138.86        170.85        26.95 o                         
 -10   6   8         17.06         17.96        15.70 o                         
  -9   6   8         41.09         51.46        16.27 o                         
  -8   6   8        578.89        599.08        49.76 o                         
  -7   6   8          7.16          5.20        17.24 o                         
  -6   6   8        340.70        333.60        36.14 o                         
  -5   6   8          2.95         -6.36        10.51 o                         
  -4   6   8         11.28          7.74        10.88 o                         
  -3   6   8          0.06          6.37         9.68 o                         
  -2   6   8          0.92         -5.93         9.64 o                         
  -1   6   8        217.81        182.93        24.12 o                         
   0   6   8          3.44         -2.59        10.16 o                         
   1   6   8        403.32        353.16        26.64 o                         
   2   6   8        857.07        931.20        44.13 o                         
   3   6   8         67.88         49.88        15.45 o                         
   4   6   8        869.94        883.01        48.26 o                         
   5   6   8        642.17        643.47        41.34 o                         
   6   6   8          9.02         25.71        14.69 o                         
   7   6   8        727.10        798.10        54.97 o                         
   8   6   8        172.92        191.06        36.35 o                         
   9   6   8         15.07         -3.90        16.58 o                         
  10   6   8        605.77        605.08        57.95 o                         
  11   6   8        122.15        132.30        37.25 o                         
  12   6   8         56.75         20.20        24.79 o                         
  13   6   8         21.82         41.18        23.18 o                         
  14   6   8        396.81        352.32        78.78 o                         
 -15   7   8          4.74          3.25        51.40 o                         
 -14   7   8         70.60         65.13        24.36 o                         
 -13   7   8        121.41        157.74        31.00 o                         
 -12   7   8        478.43        615.29        54.19 o                         
 -11   7   8          3.11         -8.19        18.42 o                         
 -10   7   8        346.50        345.39        39.71 o                         
  -9   7   8        111.03         57.07        27.52 o                         
  -8   7   8         34.96         34.64        18.10 o                         
  -7   7   8          6.72         21.23        17.54 o                         
  -6   7   8        320.87        236.20        30.71 o                         
  -5   7   8         52.39         27.42        19.06 o                         
  -4   7   8        390.32        359.86        40.12 o                         
  -3   7   8        356.24        402.52        34.13 o                         
  -2   7   8        520.73        450.98        34.75 o                         
  -1   7   8        528.68        522.65        50.31 o                         
   0   7   8        756.58        695.92        51.56 o                         
   1   7   8         16.89          4.21        19.35 o                         
   2   7   8        394.00        378.00        82.33 o                         
   3   7   8         81.53         65.36        31.20 o                         
   4   7   8        290.06        321.75        35.70 o                         
   5   7   8        419.62        479.92        42.95 o                         
   6   7   8        107.19        107.14        26.70 o                         
   7   7   8         98.85        108.50        25.44 o                         
   8   7   8         77.18         96.32        27.87 o                         
   9   7   8        540.07        543.03        51.57 o                         
  10   7   8         46.82          8.85        27.42 o                         
  11   7   8         47.42         45.55        30.38 o                         
 -10   8   8          6.16        -24.08        46.20 o                         
  -9   8   8         10.50        -33.84        49.45 o                         
  -8   8   8         71.28         42.40        30.05 o                         
  -7   8   8        215.82        188.59        49.62 o                         
  -6   8   8         88.22         43.07        24.44 o                         
  -5   8   8       1610.26       1758.12        89.70 o                         
  -4   8   8        147.21        126.03        30.49 o                         
  -3   8   8        481.05        554.86        76.97 o                         
  -2   8   8        387.98        402.56        47.08 o                         
  -1   8   8        109.24         98.82        31.69 o                         
   0   8   8         21.54         22.38        25.41 o                         
   1   8   8         15.73         25.60        54.98 o                         
   2   8   8        112.59         45.78        37.86 o                         
   3   8   8          9.51         27.06        37.39 o                         
   4   8   8        139.18         87.84        55.31 o                         
 -25   0   9        789.30        779.86        81.78 o                         
 -23   0   9        193.76        192.49        43.92 o                         
 -21   0   9        738.16        710.33        70.28 o                         
 -19   0   9         40.48         18.72        21.36 o                         
 -17   0   9          2.52         17.59        23.75 o                         
 -15   0   9       1023.52       1001.63        61.15 o                         
 -13   0   9       5325.83       4925.08       125.37 o                         
 -11   0   9          2.82          9.27         6.16 o                         
  -9   0   9        262.73        232.40        25.86 o                         
  -7   0   9        988.99        845.21        30.28 o                         
  -5   0   9      14495.74      14964.64       333.99 o                         
  -3   0   9      13544.58      13571.62       302.81 o                         
  -1   0   9        687.08        639.64        23.33 o                         
   1   0   9        486.76        509.18        20.89 o                         
   3   0   9       2014.59       2076.77        57.72 o                         
   5   0   9         52.56         57.60         9.79 o                         
   7   0   9       1647.91       1668.37        53.83 o                         
   9   0   9        232.23        191.05        24.01 o                         
  11   0   9         14.42          8.93        20.13 o                         
  13   0   9          6.88         14.60        13.85 o                         
  15   0   9         73.18         13.40        22.53 o                         
  17   0   9        795.40        871.60        81.80 o                         
  19   0   9        475.44        441.04        92.07 o                         
  21   0   9        405.59        429.65        64.18 o                         
 -25   1   9         36.75         33.05        21.07 o                         
 -24   1   9          0.02         28.49        18.72 o                         
 -23   1   9       2032.79       2272.01       234.86 o                         
 -22   1   9        104.19         87.12        20.89 o                         
 -21   1   9       1132.58       1078.33        61.77 o                         
 -20   1   9          1.32         -7.57        10.63 o                         
 -19   1   9          9.12          4.27        11.98 o                         
 -18   1   9          3.59          8.42        11.49 o                         
 -17   1   9       1298.14       1185.30        58.50 o                         
 -16   1   9         70.35         63.47        11.79 o                         
 -15   1   9       1011.17        948.47        36.31 o                         
 -14   1   9          5.65          8.67         7.25 o                         
 -13   1   9        271.04        243.98        15.90 o                         
 -12   1   9        368.76        422.23        20.60 o                         
 -11   1   9       1543.26       1400.25        35.60 o                         
 -10   1   9       1208.16       1170.96        28.05 o                         
  -9   1   9         86.72        109.36         8.66 o                         
  -8   1   9          1.88          4.19         3.69 o                         
  -7   1   9        865.11        958.91        23.36 o                         
  -6   1   9        355.12        422.05        14.99 o                         
  -5   1   9        239.78        179.83        10.02 o                         
  -4   1   9        248.19        330.72        13.39 o                         
  -3   1   9         63.29         59.36         5.85 o                         
  -2   1   9        123.85        170.30        11.85 o                         
  -1   1   9        188.34        140.49         7.96 o                         
   0   1   9       1841.45       1823.44        39.81 o                         
   1   1   9          0.72          7.19         4.48 o                         
   2   1   9        910.26        856.78        29.22 o                         
   3   1   9        620.43        583.21        20.67 o                         
   4   1   9          1.06         -4.55         4.55 o                         
   5   1   9       4273.73       4129.49        81.51 o                         
   6   1   9        111.62        105.28        10.42 o                         
   7   1   9       2063.81       1983.21        47.23 o                         
   8   1   9          2.00          7.38         6.22 o                         
   9   1   9        135.56        125.35        12.91 o                         
  10   1   9        142.55        159.68        19.92 o                         
  11   1   9         45.46         17.28         9.99 o                         
  12   1   9        646.54        694.48        39.43 o                         
  13   1   9       1296.59       1214.90        64.39 o                         
  14   1   9        632.85        640.24        39.18 o                         
  15   1   9         65.46         21.62        17.31 o                         
  16   1   9         12.89         23.28        18.88 o                         
  17   1   9        692.17        809.95        56.02 o                         
  18   1   9         13.66          1.11        18.18 o                         
  19   1   9          7.10         38.41        23.58 o                         
  20   1   9         37.37         37.65        33.70 o                         
  21   1   9          0.06         42.36        33.81 o                         
 -25   2   9        127.50         98.79        26.55 o                         
 -24   2   9         54.86         56.46        21.83 o                         
 -23   2   9        373.16        344.92        59.56 o                         
 -22   2   9         27.76         27.05        17.73 o                         
 -21   2   9         43.55         48.97        17.57 o                         
 -20   2   9        285.65        172.36        36.63 o                         
 -19   2   9        252.87        233.44        24.88 o                         
 -18   2   9         10.71         17.03        11.23 o                         
 -17   2   9        388.59        413.46        27.72 o                         
 -16   2   9       1315.85       1359.62        44.79 o                         
 -15   2   9        239.75        202.97        18.55 o                         
 -14   2   9        199.69        243.96        20.25 o                         
 -13   2   9        430.99        419.69        33.71 o                         
 -12   2   9        211.70        222.24        17.34 o                         
 -11   2   9         44.90         42.82         7.74 o                         
 -10   2   9        174.76        174.72        12.87 o                         
  -9   2   9         25.93         51.52         7.51 o                         
  -8   2   9        795.86        822.12        24.76 o                         
  -7   2   9       2267.58       2311.97        45.50 o                         
  -6   2   9        485.96        461.73        16.30 o                         
  -5   2   9        153.46        164.21        10.18 o                         
  -4   2   9         64.98        132.33         9.05 o                         
  -3   2   9       2009.74       1894.99        38.11 o                         
  -2   2   9       2375.10       2487.39        44.88 o                         
  -1   2   9        345.54        371.75        15.39 o                         
   0   2   9       1350.97       1219.60        27.63 o                         
   1   2   9        222.23        177.61         9.44 o                         
   2   2   9        333.42        289.16        16.22 o                         
   3   2   9        448.93        417.07        19.47 o                         
   4   2   9       1738.19       1808.08        43.15 o                         
   5   2   9        299.37        283.66        16.89 o                         
   6   2   9        402.58        443.40        22.12 o                         
   7   2   9        774.22        758.14        28.06 o                         
   8   2   9        280.07        341.78        20.53 o                         
   9   2   9        752.92        697.27        30.37 o                         
  10   2   9        937.18        909.42        40.01 o                         
  11   2   9         53.80         45.99        12.60 o                         
  12   2   9        866.15        790.86        51.65 o                         
  13   2   9         22.24          6.55        14.33 o                         
  14   2   9         92.79        107.22        21.51 o                         
  15   2   9        644.57        699.74        71.09 o                         
  16   2   9         46.81         19.83        17.72 o                         
  17   2   9        886.88       1001.74        71.88 o                         
  18   2   9          0.06         16.02        31.03 o                         
  19   2   9        449.14        373.37        62.57 o                         
  20   2   9          0.30        -44.92        55.96 o                         
 -24   3   9         53.49         32.99        20.49 o                         
 -23   3   9        117.28        112.30        25.74 o                         
 -22   3   9          0.00         -5.17        15.13 o                         
 -21   3   9         16.54         19.41        14.95 o                         
 -20   3   9         54.65         42.26        13.43 o                         
 -19   3   9        700.70        695.90        56.95 o                         
 -18   3   9        292.48        327.29        25.34 o                         
 -17   3   9        282.13        240.90        21.79 o                         
 -16   3   9        696.08        745.06        38.13 o                         
 -15   3   9       1298.72       1250.67        43.04 o                         
 -14   3   9         33.11         23.27        10.74 o                         
 -13   3   9        203.60        206.88        18.77 o                         
 -12   3   9         21.35          9.81         8.77 o                         
 -11   3   9       1661.52       1598.70        46.35 o                         
 -10   3   9        629.15        633.94        30.64 o                         
  -9   3   9        716.08        716.67        32.73 o                         
  -8   3   9       3842.69       3829.55        77.67 o                         
  -7   3   9        794.96        802.35        26.18 o                         
  -6   3   9        929.83        955.74        28.57 o                         
  -5   3   9        349.20        325.71        19.69 o                         
  -4   3   9         33.51         43.56         6.11 o                         
  -3   3   9        234.29        238.66        14.51 o                         
  -2   3   9        575.88        596.56        21.67 o                         
  -1   3   9        784.14        734.60        25.34 o                         
   0   3   9         79.30         96.45         9.79 o                         
   1   3   9       2247.94       2227.29        50.79 o                         
   2   3   9        661.51        595.92        28.23 o                         
   3   3   9        317.61        315.96        20.54 o                         
   4   3   9       1478.65       1415.60        42.38 o                         
   5   3   9       2147.53       1999.80        54.31 o                         
   6   3   9        243.55        219.28        18.75 o                         
   7   3   9          1.03          0.85         8.14 o                         
   8   3   9        164.61        196.71        21.45 o                         
   9   3   9        105.81        104.14        19.78 o                         
  10   3   9         17.05         22.39        12.12 o                         
  11   3   9        433.66        441.45        44.15 o                         
  12   3   9        848.77        884.24        49.29 o                         
  13   3   9        197.30        172.70        22.72 o                         
  14   3   9       1400.72       1338.62        67.99 o                         
  15   3   9        112.62         97.10        37.54 o                         
  16   3   9        205.17        194.31        35.48 o                         
  17   3   9        147.39        138.47        34.36 o                         
  18   3   9         26.10         -9.07        29.01 o                         
  19   3   9        123.77         94.02        42.85 o                         
 -23   4   9         21.29          2.21        17.84 o                         
 -22   4   9        167.28        161.59        26.83 o                         
 -21   4   9         96.35        120.57        20.16 o                         
 -20   4   9          4.19          9.47        14.08 o                         
 -19   4   9         33.25         16.48        13.31 o                         
 -18   4   9        793.45        736.10        40.28 o                         
 -17   4   9        355.75        395.31        28.61 o                         
 -16   4   9        918.87        923.08        45.08 o                         
 -15   4   9        418.96        423.34        29.22 o                         
 -14   4   9        536.64        535.82        32.46 o                         
 -13   4   9         31.19         17.61        10.33 o                         
 -12   4   9       2380.53       2588.01        78.59 o                         
 -11   4   9        356.37        372.94        28.77 o                         
 -10   4   9       1571.03       1675.72        56.18 o                         
  -9   4   9        433.46        460.61        31.12 o                         
  -8   4   9        134.87        122.22        18.24 o                         
  -7   4   9       1980.56       1930.53        52.60 o                         
  -6   4   9        271.33        279.93        21.19 o                         
  -5   4   9       2349.04       2304.24        59.39 o                         
  -4   4   9        134.04        150.39        15.04 o                         
  -3   4   9        166.85        155.60        13.01 o                         
  -2   4   9        332.95        337.43        19.71 o                         
  -1   4   9        201.65        209.38        15.94 o                         
   0   4   9       1473.64       1478.15        40.45 o                         
   1   4   9       2057.00       1976.56        51.99 o                         
   2   4   9       2131.43       1998.12        55.03 o                         
   3   4   9         27.56         28.35        10.09 o                         
   4   4   9         86.60         76.76        12.90 o                         
   5   4   9        582.05        489.93        29.22 o                         
   6   4   9        266.34        260.98        21.95 o                         
   7   4   9         59.46         31.03        17.78 o                         
   8   4   9        107.74         88.19        17.31 o                         
   9   4   9         36.68         38.56        13.76 o                         
  10   4   9        833.81        826.90        46.92 o                         
  11   4   9        580.27        624.48        41.64 o                         
  12   4   9        657.59        663.25        44.92 o                         
  13   4   9         70.52         82.23        22.93 o                         
  14   4   9         29.86         37.24        21.31 o                         
  15   4   9        116.77        123.98        42.72 o                         
  16   4   9         91.91         91.92        31.16 o                         
  17   4   9         70.31        107.83        30.59 o                         
  18   4   9        479.64        653.87       113.87 o                         
 -21   5   9        533.38        534.48        52.79 o                         
 -20   5   9          4.74         10.94        17.31 o                         
 -19   5   9        755.91        885.07        62.94 o                         
 -18   5   9         72.61         44.74        16.97 o                         
 -17   5   9         56.85         69.34        18.73 o                         
 -16   5   9          0.48          6.36        14.30 o                         
 -15   5   9        190.22        198.14        24.36 o                         
 -14   5   9         49.06         25.01        15.05 o                         
 -13   5   9         16.26         19.91        13.30 o                         
 -12   5   9        306.79        294.70        33.57 o                         
 -11   5   9         56.06         90.29        17.44 o                         
 -10   5   9          0.01         -6.92        10.18 o                         
  -9   5   9       1125.07       1234.72        52.54 o                         
  -8   5   9       1417.75       1382.51        52.32 o                         
  -7   5   9        760.48        832.17        43.95 o                         
  -6   5   9        125.03        136.29        17.22 o                         
  -5   5   9        240.15        237.34        20.50 o                         
  -4   5   9         49.31         62.33        12.44 o                         
  -3   5   9        403.42        455.43        29.73 o                         
  -2   5   9        410.96        408.52        26.51 o                         
  -1   5   9         45.25         24.07         9.62 o                         
   0   5   9        836.02        802.43        37.75 o                         
   1   5   9        899.89        821.39        38.52 o                         
   2   5   9          6.64         14.01        10.10 o                         
   3   5   9       1419.00       1349.14        45.91 o                         
   4   5   9        348.19        355.98        26.42 o                         
   5   5   9          6.59         -6.66        11.82 o                         
   6   5   9        273.46        311.56        28.23 o                         
   7   5   9          0.39        -11.38        11.38 o                         
   8   5   9        148.79        108.14        19.73 o                         
   9   5   9        656.05        714.38        44.93 o                         
  10   5   9         87.48         84.24        21.75 o                         
  11   5   9         40.47         75.61        23.68 o                         
  12   5   9        387.70        402.84        41.67 o                         
  13   5   9        342.17        343.89        40.26 o                         
  14   5   9        429.21        487.71        48.87 o                         
  15   5   9         27.55         11.34        22.55 o                         
  16   5   9        106.44         91.09        50.75 o                         
 -18   6   9         29.75          9.19        22.08 o                         
 -17   6   9        351.88        470.81        45.60 o                         
 -16   6   9          9.80         -8.62        17.23 o                         
 -15   6   9         58.81         23.89        18.76 o                         
 -14   6   9         43.12         35.84        20.18 o                         
 -13   6   9         12.38         -6.10        18.78 o                         
 -12   6   9         48.55         48.33        17.23 o                         
 -11   6   9        150.28        142.95        23.98 o                         
 -10   6   9         96.79         87.22        20.30 o                         
  -9   6   9         86.75         62.25        17.41 o                         
  -8   6   9          4.79         -2.42        12.59 o                         
  -7   6   9        125.62        140.27        19.94 o                         
  -6   6   9        373.66        390.43        31.85 o                         
  -5   6   9         13.64         37.52        14.57 o                         
  -4   6   9         18.57         47.51        13.92 o                         
  -3   6   9         86.07         98.08        15.93 o                         
  -2   6   9        451.36        489.27        34.92 o                         
  -1   6   9        479.51        526.02        36.10 o                         
   0   6   9          9.66         19.67        12.79 o                         
   1   6   9        488.24        433.56        33.92 o                         
   2   6   9         86.10         80.83        16.52 o                         
   3   6   9         80.76         59.33        16.92 o                         
   4   6   9         15.65          0.67        12.14 o                         
   5   6   9        207.26        253.35        27.75 o                         
   6   6   9         46.72         31.03        16.47 o                         
   7   6   9          5.04         13.58        16.54 o                         
   8   6   9        256.71        229.76        30.25 o                         
   9   6   9        115.91        129.60        27.05 o                         
  10   6   9         47.03         41.54        22.56 o                         
  11   6   9         66.54         66.93        25.39 o                         
  12   6   9        176.20        241.97        36.54 o                         
  13   6   9         10.80         -4.32        21.26 o                         
  14   6   9          0.96         65.72        57.91 o                         
 -15   7   9         48.07        217.33        76.13 o                         
 -14   7   9         79.13         64.86        27.68 o                         
 -13   7   9         33.92         25.77        22.07 o                         
 -12   7   9         88.21        106.54        27.47 o                         
 -11   7   9         14.36        -14.35        18.50 o                         
 -10   7   9          0.84         11.15        17.47 o                         
  -9   7   9         29.24         12.60        19.26 o                         
  -8   7   9         12.41         17.07        20.00 o                         
  -7   7   9        528.06        563.88        43.05 o                         
  -6   7   9        399.08        473.51        38.36 o                         
  -5   7   9        243.27        229.22        32.15 o                         
  -4   7   9        353.40        337.65        43.47 o                         
  -3   7   9         35.15         38.36        48.62 o                         
  -2   7   9        252.98        300.69        34.55 o                         
  -1   7   9          1.74          9.71        18.39 o                         
   0   7   9        370.04        355.58        38.08 o                         
   1   7   9        100.13         58.95        39.81 o                         
   2   7   9          7.21         -5.40        15.55 o                         
   3   7   9        461.73        438.05        42.04 o                         
   4   7   9        415.21        436.90        76.83 o                         
   5   7   9        231.12        239.72        39.82 o                         
   6   7   9        936.58        924.17        75.39 o                         
   7   7   9         40.28         25.33        25.83 o                         
   8   7   9         26.95         10.14        21.62 o                         
   9   7   9        420.71        365.11        42.59 o                         
  10   7   9         98.13         73.55        33.61 o                         
  -9   8   9         75.55        121.68        66.37 o                         
  -8   8   9          3.36         -5.14        43.94 o                         
  -7   8   9         11.30         -8.84        28.25 o                         
  -6   8   9          5.79         -3.69        26.77 o                         
  -5   8   9         50.53         65.45        31.20 o                         
  -4   8   9        492.49        576.23        55.29 o                         
  -3   8   9         97.37         84.33        31.04 o                         
  -2   8   9        868.19        895.21        67.62 o                         
  -1   8   9         42.50         52.21        33.77 o                         
   0   8   9         35.19         24.89        24.98 o                         
   1   8   9          9.01        -25.16        25.16 o                         
   2   8   9         26.55        -37.74        37.74 o                         
   3   8   9         23.55         25.38        46.85 o                         
 -24   0  10        424.51        426.05        58.38 o                         
 -22   0  10        322.65        284.43        45.19 o                         
 -20   0  10          0.21         -1.63        19.32 o                         
 -18   0  10        196.50        122.01        28.07 o                         
 -16   0  10        965.90        764.51       146.08 o                         
 -14   0  10        813.17        817.13        43.80 o                         
 -12   0  10       3873.15       3579.04        96.34 o                         
 -10   0  10          0.76         -5.07         5.61 o                         
  -8   0  10       1431.26       1413.12        44.46 o                         
  -6   0  10        248.84        387.39        22.18 o                         
  -4   0  10       3471.47       4015.89        99.21 o                         
  -2   0  10       2182.68       2170.49        58.42 o                         
   0   0  10       3871.92       3829.41        94.95 o                         
   2   0  10        884.18       1032.01        33.27 o                         
   4   0  10       3633.09       3513.57       150.83 o                         
   6   0  10       3145.34       2919.29        97.63 o                         
   8   0  10        688.92        718.41        70.12 o                         
  10   0  10        442.99        373.82        37.81 o                         
  12   0  10          0.16         -2.92        13.85 o                         
  14   0  10          1.54         29.68        30.91 o                         
  16   0  10        484.06        472.94        60.44 o                         
  18   0  10         10.14         39.70        28.81 o                         
  20   0  10       1005.60        990.01        94.53 o                         
 -25   1  10          0.58         -2.00        16.47 o                         
 -24   1  10        608.00        563.35        48.71 o                         
 -23   1  10          7.90         26.28        17.05 o                         
 -22   1  10        108.17         96.89        22.61 o                         
 -21   1  10          0.79          6.62        14.05 o                         
 -20   1  10        584.74        483.37        39.75 o                         
 -19   1  10          7.79         -1.60        11.92 o                         
 -18   1  10         35.97         32.13        13.47 o                         
 -17   1  10        102.28        108.32        18.97 o                         
 -16   1  10        364.03        372.09        24.59 o                         
 -15   1  10        173.74        170.45        16.81 o                         
 -14   1  10        643.77        619.81        30.30 o                         
 -13   1  10         81.08         93.22        11.08 o                         
 -12   1  10         48.65         51.19         8.79 o                         
 -11   1  10          4.66          2.01         5.12 o                         
 -10   1  10         52.42         41.39         6.06 o                         
  -9   1  10          5.74          4.79         4.27 o                         
  -8   1  10        735.97        793.35        21.59 o                         
  -7   1  10       2919.06       2950.42        55.19 o                         
  -6   1  10        314.68        330.89        14.22 o                         
  -5   1  10       2592.64       2625.33        49.34 o                         
  -4   1  10        696.37        585.67        16.96 o                         
  -3   1  10          1.93          9.32         3.69 o                         
  -2   1  10        368.24        292.41        11.96 o                         
  -1   1  10        119.38        173.89        11.29 o                         
   0   1  10        311.23        349.21        15.71 o                         
   1   1  10         97.12        112.10         9.99 o                         
   2   1  10         45.76         55.46         7.72 o                         
   3   1  10        114.02        123.33        10.74 o                         
   4   1  10       1265.02       1248.12        33.36 o                         
   5   1  10       1312.77       1339.69        35.56 o                         
   6   1  10         11.06         -2.63         5.80 o                         
   7   1  10        348.33        363.04        20.29 o                         
   8   1  10         92.92         78.59        11.87 o                         
   9   1  10        100.74         88.50        13.35 o                         
  10   1  10          9.53         19.12         9.24 o                         
  11   1  10       1141.46       1068.92        41.84 o                         
  12   1  10        101.17         60.14        26.25 o                         
  13   1  10          0.94         -0.63        11.46 o                         
  14   1  10         67.54         89.11        17.67 o                         
  15   1  10        555.42        471.45        62.36 o                         
  16   1  10         16.74         34.88        19.10 o                         
  17   1  10         14.44         29.30        19.92 o                         
  18   1  10       1576.33       1691.69        92.50 o                         
  19   1  10          0.17         11.27        23.87 o                         
  20   1  10         54.00         62.46        53.68 o                         
 -25   2  10         80.98         75.01        24.73 o                         
 -24   2  10         78.61        102.31        48.27 o                         
 -23   2  10         26.32         14.84        17.31 o                         
 -22   2  10        434.83        467.11        41.56 o                         
 -21   2  10        581.02        614.12        46.28 o                         
 -20   2  10         15.28         19.51        14.87 o                         
 -19   2  10        178.49        167.82        24.59 o                         
 -18   2  10        127.18        118.37        17.08 o                         
 -17   2  10          6.73         -0.24         9.71 o                         
 -16   2  10       2065.06       1959.63        56.65 o                         
 -15   2  10        498.79        501.70        28.92 o                         
 -14   2  10        544.41        556.69        29.79 o                         
 -13   2  10        194.76        197.76        17.32 o                         
 -12   2  10        745.05        696.92        39.77 o                         
 -11   2  10        441.01        486.75        22.50 o                         
 -10   2  10        275.83        277.03        16.62 o                         
  -9   2  10       4263.35       4259.60        83.92 o                         
  -8   2  10         27.99         24.80         6.25 o                         
  -7   2  10       5254.65       5403.80        93.69 o                         
  -6   2  10       3465.62       3618.71        66.09 o                         
  -5   2  10       1007.18       1132.80        27.00 o                         
  -4   2  10        271.10        328.07        14.71 o                         
  -3   2  10       1285.84       1219.03        27.93 o                         
  -2   2  10        296.09        246.93        11.73 o                         
  -1   2  10        134.20        132.15         8.97 o                         
   0   2  10        272.14        254.12        11.91 o                         
   1   2  10       1431.12       1313.54        33.29 o                         
   2   2  10        333.62        368.44        18.79 o                         
   3   2  10        111.80        131.83        12.96 o                         
   4   2  10       1917.59       1809.87        44.37 o                         
   5   2  10        107.19        115.63        11.71 o                         
   6   2  10       4982.62       4811.92        96.14 o                         
   7   2  10        835.44        837.41        41.73 o                         
   8   2  10        322.12        373.68        23.60 o                         
   9   2  10          1.13          5.98         8.86 o                         
  10   2  10         65.02         78.42        17.67 o                         
  11   2  10       1252.23       1247.07        87.25 o                         
  12   2  10        250.55        172.57        26.71 o                         
  13   2  10        624.80        681.05        48.43 o                         
  14   2  10         61.87         42.13        18.39 o                         
  15   2  10        212.34        188.02        28.06 o                         
  16   2  10        719.87        629.51        57.10 o                         
  17   2  10        546.43        590.96       107.60 o                         
  18   2  10          8.02         18.67        35.81 o                         
  19   2  10        187.12        132.49        56.61 o                         
 -24   3  10         55.46         84.17        24.74 o                         
 -23   3  10        241.91        233.39        32.35 o                         
 -22   3  10         80.72         90.71        21.74 o                         
 -21   3  10         85.75         87.46        21.45 o                         
 -20   3  10          2.75          4.61        13.09 o                         
 -19   3  10          4.18          9.34        10.50 o                         
 -18   3  10        376.78        394.67        29.12 o                         
 -17   3  10        434.83        443.95        29.88 o                         
 -16   3  10         13.87         23.10        11.01 o                         
 -15   3  10        620.97        632.53        33.92 o                         
 -14   3  10        122.25        135.24        16.48 o                         
 -13   3  10        749.65        797.07        35.66 o                         
 -12   3  10         17.57         25.80         9.47 o                         
 -11   3  10       2558.51       2679.39        67.13 o                         
 -10   3  10         57.86         55.11        10.58 o                         
  -9   3  10        247.29        269.07        17.32 o                         
  -8   3  10         22.95         18.53         6.69 o                         
  -7   3  10       1234.76       1185.81        32.87 o                         
  -6   3  10        378.12        354.46        18.58 o                         
  -5   3  10       1382.34       1378.66        35.48 o                         
  -4   3  10        564.78        561.34        22.82 o                         
  -3   3  10        449.48        384.30        21.20 o                         
  -2   3  10        595.40        551.60        23.39 o                         
  -1   3  10        527.98        532.17        23.83 o                         
   0   3  10       4961.86       5018.86        98.20 o                         
   1   3  10        805.73        860.08        33.24 o                         
   2   3  10         33.36         51.74        12.90 o                         
   3   3  10        330.00        245.76        25.39 o                         
   4   3  10       2321.04       2246.81        59.27 o                         
   5   3  10        350.31        366.47        24.21 o                         
   6   3  10         94.63         90.80        13.48 o                         
   7   3  10         25.63         20.32         9.80 o                         
   8   3  10          1.51         -9.64        10.14 o                         
   9   3  10       1792.01       1734.41        59.85 o                         
  10   3  10        340.29        399.95        32.09 o                         
  11   3  10       1976.29       1992.17        76.06 o                         
  12   3  10        160.54        165.15        26.63 o                         
  13   3  10          2.18         -0.78        16.08 o                         
  14   3  10        210.84        253.07        32.40 o                         
  15   3  10         36.70         22.00        18.21 o                         
  16   3  10          5.52         -8.65        19.98 o                         
  17   3  10         29.04         33.47        27.27 o                         
  18   3  10         41.22        -31.74        31.74 o                         
 -23   4  10         21.35         11.88        25.92 o                         
 -22   4  10         62.21         70.13        20.37 o                         
 -21   4  10         16.86         21.87        13.94 o                         
 -20   4  10        369.93        450.85        33.14 o                         
 -19   4  10        426.35        487.82        43.24 o                         
 -18   4  10          6.02         15.38        13.24 o                         
 -17   4  10          0.10          5.03        12.05 o                         
 -16   4  10        479.63        492.15        36.56 o                         
 -15   4  10         79.55         84.57        25.57 o                         
 -14   4  10       1248.36       1208.48        55.52 o                         
 -13   4  10         87.98         74.70        16.11 o                         
 -12   4  10        653.85        773.44        43.70 o                         
 -11   4  10         71.18         52.24        14.26 o                         
 -10   4  10         18.95         14.24        11.50 o                         
  -9   4  10       1163.70       1174.15        62.93 o                         
  -8   4  10         29.29         20.84         9.36 o                         
  -7   4  10        218.19        253.48        19.85 o                         
  -6   4  10        718.55        756.45        35.31 o                         
  -5   4  10          4.02          1.92         8.20 o                         
  -4   4  10        901.59        927.82        42.28 o                         
  -3   4  10        192.63        207.32        15.50 o                         
  -2   4  10         75.66         77.54        11.85 o                         
  -1   4  10       1612.91       1540.75        45.82 o                         
   0   4  10        239.29        231.54        19.63 o                         
   1   4  10        206.25        204.29        18.34 o                         
   2   4  10       3146.05       2929.95        73.35 o                         
   3   4  10         42.67         42.35        11.33 o                         
   4   4  10        206.46        224.55        20.21 o                         
   5   4  10       1024.28       1002.79        41.22 o                         
   6   4  10        383.92        371.43        26.56 o                         
   7   4  10        200.86        188.43        22.41 o                         
   8   4  10        245.21        195.68        23.75 o                         
   9   4  10         14.08          4.05        17.10 o                         
  10   4  10         25.58         26.52        14.36 o                         
  11   4  10          9.17         30.29        18.52 o                         
  12   4  10        257.10        273.11        29.77 o                         
  13   4  10        316.70        376.07        81.41 o                         
  14   4  10        120.39         73.29        46.07 o                         
  15   4  10         28.37         14.78        24.19 o                         
  16   4  10         25.95         35.10        25.70 o                         
  17   4  10        279.38        372.70        74.95 o                         
 -21   5  10        192.46        238.87        36.01 o                         
 -20   5  10        187.05        181.16        26.79 o                         
 -19   5  10         48.86         15.49        17.35 o                         
 -18   5  10        425.11        481.69        38.13 o                         
 -17   5  10        173.67        193.12        25.47 o                         
 -16   5  10        559.43        660.15        52.77 o                         
 -15   5  10        247.65        241.73        27.54 o                         
 -14   5  10         73.13         70.47        21.04 o                         
 -13   5  10          2.57        -10.75        14.35 o                         
 -12   5  10         31.23         37.63        14.33 o                         
 -11   5  10       1561.47       1489.65        57.66 o                         
 -10   5  10        339.13        393.16        39.47 o                         
  -9   5  10          0.99          3.03        12.07 o                         
  -8   5  10        324.64        342.63        29.08 o                         
  -7   5  10        304.72        301.31        35.78 o                         
  -6   5  10         79.49         82.26        14.28 o                         
  -5   5  10        489.15        510.30        30.50 o                         
  -4   5  10         22.82         22.73        10.26 o                         
  -3   5  10         74.13         72.28        13.88 o                         
  -2   5  10        742.06        726.02        40.14 o                         
  -1   5  10       1490.04       1499.61        53.21 o                         
   0   5  10       2510.59       2430.06        66.04 o                         
   1   5  10        154.45        151.78        17.71 o                         
   2   5  10        803.36        868.08        40.09 o                         
   3   5  10         59.07         69.11        14.64 o                         
   4   5  10        468.45        436.20        29.65 o                         
   5   5  10         36.01         36.49        13.75 o                         
   6   5  10         65.42         16.97        13.08 o                         
   7   5  10        207.98        191.68        34.84 o                         
   8   5  10         62.09         69.59        19.41 o                         
   9   5  10        152.07        167.94        23.28 o                         
  10   5  10        349.31        291.42        31.23 o                         
  11   5  10        215.80        215.80        32.00 o                         
  12   5  10         46.04         23.30        20.58 o                         
  13   5  10          3.94        -18.35        19.35 o                         
  14   5  10         17.33         28.43        25.40 o                         
  15   5  10         29.32         25.28        29.87 o                         
 -18   6  10        238.11        175.32        48.37 o                         
 -17   6  10        360.95        365.42        52.30 o                         
 -16   6  10          0.78         -4.16        19.03 o                         
 -15   6  10        274.85        294.41        47.32 o                         
 -14   6  10         56.85         59.33        22.91 o                         
 -13   6  10         27.31         37.44        15.86 o                         
 -12   6  10         34.19         45.87        18.12 o                         
 -11   6  10          1.36        -12.08        12.08 o                         
 -10   6  10         96.74        106.17        21.15 o                         
  -9   6  10         39.94         31.30        15.39 o                         
  -8   6  10        526.81        550.27        38.80 o                         
  -7   6  10        307.44        319.94        29.72 o                         
  -6   6  10        122.66        185.53        23.46 o                         
  -5   6  10       1573.91       1602.85        60.53 o                         
  -4   6  10         43.11         20.64        13.50 o                         
  -3   6  10         19.41         23.12        13.42 o                         
  -2   6  10          2.55          0.20        10.90 o                         
  -1   6  10        534.28        493.06        35.26 o                         
   0   6  10        315.29        309.00        28.43 o                         
   1   6  10         77.33         40.87        25.00 o                         
   2   6  10       1185.99       1248.04        52.87 o                         
   3   6  10          4.99          4.34        13.28 o                         
   4   6  10        225.54        207.05        26.20 o                         
   5   6  10        628.45        604.18        41.56 o                         
   6   6  10        139.52        119.72        22.47 o                         
   7   6  10         14.13         25.38        16.08 o                         
   8   6  10        529.70        590.52        50.01 o                         
   9   6  10        323.28        338.34        38.48 o                         
  10   6  10         32.03          1.90        18.73 o                         
  11   6  10          2.54         -6.24        19.62 o                         
  12   6  10         38.62         35.86        24.70 o                         
  13   6  10         46.53         24.73        54.01 o                         
 -15   7  10        874.74       1110.58       161.37 o                         
 -14   7  10        284.58        257.67        78.73 o                         
 -13   7  10        741.06        712.48        55.62 o                         
 -12   7  10        331.08        427.65        45.42 o                         
 -11   7  10          0.06         -1.09        19.11 o                         
 -10   7  10        253.12        209.12        33.90 o                         
  -9   7  10          1.63         18.34        16.45 o                         
  -8   7  10          0.02          5.42        18.64 o                         
  -7   7  10         56.56         29.96        22.43 o                         
  -6   7  10          3.96         17.35        19.66 o                         
  -5   7  10        272.59        303.00        41.90 o                         
  -4   7  10          1.07         -4.50        21.60 o                         
  -3   7  10        581.03        700.37        64.95 o                         
  -2   7  10        118.60        134.85        26.37 o                         
  -1   7  10          0.25         23.87        17.19 o                         
   0   7  10        173.45        163.13        24.28 o                         
   1   7  10         54.98         27.52        18.47 o                         
   2   7  10        184.41        147.44        24.40 o                         
   3   7  10          0.12         10.04        19.11 o                         
   4   7  10          6.64        -16.87        19.94 o                         
   5   7  10         51.26         14.37        26.17 o                         
   6   7  10          1.19         11.50        20.62 o                         
   7   7  10        472.97        443.46        58.32 o                         
   8   7  10         27.73         14.76        23.62 o                         
   9   7  10        167.59        204.82        51.50 o                         
  -7   8  10        385.04        318.83        77.43 o                         
  -6   8  10         72.26        113.11        37.68 o                         
  -5   8  10        587.35        746.95       132.74 o                         
  -4   8  10         23.42         53.02        32.51 o                         
  -3   8  10         41.24         76.64        33.55 o                         
  -2   8  10         10.47        -21.38        29.86 o                         
  -1   8  10        251.90        247.26        84.59 o                         
   0   8  10         57.01         60.05        33.70 o                         
   1   8  10         42.67          4.45        33.20 o                         
   2   8  10          6.69        -37.09        37.74 o                         
 -25   0  11        274.02        381.37       128.80 o                         
 -23   0  11         50.17         21.34        24.54 o                         
 -21   0  11       1596.68       1607.99       147.67 o                         
 -19   0  11          1.28         10.26        16.55 o                         
 -17   0  11        461.62        448.43        49.46 o                         
 -15   0  11       1205.45       1248.99        55.69 o                         
 -13   0  11        593.96        571.98        32.95 o                         
 -11   0  11       2138.85       2143.27        64.02 o                         
  -9   0  11        236.04        236.15        18.70 o                         
  -7   0  11        332.41        333.89        21.49 o                         
  -5   0  11       1616.40       1396.58        43.48 o                         
  -3   0  11        429.49        310.43        21.67 o                         
  -1   0  11       1266.79       1456.88        51.47 o                         
   1   0  11       3646.90       3749.37        94.88 o                         
   3   0  11         89.46         52.33        13.55 o                         
   5   0  11        867.07        854.88        44.94 o                         
   7   0  11       6633.84       6284.18       185.91 o                         
   9   0  11       1096.27       1025.27        71.13 o                         
  11   0  11        389.49        319.25        34.58 o                         
  13   0  11          1.90         16.47        41.32 o                         
  15   0  11        311.79        343.37        97.89 o                         
  17   0  11       1255.26       1109.65       109.31 o                         
  19   0  11        240.29         94.45        65.39 o                         
 -25   1  11        141.31        114.81        26.04 o                         
 -24   1  11        174.25        243.52        33.86 o                         
 -23   1  11        767.98        822.67        57.19 o                         
 -22   1  11        144.61        136.35        25.08 o                         
 -21   1  11        141.23        142.69        23.49 o                         
 -20   1  11        173.73        120.52        23.20 o                         
 -19   1  11          0.26         19.08        13.82 o                         
 -18   1  11        146.51        144.08        21.64 o                         
 -17   1  11       1912.52       1692.58        64.24 o                         
 -16   1  11        383.99        385.36        28.26 o                         
 -15   1  11        594.09        633.33        31.91 o                         
 -14   1  11       2700.86       2565.82        64.76 o                         
 -13   1  11        309.93        315.14        18.99 o                         
 -12   1  11       1086.04       1038.76        30.92 o                         
 -11   1  11         56.72         55.37         8.34 o                         
 -10   1  11        706.51        705.76        22.76 o                         
  -9   1  11        864.69        860.39        23.55 o                         
  -8   1  11        214.06        184.42        11.57 o                         
  -7   1  11        691.46        719.76        20.35 o                         
  -6   1  11        720.22        845.64        22.17 o                         
  -5   1  11       1565.38       1565.71        33.59 o                         
  -4   1  11        225.22        304.09        13.94 o                         
  -3   1  11       5245.90       5072.83        87.28 o                         
  -2   1  11        546.10        634.50        17.86 o                         
  -1   1  11       1077.82       1031.45        27.32 o                         
   0   1  11       1141.64       1222.18        31.38 o                         
   1   1  11        440.83        477.33        19.69 o                         
   2   1  11        504.38        531.42        36.56 o                         
   3   1  11       1025.65        999.21        36.45 o                         
   4   1  11          5.37          2.09         5.92 o                         
   5   1  11       3499.91       3427.63        79.30 o                         
   6   1  11        379.88        351.28        22.56 o                         
   7   1  11         45.43         26.85         9.62 o                         
   8   1  11         47.70         33.89        10.62 o                         
   9   1  11        223.62        208.56        21.92 o                         
  10   1  11        328.67        306.29        23.28 o                         
  11   1  11        233.83        253.05        22.56 o                         
  12   1  11        653.43        686.94        41.82 o                         
  13   1  11          9.51         -3.54        11.79 o                         
  14   1  11         56.66         79.93        19.12 o                         
  15   1  11        529.47        598.49        55.79 o                         
  16   1  11        186.96        203.26        32.46 o                         
  17   1  11         27.20         47.61        27.58 o                         
  18   1  11        197.01        201.53        36.17 o                         
  19   1  11        759.73        734.32        67.20 o                         
 -25   2  11        365.70        377.43        62.76 o                         
 -24   2  11        130.23        140.00        26.86 o                         
 -23   2  11         16.79         49.51        18.75 o                         
 -22   2  11        233.56        199.72        27.72 o                         
 -21   2  11         73.04        104.85        21.57 o                         
 -20   2  11        492.94        421.60        47.04 o                         
 -19   2  11         35.73         57.47        19.07 o                         
 -18   2  11        364.13        393.59        27.72 o                         
 -17   2  11         32.81         20.13        10.81 o                         
 -16   2  11        288.38        283.40        22.59 o                         
 -15   2  11       1037.47       1056.79        44.75 o                         
 -14   2  11       2047.32       2052.51        56.80 o                         
 -13   2  11       1088.56       1021.21        36.26 o                         
 -12   2  11       1306.39       1368.00        49.91 o                         
 -11   2  11        295.05        299.37        18.11 o                         
 -10   2  11        182.06        175.19        13.52 o                         
  -9   2  11       1821.85       1925.27        45.39 o                         
  -8   2  11        340.56        344.49        18.22 o                         
  -7   2  11       2436.62       2375.02        50.27 o                         
  -6   2  11       2476.10       2549.85        51.15 o                         
  -5   2  11       2324.62       2311.92        46.32 o                         
  -4   2  11       2902.60       3112.72        58.54 o                         
  -3   2  11        860.42        797.10        22.10 o                         
  -2   2  11       1585.63       1568.77        32.51 o                         
  -1   2  11        240.22        243.14        14.09 o                         
   0   2  11        364.25        378.84        20.20 o                         
   1   2  11         15.82         10.88         5.56 o                         
   2   2  11          4.26         -2.28         5.36 o                         
   3   2  11       1705.55       1696.84        42.63 o                         
   4   2  11        319.83        306.20        19.16 o                         
   5   2  11        176.23        179.73        24.88 o                         
   6   2  11        104.43         95.26        13.77 o                         
   7   2  11        572.83        542.09        31.62 o                         
   8   2  11        215.89        179.85        19.74 o                         
   9   2  11        296.12        321.39        26.57 o                         
  10   2  11         16.36          7.04        13.19 o                         
  11   2  11          1.53         -3.55        12.22 o                         
  12   2  11        134.23        147.54        24.36 o                         
  13   2  11        340.81        315.01        33.98 o                         
  14   2  11        115.04        134.44        24.76 o                         
  15   2  11         21.85         25.40        26.01 o                         
  16   2  11        221.95        197.96        35.97 o                         
  17   2  11        758.99        830.62        70.95 o                         
  18   2  11        247.94        318.09        59.06 o                         
  19   2  11         11.54         42.94        60.51 o                         
 -24   3  11         73.98         45.26        22.17 o                         
 -23   3  11        210.30        206.86        36.25 o                         
 -22   3  11        185.59        168.08        27.05 o                         
 -21   3  11        308.05        268.78        32.24 o                         
 -20   3  11        319.13        352.13        25.95 o                         
 -19   3  11        507.26        555.49        49.61 o                         
 -18   3  11          0.33          8.65        12.37 o                         
 -17   3  11          1.28         -5.50         9.88 o                         
 -16   3  11        236.82        222.83        20.41 o                         
 -15   3  11        263.39        252.90        23.63 o                         
 -14   3  11         76.99         73.61        13.39 o                         
 -13   3  11        944.39       1029.67        42.52 o                         
 -12   3  11        636.38        606.89        31.40 o                         
 -11   3  11        162.89        192.93        25.22 o                         
 -10   3  11       1202.15       1199.87        35.39 o                         
  -9   3  11       1342.34       1388.24        37.82 o                         
  -8   3  11        654.87        666.58        26.64 o                         
  -7   3  11        612.35        590.80        28.46 o                         
  -6   3  11        498.67        577.99        30.31 o                         
  -5   3  11          0.81         -5.05         5.05 o                         
  -4   3  11          1.48          1.53         5.37 o                         
  -3   3  11        655.03        645.79        24.18 o                         
  -2   3  11          2.72         15.24         6.56 o                         
  -1   3  11         87.75        116.94        13.49 o                         
   0   3  11          3.34         -3.80         6.32 o                         
   1   3  11         23.91          8.56         7.82 o                         
   2   3  11        864.46        806.95        43.01 o                         
   3   3  11        427.22        437.31        26.35 o                         
   4   3  11         24.19         22.75         9.91 o                         
   5   3  11        279.08        279.28        23.46 o                         
   6   3  11        574.65        631.71        33.77 o                         
   7   3  11          9.12          2.61         9.53 o                         
   8   3  11          0.13         -2.29        11.82 o                         
   9   3  11        396.13        480.61        39.03 o                         
  10   3  11        125.62        111.76        22.61 o                         
  11   3  11       1023.74       1142.65        86.06 o                         
  12   3  11        909.81        976.19        60.11 o                         
  13   3  11        808.24        796.24        55.46 o                         
  14   3  11        579.43        624.10        50.36 o                         
  15   3  11        135.62        112.22        27.62 o                         
  16   3  11        217.41        217.14        41.57 o                         
  17   3  11         48.48         54.08        28.63 o                         
 -23   4  11          2.03         -3.25        39.04 o                         
 -22   4  11         41.71         50.72        22.29 o                         
 -21   4  11         16.99          2.95        15.28 o                         
 -20   4  11          2.37          8.64        15.67 o                         
 -19   4  11        521.94        583.39        36.91 o                         
 -18   4  11         33.18         33.55        15.76 o                         
 -17   4  11        781.39        799.28        47.91 o                         
 -16   4  11        131.12        119.37        21.26 o                         
 -15   4  11          9.47         -4.82        12.45 o                         
 -14   4  11        317.25        346.54        30.44 o                         
 -13   4  11        149.87        147.91        24.18 o                         
 -12   4  11         37.77          1.95        10.60 o                         
 -11   4  11        228.46        171.89        27.47 o                         
 -10   4  11         14.77         23.68        11.28 o                         
  -9   4  11        531.28        500.11        33.03 o                         
  -8   4  11        272.24        280.11        28.36 o                         
  -7   4  11       1526.33       1518.12        46.49 o                         
  -6   4  11        209.64        268.40        26.13 o                         
  -5   4  11         36.85         31.24        10.23 o                         
  -4   4  11         57.79         67.77        12.17 o                         
  -3   4  11        173.24        188.18        18.14 o                         
  -2   4  11        161.77        134.22        14.50 o                         
  -1   4  11       1237.12       1189.34        41.75 o                         
   0   4  11         36.93         52.94        11.17 o                         
   1   4  11        743.86        706.62        34.86 o                         
   2   4  11        983.82        878.17        38.61 o                         
   3   4  11        849.31        783.93        38.17 o                         
   4   4  11         23.94         20.30        10.53 o                         
   5   4  11        635.19        657.97        35.92 o                         
   6   4  11         70.02         32.82        13.48 o                         
   7   4  11         95.08        104.06        22.84 o                         
   8   4  11        149.71        139.76        21.93 o                         
   9   4  11       2297.01       2366.01        77.36 o                         
  10   4  11        219.36        218.64        27.45 o                         
  11   4  11        744.50        727.85        55.22 o                         
  12   4  11         39.01         47.62        20.59 o                         
  13   4  11        139.56        191.19        41.04 o                         
  14   4  11         95.70         52.49        28.73 o                         
  15   4  11          0.09         -8.79        24.43 o                         
  16   4  11          6.70        -24.18        24.18 o                         
  17   4  11        566.27        623.93       110.62 o                         
 -21   5  11         89.40         92.99        29.19 o                         
 -20   5  11        267.37        300.19        32.80 o                         
 -19   5  11        478.62        429.01        44.20 o                         
 -18   5  11         29.90         37.66        17.85 o                         
 -17   5  11         62.31         38.34        15.28 o                         
 -16   5  11         29.54         24.28        16.89 o                         
 -15   5  11        250.79        290.10        30.94 o                         
 -14   5  11       1571.53       1659.82        64.73 o                         
 -13   5  11        162.99        161.39        22.54 o                         
 -12   5  11        768.78        781.61        46.05 o                         
 -11   5  11        146.12        138.09        25.82 o                         
 -10   5  11        228.68        259.34        26.20 o                         
  -9   5  11        370.46        414.13        32.72 o                         
  -8   5  11        287.35        261.76        25.58 o                         
  -7   5  11        140.95        160.59        20.60 o                         
  -6   5  11        287.31        261.28        23.08 o                         
  -5   5  11         30.74         50.65        13.78 o                         
  -4   5  11        842.51        764.73        41.20 o                         
  -3   5  11         78.58         60.48        21.09 o                         
  -2   5  11        659.12        653.07        35.23 o                         
  -1   5  11         74.78         50.82        13.77 o                         
   0   5  11        287.74        268.16        23.24 o                         
   1   5  11        763.34        822.87        40.79 o                         
   2   5  11        181.96        142.53        18.47 o                         
   3   5  11        511.21        518.75        37.18 o                         
   4   5  11        477.06        503.14        32.15 o                         
   5   5  11        148.56        182.39        23.64 o                         
   6   5  11         65.25         52.29        16.80 o                         
   7   5  11        392.32        470.12        37.62 o                         
   8   5  11        113.65         94.86        20.03 o                         
   9   5  11          0.94          0.15        16.08 o                         
  10   5  11          9.92         11.16        15.89 o                         
  11   5  11        343.76        261.79        35.08 o                         
  12   5  11         19.39         21.04        24.37 o                         
  13   5  11        208.89        255.24        42.76 o                         
  14   5  11         21.20         27.48        27.55 o                         
 -18   6  11        103.59         91.75        33.60 o                         
 -17   6  11        670.21        693.26        64.15 o                         
 -16   6  11        194.49        207.14        50.65 o                         
 -15   6  11        645.17        662.96        45.66 o                         
 -14   6  11        593.19        680.67        47.25 o                         
 -13   6  11        617.50        657.71        45.54 o                         
 -12   6  11        119.68        104.74        21.46 o                         
 -11   6  11        229.91        207.62        26.61 o                         
 -10   6  11         15.05         26.01        15.59 o                         
  -9   6  11          3.63         11.90        14.93 o                         
  -8   6  11        132.88        119.89        21.20 o                         
  -7   6  11        337.95        409.73        37.44 o                         
  -6   6  11          0.11          2.24        14.65 o                         
  -5   6  11          1.24         -8.85        13.21 o                         
  -4   6  11        402.93        416.39        33.28 o                         
  -3   6  11          0.09         -3.70        11.83 o                         
  -2   6  11          4.16          8.60        12.82 o                         
  -1   6  11        653.81        654.64        41.77 o                         
   0   6  11         38.13         56.48        16.19 o                         
   1   6  11        286.12        240.26        27.93 o                         
   2   6  11          5.60         24.44        14.98 o                         
   3   6  11         46.01         22.81        14.80 o                         
   4   6  11          0.07         15.68        14.73 o                         
   5   6  11         83.04         96.55        19.99 o                         
   6   6  11        157.31        104.40        21.84 o                         
   7   6  11         34.44         82.52        21.61 o                         
   8   6  11         43.93         37.03        22.16 o                         
   9   6  11         67.30         53.51        24.86 o                         
  10   6  11        393.63        397.33        43.09 o                         
  11   6  11         13.21        -16.80        20.58 o                         
  12   6  11         77.07        153.56        94.35 o                         
 -14   7  11        484.60        482.74       111.92 o                         
 -13   7  11          6.00         -3.23        24.51 o                         
 -12   7  11        845.02        915.71        63.23 o                         
 -11   7  11         78.43         88.45        23.52 o                         
 -10   7  11         29.09         45.93        24.92 o                         
  -9   7  11        110.82         98.31        29.93 o                         
  -8   7  11         99.60         97.58        28.97 o                         
  -7   7  11         84.58         23.99        23.49 o                         
  -6   7  11        598.05        722.07        65.09 o                         
  -5   7  11        173.25        135.72        34.44 o                         
  -4   7  11         39.18         43.22        29.23 o                         
  -3   7  11          8.39         20.61        17.14 o                         
  -2   7  11        363.77        368.09        33.05 o                         
  -1   7  11         87.86         96.52        18.88 o                         
   0   7  11          2.10          5.61        15.87 o                         
   1   7  11        493.96        431.95        41.24 o                         
   2   7  11         22.11         32.04        19.13 o                         
   3   7  11        491.80        529.47        48.74 o                         
   4   7  11        528.71        602.35        76.32 o                         
   5   7  11          0.25         -2.12        22.55 o                         
   6   7  11        232.30        199.11        35.22 o                         
   7   7  11         34.76         50.92        24.59 o                         
   8   7  11         18.52         26.44        28.62 o                         
  -5   8  11         79.48        131.44        46.85 o                         
  -4   8  11        520.87        646.02        62.29 o                         
  -3   8  11          0.70         -8.56        21.39 o                         
  -2   8  11        223.68        263.54       166.87 o                         
  -1   8  11         65.81          2.60        46.85 o                         
 -24   0  12        375.44        374.94        56.79 o                         
 -22   0  12          6.51         10.09        25.32 o                         
 -20   0  12        520.60        478.41        72.88 o                         
 -18   0  12        603.03        705.34        81.33 o                         
 -16   0  12         21.59         -2.95        14.19 o                         
 -14   0  12       2647.99       2397.99        86.37 o                         
 -12   0  12         62.05         69.01        13.44 o                         
 -10   0  12          6.77         17.75         7.57 o                         
  -8   0  12        788.46        746.84        30.48 o                         
  -6   0  12         39.52         10.04         8.92 o                         
  -4   0  12       3181.89       3100.08        81.65 o                         
  -2   0  12       5358.24       5618.20       135.45 o                         
   0   0  12       2373.00       2369.57        81.51 o                         
   2   0  12       8096.16       7801.03       219.85 o                         
   4   0  12       4564.96       4428.84       137.99 o                         
   6   0  12        192.70        241.68        39.35 o                         
   8   0  12       1236.89       1161.23        63.20 o                         
  10   0  12        105.39         58.55        18.78 o                         
  12   0  12        590.64        592.48        68.76 o                         
  14   0  12       1692.72       1630.82        98.59 o                         
  16   0  12       1272.95       1495.51       113.26 o                         
  18   0  12          2.59         12.41        33.14 o                         
 -25   1  12          9.61         21.12        19.83 o                         
 -24   1  12         14.08         -0.37        17.00 o                         
 -23   1  12         29.89         49.86        17.81 o                         
 -22   1  12        238.07        224.81        28.49 o                         
 -21   1  12        110.20         63.19        17.70 o                         
 -20   1  12        262.52        255.42        30.09 o                         
 -19   1  12        450.58        414.16        36.09 o                         
 -18   1  12         40.85         51.29        23.57 o                         
 -17   1  12          0.03         -2.76         9.31 o                         
 -16   1  12       1835.21       1792.03        57.77 o                         
 -15   1  12       1123.29       1050.12        39.66 o                         
 -14   1  12       3420.25       3318.57        85.92 o                         
 -13   1  12        765.92        777.24        29.31 o                         
 -12   1  12        414.28        433.29        21.95 o                         
 -11   1  12         77.02         77.18        10.22 o                         
 -10   1  12          8.24         12.65         6.45 o                         
  -9   1  12        194.28        201.64        12.96 o                         
  -8   1  12        333.18        318.52        15.65 o                         
  -7   1  12         27.55         20.93         5.17 o                         
  -6   1  12        538.86        569.83        19.34 o                         
  -5   1  12          3.09          1.79         4.41 o                         
  -4   1  12       3506.33       3400.44        62.55 o                         
  -3   1  12        398.01        397.65        15.50 o                         
  -2   1  12       2889.31       2819.22        58.32 o                         
  -1   1  12        535.19        516.59        20.14 o                         
   0   1  12       2210.94       2225.10        45.89 o                         
   1   1  12          2.39          0.73         4.68 o                         
   2   1  12          0.69         -1.64         5.56 o                         
   3   1  12        760.84        800.46        35.24 o                         
   4   1  12         58.11         66.43        11.70 o                         
   5   1  12         15.47          8.29        11.57 o                         
   6   1  12       1305.52       1188.44        40.33 o                         
   7   1  12         19.07         26.99         9.43 o                         
   8   1  12         57.99         54.43        14.58 o                         
   9   1  12        386.59        392.63        26.51 o                         
  10   1  12        262.11        327.69        24.88 o                         
  11   1  12          1.81         14.23        12.16 o                         
  12   1  12         99.58        147.28        21.92 o                         
  13   1  12         10.20         34.72        15.68 o                         
  14   1  12          3.46         -3.57        15.43 o                         
  15   1  12         43.06         60.81        24.70 o                         
  16   1  12        675.87        647.55        60.88 o                         
  17   1  12        170.90        238.57        41.24 o                         
  18   1  12        371.25        338.52        46.69 o                         
  19   1  12         11.03        -14.39        26.31 o                         
 -25   2  12          3.82         -5.86        37.74 o                         
 -24   2  12         94.90        104.40        25.98 o                         
 -23   2  12        502.05        380.85        37.90 o                         
 -22   2  12          0.51         11.30        14.75 o                         
 -21   2  12        579.28        642.71        63.68 o                         
 -20   2  12          2.35        -11.61        12.41 o                         
 -19   2  12         56.11         35.72        19.91 o                         
 -18   2  12        238.26        218.54        33.19 o                         
 -17   2  12         19.87         26.14        10.53 o                         
 -16   2  12        284.05        341.56        34.18 o                         
 -15   2  12        647.68        666.32        34.42 o                         
 -14   2  12        554.59        574.93        30.73 o                         
 -13   2  12        807.67        791.15        34.75 o                         
 -12   2  12         14.80         11.72         7.96 o                         
 -11   2  12        551.35        576.80        25.51 o                         
 -10   2  12        461.63        484.59        22.93 o                         
  -9   2  12        439.66        435.00        26.43 o                         
  -8   2  12         15.46         13.12         6.04 o                         
  -7   2  12        103.33        128.34        10.20 o                         
  -6   2  12       1360.27       1358.11        31.98 o                         
  -5   2  12        187.73        219.96        18.20 o                         
  -4   2  12         36.22         28.41         7.08 o                         
  -3   2  12        325.21        363.46        17.85 o                         
  -2   2  12       1651.23       1654.31        39.60 o                         
  -1   2  12        162.77        168.56        12.35 o                         
   0   2  12        120.39        134.57        11.12 o                         
   1   2  12          4.99          9.70         5.65 o                         
   2   2  12          3.98          4.39         6.53 o                         
   3   2  12        215.53        187.84        16.56 o                         
   4   2  12       1086.65       1008.56        36.45 o                         
   5   2  12        507.63        442.77        33.99 o                         
   6   2  12         12.61         10.85         9.55 o                         
   7   2  12        368.73        361.19        28.41 o                         
   8   2  12        967.55       1045.69        48.23 o                         
   9   2  12         99.86         65.11        15.89 o                         
  10   2  12        146.40        113.66        21.44 o                         
  11   2  12        501.05        628.89        51.00 o                         
  12   2  12          3.22        -11.00        15.04 o                         
  13   2  12        823.71        792.81        54.52 o                         
  14   2  12        304.73        280.71        33.62 o                         
  15   2  12         27.04         35.19        20.82 o                         
  16   2  12        238.61        197.19        36.70 o                         
  17   2  12         23.21         34.28        27.43 o                         
  18   2  12         65.83         70.77        51.73 o                         
 -24   3  12         58.17         36.89        25.75 o                         
 -23   3  12         10.92         39.90        20.52 o                         
 -22   3  12        234.05        252.34        32.34 o                         
 -21   3  12          8.16         13.17        17.28 o                         
 -20   3  12         68.90         56.41        20.55 o                         
 -19   3  12        647.31        724.00        42.24 o                         
 -18   3  12        305.73        293.25        25.71 o                         
 -17   3  12          5.71         -2.78        10.67 o                         
 -16   3  12         44.36         32.89        13.77 o                         
 -15   3  12        917.21        927.15        42.96 o                         
 -14   3  12       1683.28       1770.44        53.70 o                         
 -13   3  12        293.23        261.00        21.57 o                         
 -12   3  12       1545.02       1610.82        48.82 o                         
 -11   3  12        280.78        259.76        20.38 o                         
 -10   3  12       1690.44       1561.54        41.86 o                         
  -9   3  12        725.98        675.73        31.01 o                         
  -8   3  12       2885.44       2954.75        71.44 o                         
  -7   3  12        797.66        772.99        33.01 o                         
  -6   3  12        119.92        130.57        13.79 o                         
  -5   3  12        701.66        673.76        28.97 o                         
  -4   3  12        560.63        545.01        32.88 o                         
  -3   3  12       1127.71       1034.22        33.73 o                         
  -2   3  12       1670.02       1611.02        45.10 o                         
  -1   3  12       2064.38       2001.65        53.44 o                         
   0   3  12          2.13         -5.01         7.00 o                         
   1   3  12         37.33         36.53         9.85 o                         
   2   3  12         42.33         36.35        10.40 o                         
   3   3  12       1129.63       1053.85        38.27 o                         
   4   3  12        844.26        757.96        36.83 o                         
   5   3  12        399.04        436.67        28.16 o                         
   6   3  12        475.65        485.12        30.71 o                         
   7   3  12        276.01        248.83        24.95 o                         
   8   3  12        704.62        746.19        60.39 o                         
   9   3  12       1375.56       1416.60        65.03 o                         
  10   3  12        663.45        709.01        50.37 o                         
  11   3  12        420.50        432.62        40.69 o                         
  12   3  12         70.94         66.36        22.21 o                         
  13   3  12        127.33        172.38        30.03 o                         
  14   3  12         68.82         67.49        23.85 o                         
  15   3  12         76.64         87.95        26.95 o                         
  16   3  12          0.47        -20.69        20.69 o                         
  17   3  12         34.14         27.98        53.36 o                         
 -23   4  12          7.04        -22.12        37.09 o                         
 -22   4  12         50.09         31.09        24.04 o                         
 -21   4  12        246.06        249.82        31.09 o                         
 -20   4  12        166.07        207.16        24.62 o                         
 -19   4  12         48.93         38.55        19.50 o                         
 -18   4  12          3.57          9.40        14.39 o                         
 -17   4  12        121.49        124.90        21.38 o                         
 -16   4  12         44.19         42.32        16.60 o                         
 -15   4  12          0.16         -8.09        11.61 o                         
 -14   4  12         75.57         76.53        19.87 o                         
 -13   4  12        167.12        170.57        21.99 o                         
 -12   4  12        313.51        297.39        26.76 o                         
 -11   4  12          0.11         -4.47        10.16 o                         
 -10   4  12       1593.97       1588.16        55.51 o                         
  -9   4  12        634.28        616.73        37.07 o                         
  -8   4  12        595.00        622.49        31.86 o                         
  -7   4  12         53.48         60.33        12.15 o                         
  -6   4  12        316.76        327.61        23.54 o                         
  -5   4  12         79.54         54.07        21.54 o                         
  -4   4  12         25.06         13.32        10.89 o                         
  -3   4  12       1434.07       1345.37        48.52 o                         
  -2   4  12         27.09         36.90         9.51 o                         
  -1   4  12          1.28         -7.92         7.92 o                         
   0   4  12        428.17        349.94        24.33 o                         
   1   4  12        486.97        488.79        29.93 o                         
   2   4  12        654.18        631.23        34.13 o                         
   3   4  12        178.50        146.20        17.21 o                         
   4   4  12        151.93        171.18        19.23 o                         
   5   4  12        471.61        461.75        30.62 o                         
   6   4  12          2.36         -6.02        11.80 o                         
   7   4  12         50.63         36.86        15.22 o                         
   8   4  12        131.73        161.28        24.15 o                         
   9   4  12          0.77         16.05        15.22 o                         
  10   4  12        472.09        499.88        43.96 o                         
  11   4  12         96.34         80.39        39.06 o                         
  12   4  12       1151.23       1157.20       111.00 o                         
  13   4  12         29.41         11.81        23.29 o                         
  14   4  12         28.39          1.75        21.55 o                         
  15   4  12         42.38         66.23        29.17 o                         
  16   4  12          3.27         24.08        47.50 o                         
 -21   5  12        172.97        253.01        66.52 o                         
 -20   5  12          1.65         28.66        16.95 o                         
 -19   5  12          0.39         -0.43        16.93 o                         
 -18   5  12        360.95        412.99        34.27 o                         
 -17   5  12          5.71         12.63        16.78 o                         
 -16   5  12        274.46        261.08        30.61 o                         
 -15   5  12          8.18         10.70        14.18 o                         
 -14   5  12       1197.67       1251.35        59.74 o                         
 -13   5  12        283.42        328.26        42.51 o                         
 -12   5  12        999.96       1055.99        55.00 o                         
 -11   5  12        151.06        142.16        21.21 o                         
 -10   5  12        118.78        165.50        21.62 o                         
  -9   5  12        115.06         83.30        17.96 o                         
  -8   5  12        131.40        120.24        19.42 o                         
  -7   5  12        730.02        778.36        49.28 o                         
  -6   5  12        186.69        185.19        22.30 o                         
  -5   5  12         46.03         24.85        12.70 o                         
  -4   5  12        291.52        239.81        24.58 o                         
  -3   5  12         21.23         25.05        11.76 o                         
  -2   5  12         56.34         63.46        14.69 o                         
  -1   5  12        331.86        351.47        29.13 o                         
   0   5  12        142.07        136.11        19.54 o                         
   1   5  12          0.38         -1.38        10.57 o                         
   2   5  12        345.63        371.39        30.44 o                         
   3   5  12        640.80        654.32        57.37 o                         
   4   5  12        359.97        357.29        29.01 o                         
   5   5  12          2.25         -3.88        13.15 o                         
   6   5  12          0.17        -12.83        12.83 o                         
   7   5  12         95.04        100.73        20.97 o                         
   8   5  12         34.86         49.95        18.43 o                         
   9   5  12        118.25         93.54        21.55 o                         
  10   5  12         92.99        120.22        26.78 o                         
  11   5  12         23.34         42.27        25.70 o                         
  12   5  12        120.85        151.83        33.05 o                         
  13   5  12        186.38        234.75        44.44 o                         
 -18   6  12         11.16         72.23        61.81 o                         
 -17   6  12         65.16         71.43        22.63 o                         
 -16   6  12         35.80         35.32        17.56 o                         
 -15   6  12          0.02         -1.62        17.73 o                         
 -14   6  12          0.68         -9.76        16.05 o                         
 -13   6  12        634.63        722.38        64.33 o                         
 -12   6  12        253.38        281.32        34.59 o                         
 -11   6  12          6.21         -5.84        13.86 o                         
 -10   6  12        499.53        558.43        41.53 o                         
  -9   6  12        341.80        367.02        37.75 o                         
  -8   6  12         39.44         39.40        18.23 o                         
  -7   6  12        293.38        377.83        36.62 o                         
  -6   6  12        214.31        174.30        27.29 o                         
  -5   6  12         11.81         -0.81        25.36 o                         
  -4   6  12         41.62         39.42        18.13 o                         
  -3   6  12       1164.96       1142.65        54.61 o                         
  -2   6  12        140.52        182.39        25.42 o                         
  -1   6  12         42.07         40.33        15.91 o                         
   0   6  12        331.56        338.01        31.29 o                         
   1   6  12         72.54        114.76        18.57 o                         
   2   6  12          4.75          7.28        14.27 o                         
   3   6  12        306.03        272.39        31.91 o                         
   4   6  12         14.09         21.15        15.92 o                         
   5   6  12        834.60        907.37        54.24 o                         
   6   6  12        220.32        183.54        27.55 o                         
   7   6  12         27.52         26.97        19.13 o                         
   8   6  12        110.70         93.68        23.62 o                         
   9   6  12          1.57         18.26        22.45 o                         
  10   6  12         90.92         52.72        30.08 o                         
  11   6  12        408.07        438.49       105.41 o                         
 -14   7  12        283.21        306.47        88.49 o                         
 -12   7  12          5.44         26.44        20.86 o                         
 -11   7  12        321.17        344.99        46.88 o                         
 -10   7  12         15.74         11.62        23.33 o                         
  -9   7  12          3.16         -1.57        22.75 o                         
  -8   7  12          1.96         52.13        27.25 o                         
  -7   7  12          6.32         29.18        40.05 o                         
  -6   7  12          0.14         -4.10        34.46 o                         
  -5   7  12        556.78        656.65        50.81 o                         
  -4   7  12         17.19         28.22        19.41 o                         
  -3   7  12        370.30        384.15        60.27 o                         
  -2   7  12         69.60         70.28        21.92 o                         
  -1   7  12         24.98         28.16        16.56 o                         
   0   7  12         85.89         62.36        18.86 o                         
   1   7  12        247.50        253.61        32.57 o                         
   2   7  12        173.81        181.43        29.81 o                         
   3   7  12        322.73        325.50        42.07 o                         
   4   7  12        285.45        342.52        41.57 o                         
   5   7  12        166.70        172.88        33.06 o                         
   6   7  12          6.62         -7.46        33.55 o                         
   7   7  12        489.21        543.29        60.72 o                         
 -25   0  13         21.90         15.77        34.16 o                         
 -23   0  13        446.37        451.11        58.89 o                         
 -21   0  13        499.73        437.61        54.97 o                         
 -19   0  13        398.45        383.91        49.17 o                         
 -17   0  13        271.38        296.75        41.16 o                         
 -15   0  13        620.56        681.86        46.87 o                         
 -13   0  13        177.08        142.19        21.50 o                         
 -11   0  13        327.26        352.68        25.11 o                         
  -9   0  13         16.06         17.32         8.31 o                         
  -7   0  13        415.98        401.70        26.48 o                         
  -5   0  13       6347.04       5965.60       145.27 o                         
  -3   0  13       2777.38       2651.30        72.58 o                         
  -1   0  13       2991.20       2913.22        94.73 o                         
   1   0  13       1121.34       1096.36        50.02 o                         
   3   0  13        151.77        154.44        24.33 o                         
   5   0  13       1040.76       1035.71        57.39 o                         
   7   0  13       2661.03       2728.85       123.25 o                         
   9   0  13        218.81        177.40        37.63 o                         
  11   0  13        236.74        208.39        30.57 o                         
  13   0  13        506.02        518.82        85.89 o                         
  15   0  13        392.94        407.93        61.60 o                         
  17   0  13       2061.56       2065.99       135.60 o                         
 -25   1  13        449.03        485.79        64.66 o                         
 -24   1  13          0.06         12.81        18.21 o                         
 -23   1  13        182.80        186.94        27.87 o                         
 -22   1  13          0.07          7.31        14.66 o                         
 -21   1  13         59.04         58.79        20.60 o                         
 -20   1  13         13.63          4.67        14.18 o                         
 -19   1  13          3.54         17.15        15.40 o                         
 -18   1  13         17.32         38.88        14.01 o                         
 -17   1  13        199.81        144.72        19.17 o                         
 -16   1  13        321.58        280.87        24.65 o                         
 -15   1  13       3320.35       3049.46        92.48 o                         
 -14   1  13        413.31        416.45        26.16 o                         
 -13   1  13       3728.50       3593.84        76.52 o                         
 -12   1  13          3.19         -4.21         6.43 o                         
 -11   1  13         98.01         91.39        11.03 o                         
 -10   1  13         25.82         26.28         7.63 o                         
  -9   1  13        401.67        398.86        18.31 o                         
  -8   1  13          0.04          3.45         4.79 o                         
  -7   1  13        165.45        138.91        10.35 o                         
  -6   1  13         78.27         71.57         7.86 o                         
  -5   1  13        432.89        465.03        18.34 o                         
  -4   1  13        178.03        192.23        11.72 o                         
  -3   1  13       5592.53       5492.60       103.04 o                         
  -2   1  13         27.82         17.50         5.76 o                         
  -1   1  13        293.37        374.05        26.79 o                         
   0   1  13        304.76        277.91        16.13 o                         
   1   1  13        158.94        165.67        15.56 o                         
   2   1  13        704.55        701.78        32.27 o                         
   3   1  13        474.68        460.97        26.38 o                         
   4   1  13          0.18         -6.77         6.77 o                         
   5   1  13         10.19         12.64         8.70 o                         
   6   1  13         80.90         64.27        12.94 o                         
   7   1  13       1353.74       1328.86        44.26 o                         
   8   1  13        741.29        712.51        42.26 o                         
   9   1  13         10.40         11.03        11.02 o                         
  10   1  13        958.58        870.85        42.90 o                         
  11   1  13        532.93        521.05        37.28 o                         
  12   1  13        168.99        196.83        28.12 o                         
  13   1  13       1072.68       1233.15        69.01 o                         
  14   1  13         80.24         71.33        23.94 o                         
  15   1  13        633.64        654.81        70.16 o                         
  16   1  13         18.17         33.17        26.07 o                         
  17   1  13         53.16         99.50        49.70 o                         
  18   1  13         26.31         55.99        31.56 o                         
 -25   2  13         58.21         76.13        46.85 o                         
 -24   2  13        244.70        261.71        38.78 o                         
 -23   2  13        185.17        181.90        27.87 o                         
 -22   2  13          9.57          2.64        15.96 o                         
 -21   2  13         77.66         62.59        20.03 o                         
 -20   2  13        388.40        368.94        35.56 o                         
 -19   2  13         22.44         17.75        14.23 o                         
 -18   2  13        721.25        674.07        50.30 o                         
 -17   2  13        288.70        259.16        22.47 o                         
 -16   2  13          2.62         19.13        10.92 o                         
 -15   2  13        934.55        908.76        39.54 o                         
 -14   2  13        184.49        178.28        18.24 o                         
 -13   2  13         32.10          0.43         7.97 o                         
 -12   2  13         62.29         69.57        10.69 o                         
 -11   2  13        196.85        210.63        15.94 o                         
 -10   2  13       2764.74       2444.57        56.06 o                         
  -9   2  13        254.94        245.65        15.87 o                         
  -8   2  13       1954.22       1929.25        46.18 o                         
  -7   2  13         11.23         11.85         8.91 o                         
  -6   2  13         30.89          8.25         5.67 o                         
  -5   2  13       1101.83       1077.79        30.17 o                         
  -4   2  13       1073.64       1006.64        38.00 o                         
  -3   2  13        200.09        194.86        13.83 o                         
  -2   2  13        788.09        789.34        26.67 o                         
  -1   2  13        541.59        562.93        22.78 o                         
   0   2  13        128.68        146.70        14.18 o                         
   1   2  13        411.05        382.40        24.34 o                         
   2   2  13         23.47         30.93         9.57 o                         
   3   2  13         11.31         28.64        10.78 o                         
   4   2  13        932.39        960.23        54.78 o                         
   5   2  13       2001.95       1963.04        62.74 o                         
   6   2  13       1789.96       1756.85        58.87 o                         
   7   2  13        585.07        536.95        34.78 o                         
   8   2  13       1546.06       1586.91        58.10 o                         
   9   2  13         79.22         71.22        18.38 o                         
  10   2  13        283.75        233.68        29.39 o                         
  11   2  13        223.85        201.41        27.67 o                         
  12   2  13         12.17         -4.11        16.40 o                         
  13   2  13        100.51         96.29        24.86 o                         
  14   2  13        147.47        204.80        31.85 o                         
  15   2  13        144.45        158.42        38.51 o                         
  16   2  13        148.71        112.14        47.14 o                         
  17   2  13        195.34        321.24        75.39 o                         
 -24   3  13          4.58        -18.22        35.79 o                         
 -23   3  13        292.08        313.32        35.89 o                         
 -22   3  13        249.12        217.12        30.48 o                         
 -21   3  13        192.41        228.41        31.04 o                         
 -20   3  13        312.28        296.16        29.63 o                         
 -19   3  13         98.92         75.13        17.14 o                         
 -18   3  13        110.50        100.88        17.91 o                         
 -17   3  13        725.06        779.69        40.66 o                         
 -16   3  13          2.10         15.09        10.99 o                         
 -15   3  13        705.88        656.78        35.74 o                         
 -14   3  13          4.02          4.52         9.69 o                         
 -13   3  13        522.79        510.97        29.79 o                         
 -12   3  13        784.00        760.74        37.36 o                         
 -11   3  13       3657.44       3586.71        95.22 o                         
 -10   3  13       1445.21       1385.16        43.76 o                         
  -9   3  13       2068.10       2106.94        56.96 o                         
  -8   3  13        203.63        204.66        21.68 o                         
  -7   3  13         66.60         33.65        11.45 o                         
  -6   3  13          3.23         -0.04         7.77 o                         
  -5   3  13        158.49        163.71        18.20 o                         
  -4   3  13        244.04        241.83        24.87 o                         
  -3   3  13         25.08         39.46        11.09 o                         
  -2   3  13        413.43        442.68        24.94 o                         
  -1   3  13         16.78         11.52         8.57 o                         
   0   3  13       3276.47       3140.48        92.29 o                         
   1   3  13        798.72        760.16        36.20 o                         
   2   3  13       1040.90        943.40        38.86 o                         
   3   3  13        223.37        215.69        20.02 o                         
   4   3  13        372.72        382.66        26.91 o                         
   5   3  13          5.28         21.76        12.11 o                         
   6   3  13         12.45          3.31        11.32 o                         
   7   3  13       1204.42       1210.18        52.37 o                         
   8   3  13        369.59        350.76        35.60 o                         
   9   3  13        555.04        569.76        45.82 o                         
  10   3  13        818.08        798.62        91.66 o                         
  11   3  13       1246.63       1364.89        75.19 o                         
  12   3  13        689.37        655.61        52.00 o                         
  13   3  13        533.63        576.07        51.01 o                         
  14   3  13        153.09         83.56        26.86 o                         
  15   3  13        158.07        242.15        35.98 o                         
  16   3  13         44.84        -23.82        28.47 o                         
 -22   4  13         80.26         73.89        31.88 o                         
 -21   4  13        142.07        168.49        23.17 o                         
 -20   4  13          0.45         -6.79        15.26 o                         
 -19   4  13        779.54        819.73        51.15 o                         
 -18   4  13         70.55         48.97        17.73 o                         
 -17   4  13          6.36          8.79        14.53 o                         
 -16   4  13        230.26        234.70        27.82 o                         
 -15   4  13        273.24        282.74        28.71 o                         
 -14   4  13        189.43        186.60        28.71 o                         
 -13   4  13        304.44        350.79        29.89 o                         
 -12   4  13        232.66        223.80        24.31 o                         
 -11   4  13         22.17          7.35        12.19 o                         
 -10   4  13        263.10        231.57        24.46 o                         
  -9   4  13       1399.00       1388.42        50.96 o                         
  -8   4  13        140.84        164.34        18.49 o                         
  -7   4  13        251.49        254.74        25.66 o                         
  -6   4  13        168.04        139.63        18.78 o                         
  -5   4  13          0.96         -1.21         9.23 o                         
  -4   4  13         55.68         44.57        12.25 o                         
  -3   4  13        887.03        912.35        46.98 o                         
  -2   4  13         15.60          6.74        11.30 o                         
  -1   4  13          0.25          0.76         7.67 o                         
   0   4  13        307.15        281.32        28.75 o                         
   1   4  13       2599.85       2571.87        69.74 o                         
   2   4  13        495.20        486.16        30.59 o                         
   3   4  13        378.80        353.40        27.25 o                         
   4   4  13         84.28         63.90        15.04 o                         
   5   4  13          4.27          1.85        10.87 o                         
   6   4  13        250.47        313.86        47.32 o                         
   7   4  13          0.18          9.39        14.99 o                         
   8   4  13         35.89         -3.33        15.13 o                         
   9   4  13        139.86        191.98        29.57 o                         
  10   4  13          4.13         21.19        18.06 o                         
  11   4  13         15.14         29.12        21.84 o                         
  12   4  13        916.59       1003.43        99.25 o                         
  13   4  13        112.32        108.93        35.22 o                         
  14   4  13        166.01        143.72        36.94 o                         
  15   4  13         28.24         26.68        44.25 o                         
 -20   5  13        214.78        221.03        32.61 o                         
 -19   5  13          7.03        -12.41        15.73 o                         
 -18   5  13        353.42        362.65        35.01 o                         
 -17   5  13          0.67          8.57        15.73 o                         
 -16   5  13        315.56        254.49        28.69 o                         
 -15   5  13        142.61        130.58        23.16 o                         
 -14   5  13        167.59        174.36        24.48 o                         
 -13   5  13         10.03         15.27        15.00 o                         
 -12   5  13        586.23        659.16        57.38 o                         
 -11   5  13        213.75        230.65        26.70 o                         
 -10   5  13        187.86        184.56        25.48 o                         
  -9   5  13         67.68         32.33        16.77 o                         
  -8   5  13         23.87         19.15        14.31 o                         
  -7   5  13         58.46         41.73        16.11 o                         
  -6   5  13         61.90         56.08        15.40 o                         
  -5   5  13        259.83        193.72        24.84 o                         
  -4   5  13        407.67        418.95        31.73 o                         
  -3   5  13          5.59         23.84        12.68 o                         
  -2   5  13        100.06         93.62        17.60 o                         
  -1   5  13         43.04         33.20        13.94 o                         
   0   5  13        510.89        592.74        35.77 o                         
   1   5  13         68.12         65.79        15.02 o                         
   2   5  13         54.93         61.55        15.07 o                         
   3   5  13        477.99        436.83        43.84 o                         
   4   5  13        450.66        428.62        34.82 o                         
   5   5  13         84.31         61.81        18.08 o                         
   6   5  13         49.28         26.94        15.47 o                         
   7   5  13         33.45          9.68        16.11 o                         
   8   5  13         68.33         13.09        28.08 o                         
   9   5  13         65.81         43.74        22.60 o                         
  10   5  13        105.71        122.55        27.83 o                         
  11   5  13        674.21        752.75        63.23 o                         
  12   5  13         83.83         79.62        31.95 o                         
 -17   6  13        394.53        445.44        51.84 o                         
 -16   6  13        728.55        708.09        50.40 o                         
 -15   6  13         47.58         53.35        20.29 o                         
 -14   6  13        580.22        604.42        45.88 o                         
 -13   6  13         58.37         66.71        18.98 o                         
 -12   6  13         31.10         25.29        19.52 o                         
 -11   6  13          7.12         -2.99        15.75 o                         
 -10   6  13        195.88        266.31        34.22 o                         
  -9   6  13        355.41        347.69        47.90 o                         
  -8   6  13        430.53        460.45        40.84 o                         
  -7   6  13        793.45        767.58        53.59 o                         
  -6   6  13        122.09        121.35        24.00 o                         
  -5   6  13        125.06        136.67        25.35 o                         
  -4   6  13         64.61         39.47        17.15 o                         
  -3   6  13        134.45        108.90        20.51 o                         
  -2   6  13        109.80        117.79        24.59 o                         
  -1   6  13        309.05        330.70        36.15 o                         
   0   6  13        192.84        166.47        23.96 o                         
   1   6  13          1.16         -4.63        12.73 o                         
   2   6  13       1281.75       1285.45        98.05 o                         
   3   6  13        249.42        317.27        37.79 o                         
   4   6  13          2.06          1.98        15.87 o                         
   5   6  13        245.72        231.29        28.99 o                         
   6   6  13        467.19        543.21        42.96 o                         
   7   6  13         55.33         55.81        20.93 o                         
   8   6  13          0.43          1.97        21.60 o                         
   9   6  13        722.79        566.56       103.19 o                         
  10   6  13          2.29        -26.03        40.34 o                         
 -11   7  13        227.60        207.41        74.79 o                         
 -10   7  13        110.35         74.23        30.88 o                         
  -9   7  13        166.16        159.10        35.52 o                         
  -8   7  13        251.60        318.41        39.97 o                         
  -7   7  13          9.23         48.70        20.86 o                         
  -6   7  13         32.61         16.15        20.64 o                         
  -5   7  13         24.33          7.15        19.15 o                         
  -4   7  13        315.07        336.68        38.10 o                         
  -3   7  13          3.01         -0.71        19.32 o                         
  -2   7  13        472.93        474.48        51.57 o                         
  -1   7  13        590.35        636.89        44.75 o                         
   0   7  13        102.19        105.29        25.16 o                         
   1   7  13        402.18        519.04        50.34 o                         
   2   7  13        566.48        477.24        45.68 o                         
   3   7  13          2.42          7.45        19.82 o                         
   4   7  13       1141.76       1197.84        76.43 o                         
   5   7  13        216.09        287.97        47.92 o                         
 -24   0  14         40.09        -15.12        22.07 o                         
 -22   0  14        100.92         85.73       105.08 o                         
 -20   0  14        141.78        162.33        35.20 o                         
 -18   0  14         51.21         54.56        22.60 o                         
 -16   0  14        141.60        147.08        30.83 o                         
 -14   0  14        575.31        591.10        43.53 o                         
 -12   0  14        141.69        135.82        20.76 o                         
 -10   0  14         21.95         26.19         9.33 o                         
  -8   0  14       1003.26        954.85        37.19 o                         
  -6   0  14        366.01        389.12        37.37 o                         
  -4   0  14       4430.45       4660.37       121.72 o                         
  -2   0  14        972.04        968.91        44.45 o                         
   0   0  14         13.97         12.94         9.84 o                         
   2   0  14       3733.36       3644.59       119.84 o                         
   4   0  14        500.18        535.70        48.37 o                         
   6   0  14       1351.05       1368.84       101.85 o                         
   8   0  14        668.36        771.35        61.11 o                         
  10   0  14        332.74        279.33        35.11 o                         
  12   0  14        371.43        397.15        90.83 o                         
  14   0  14       1187.66       1246.07       156.81 o                         
  16   0  14        104.87        136.93        46.74 o                         
 -25   1  14         43.71         56.40        37.28 o                         
 -24   1  14        749.20        850.08        58.25 o                         
 -23   1  14        181.12        162.32        27.27 o                         
 -22   1  14        849.67        863.95        56.75 o                         
 -21   1  14          0.73          5.70        14.49 o                         
 -20   1  14        138.83        143.06        23.61 o                         
 -19   1  14        679.47        670.60        60.67 o                         
 -18   1  14        191.93        193.55        24.30 o                         
 -17   1  14         25.73         16.23        11.04 o                         
 -16   1  14        874.54        897.25        44.77 o                         
 -15   1  14        286.80        288.08        30.62 o                         
 -14   1  14        158.22        185.77        17.90 o                         
 -13   1  14        557.16        532.91        26.16 o                         
 -12   1  14       1394.43       1318.07        37.31 o                         
 -11   1  14        985.83        993.35        32.71 o                         
 -10   1  14        217.29        238.45        16.14 o                         
  -9   1  14       1655.05       1565.58        37.15 o                         
  -8   1  14         38.27         49.04         7.43 o                         
  -7   1  14        594.05        603.21        22.34 o                         
  -6   1  14        594.88        561.69        20.28 o                         
  -5   1  14        608.24        608.15        23.63 o                         
  -4   1  14         53.89         40.73         7.77 o                         
  -3   1  14        189.40        181.79        13.11 o                         
  -2   1  14        258.61        222.23        18.76 o                         
  -1   1  14        199.66        210.45        16.73 o                         
   0   1  14        172.82        175.45        21.11 o                         
   1   1  14       1699.30       1671.10        48.01 o                         
   2   1  14        470.55        452.09        26.28 o                         
   3   1  14        501.14        496.56        34.09 o                         
   4   1  14       1441.66       1421.09        45.30 o                         
   5   1  14        472.35        432.16        27.36 o                         
   6   1  14       3711.33       3647.40        88.87 o                         
   7   1  14        381.99        414.01        28.06 o                         
   8   1  14         34.24         19.14        11.62 o                         
   9   1  14          4.05          5.80        11.84 o                         
  10   1  14         54.15         49.45        15.07 o                         
  11   1  14         21.92         18.87        28.65 o                         
  12   1  14        600.49        536.32        54.00 o                         
  13   1  14         32.11         20.94        20.00 o                         
  14   1  14         50.98         60.89        27.29 o                         
  15   1  14        271.97        313.45        55.68 o                         
  16   1  14        199.39        223.27        54.73 o                         
  17   1  14        133.57        119.97        57.61 o                         
 -25   2  14        502.97        425.48        98.90 o                         
 -24   2  14         46.09         20.59        18.56 o                         
 -23   2  14        186.40        173.58        28.77 o                         
 -22   2  14        212.95        233.56        31.83 o                         
 -21   2  14        226.55        218.04        29.53 o                         
 -20   2  14          0.06          8.14        14.39 o                         
 -19   2  14        228.72        220.05        26.56 o                         
 -18   2  14        323.15        415.36        32.56 o                         
 -17   2  14        522.82        492.31        32.72 o                         
 -16   2  14        436.50        416.99        28.05 o                         
 -15   2  14       1568.89       1520.41        48.65 o                         
 -14   2  14       1703.10       1598.14        49.29 o                         
 -13   2  14       1652.72       1561.07        47.98 o                         
 -12   2  14        342.58        335.36        20.63 o                         
 -11   2  14        833.25        849.23        31.01 o                         
 -10   2  14        401.01        391.03        21.30 o                         
  -9   2  14        104.80        124.91        12.47 o                         
  -8   2  14        118.73        112.41        14.47 o                         
  -7   2  14         86.68        100.13        12.22 o                         
  -6   2  14         78.05         92.62        10.41 o                         
  -5   2  14        371.60        386.86        20.21 o                         
  -4   2  14       1103.65       1116.95        38.13 o                         
  -3   2  14        416.61        413.76        24.17 o                         
  -2   2  14       1197.81       1267.90        38.56 o                         
  -1   2  14       1483.98       1474.30        43.47 o                         
   0   2  14          9.31         10.02         7.43 o                         
   1   2  14       2156.92       2100.92        64.08 o                         
   2   2  14       1673.35       1630.16        54.76 o                         
   3   2  14        194.52        183.98        20.97 o                         
   4   2  14        232.58        229.71        23.39 o                         
   5   2  14         12.03          5.59        10.89 o                         
   6   2  14        637.23        649.39        39.55 o                         
   7   2  14        126.27        148.07        23.66 o                         
   8   2  14        789.17        756.38        44.29 o                         
   9   2  14        935.33        997.95        59.83 o                         
  10   2  14         29.38         45.01        18.87 o                         
  11   2  14       1630.96       1595.66        72.69 o                         
  12   2  14          0.01         -0.95        19.82 o                         
  13   2  14        832.14        766.76        70.34 o                         
  14   2  14        676.88        694.09        55.13 o                         
  15   2  14         77.55         30.81        24.63 o                         
  16   2  14          0.80        -20.24        28.20 o                         
 -24   3  14         38.93         68.97        48.80 o                         
 -23   3  14         37.61         38.54        20.52 o                         
 -22   3  14          8.13          5.87        16.16 o                         
 -21   3  14        161.03        159.65        42.07 o                         
 -20   3  14        288.95        296.87        30.15 o                         
 -19   3  14        224.46        220.52        24.99 o                         
 -18   3  14         32.88         14.45        13.26 o                         
 -17   3  14        408.00        399.21        29.00 o                         
 -16   3  14        910.80        928.95        44.20 o                         
 -15   3  14        578.73        599.34        35.46 o                         
 -14   3  14          5.56         11.31        10.68 o                         
 -13   3  14         64.13         57.28        23.29 o                         
 -12   3  14        548.63        567.14        35.96 o                         
 -11   3  14        457.66        486.34        32.88 o                         
 -10   3  14        132.22        135.25        18.67 o                         
  -9   3  14       2408.72       2461.89        64.33 o                         
  -8   3  14         29.90         14.50        10.29 o                         
  -7   3  14       1486.68       1456.29        49.66 o                         
  -6   3  14          9.93          5.56         9.56 o                         
  -5   3  14        450.50        427.82        38.29 o                         
  -4   3  14        376.16        339.25        22.11 o                         
  -3   3  14        998.16       1016.02        37.66 o                         
  -2   3  14       3262.68       3136.53        75.91 o                         
  -1   3  14         18.62         23.00         9.77 o                         
   0   3  14         14.14         18.52         9.98 o                         
   1   3  14        957.10        971.25        38.78 o                         
   2   3  14         81.00         67.54        15.41 o                         
   3   3  14        332.62        326.50        33.50 o                         
   4   3  14       1161.80       1210.61        61.96 o                         
   5   3  14        593.76        507.15        36.12 o                         
   6   3  14         26.46         13.75        12.41 o                         
   7   3  14        333.32        308.55        28.72 o                         
   8   3  14        870.19        798.19        53.95 o                         
   9   3  14          1.43          6.72        17.09 o                         
  10   3  14          0.07         -5.38        15.62 o                         
  11   3  14         89.17        101.79        26.17 o                         
  12   3  14        170.69        152.75        42.83 o                         
  13   3  14        354.43        409.66        52.87 o                         
  14   3  14         21.92         22.67        31.02 o                         
  15   3  14        369.12        412.37        53.93 o                         
 -22   4  14        144.22        142.77        40.62 o                         
 -21   4  14         95.04         78.22        22.95 o                         
 -20   4  14         18.32          9.60        17.22 o                         
 -19   4  14         22.74         11.74        16.79 o                         
 -18   4  14        498.08        472.96        38.05 o                         
 -17   4  14        115.55        101.54        21.41 o                         
 -16   4  14         19.89         10.18        14.70 o                         
 -15   4  14        127.83         91.48        19.74 o                         
 -14   4  14        357.03        321.97        29.81 o                         
 -13   4  14          0.09         -0.45        12.80 o                         
 -12   4  14        745.35        779.81        44.58 o                         
 -11   4  14        483.58        499.86        35.68 o                         
 -10   4  14       1392.64       1408.51        63.65 o                         
  -9   4  14         81.66         61.87        16.75 o                         
  -8   4  14         49.17         44.62        14.02 o                         
  -7   4  14        365.77        383.70        35.38 o                         
  -6   4  14        234.20        230.33        23.44 o                         
  -5   4  14         23.86         27.77        12.08 o                         
  -4   4  14         27.86          0.96        10.05 o                         
  -3   4  14         13.96         10.09        10.77 o                         
  -2   4  14        453.64        372.76        28.39 o                         
  -1   4  14          8.69          7.85         8.71 o                         
   0   4  14        604.40        583.30        33.75 o                         
   1   4  14          0.23         16.95        10.21 o                         
   2   4  14         43.04         31.70        17.41 o                         
   3   4  14        197.76        166.08        19.38 o                         
   4   4  14         18.85         36.60        14.92 o                         
   5   4  14        468.65        470.47        35.75 o                         
   6   4  14        217.46        231.18        30.62 o                         
   7   4  14         13.72         13.35        18.67 o                         
   8   4  14         21.04         10.80        18.57 o                         
   9   4  14        178.03        179.99        29.61 o                         
  10   4  14        200.78        246.51        39.62 o                         
  11   4  14        568.89        651.32        53.59 o                         
  12   4  14         26.63         59.83        23.48 o                         
  13   4  14          7.48         -8.83        20.50 o                         
  14   4  14         15.00         87.84        52.70 o                         
 -20   5  14        168.41        175.75        29.13 o                         
 -19   5  14        146.09        122.90        25.87 o                         
 -18   5  14         12.72         21.13        18.83 o                         
 -17   5  14        369.91        327.33        33.56 o                         
 -16   5  14        398.12        366.60        35.96 o                         
 -15   5  14        438.96        411.85        54.45 o                         
 -14   5  14        145.20        136.05        24.33 o                         
 -13   5  14        392.17        379.33        34.37 o                         
 -12   5  14         28.26         40.61        18.35 o                         
 -11   5  14         27.23         21.85        16.02 o                         
 -10   5  14         67.11         79.09        20.37 o                         
  -9   5  14         61.17         62.63        18.16 o                         
  -8   5  14          9.55         -7.57        14.93 o                         
  -7   5  14        111.35         67.22        21.23 o                         
  -6   5  14         40.39         37.51        14.70 o                         
  -5   5  14        162.54        185.13        27.23 o                         
  -4   5  14         47.88         73.88        16.12 o                         
  -3   5  14         40.98         46.20        14.86 o                         
  -2   5  14        200.15        210.14        39.04 o                         
  -1   5  14        879.84        931.50        49.03 o                         
   0   5  14        138.58        121.20        16.94 o                         
   1   5  14         92.38         55.21        17.21 o                         
   2   5  14        581.02        584.99        37.20 o                         
   3   5  14         18.15         28.78        15.37 o                         
   4   5  14        237.57        265.58        29.79 o                         
   5   5  14         10.00        -12.63        17.24 o                         
   6   5  14         11.79         23.07        17.86 o                         
   7   5  14          0.78          4.61        17.57 o                         
   8   5  14        181.99        154.02        44.33 o                         
   9   5  14        340.17        385.48        46.75 o                         
  10   5  14        210.32        188.76        35.97 o                         
  11   5  14         54.19         48.40        26.12 o                         
 -17   6  14         63.50         63.77        87.84 o                         
 -16   6  14        426.84        413.79        46.31 o                         
 -15   6  14         64.25         40.49        22.61 o                         
 -14   6  14        162.82        156.78        29.80 o                         
 -13   6  14          7.29         17.34        18.35 o                         
 -12   6  14        544.61        540.23        47.26 o                         
 -11   6  14         40.25         27.39        20.04 o                         
 -10   6  14        331.23        372.20        39.45 o                         
  -9   6  14         36.07         34.88        19.39 o                         
  -8   6  14         28.80         34.02        17.60 o                         
  -7   6  14         34.66         42.95        18.65 o                         
  -6   6  14         60.61         52.77        18.94 o                         
  -5   6  14          0.99          6.16        14.17 o                         
  -4   6  14        103.79        101.85        20.46 o                         
  -3   6  14          9.28         -1.35        14.12 o                         
  -2   6  14        653.64        705.70        45.07 o                         
  -1   6  14        126.56        115.04        28.19 o                         
   0   6  14        966.88       1033.70        58.86 o                         
   1   6  14         56.92         51.31        18.87 o                         
   2   6  14        153.19        153.28        29.10 o                         
   3   6  14         69.14        113.45        28.71 o                         
   4   6  14         19.63         12.37        21.41 o                         
   5   6  14         34.70         38.07        20.03 o                         
   6   6  14         84.57         -5.62        25.17 o                         
   7   6  14        110.55         94.01        27.33 o                         
   8   6  14          0.13         18.94        27.55 o                         
   9   6  14          1.50        -10.41        40.99 o                         
 -10   7  14          1.51         16.57        26.26 o                         
  -9   7  14          3.24         -2.89        20.94 o                         
  -8   7  14        127.79        142.01        29.54 o                         
  -7   7  14        323.95        317.67        47.79 o                         
  -6   7  14        161.96        184.39        30.26 o                         
  -5   7  14        746.51        797.48        57.98 o                         
  -4   7  14          6.55        -11.89        19.49 o                         
  -3   7  14          1.99         -8.04        19.78 o                         
  -2   7  14          1.60          4.60        16.31 o                         
  -1   7  14        335.76        321.30        32.32 o                         
   0   7  14        557.18        562.96        82.93 o                         
   1   7  14         16.10         -1.50        20.78 o                         
   2   7  14        952.32        931.82        65.09 o                         
   3   7  14          0.33         19.44        24.60 o                         
   4   7  14        209.63        149.28        49.91 o                         
 -23   0  15         81.80         26.00        24.86 o                         
 -21   0  15        151.84        128.88        32.51 o                         
 -19   0  15       1415.48       1232.40       189.02 o                         
 -17   0  15       4070.15       3684.12       155.74 o                         
 -15   0  15       3349.19       3131.09       109.67 o                         
 -13   0  15          0.74        -10.52        10.52 o                         
 -11   0  15        183.27        181.84        19.15 o                         
  -9   0  15         69.81         57.75        11.81 o                         
  -7   0  15       1276.12       1212.12        44.89 o                         
  -5   0  15       1067.42       1016.53        46.99 o                         
  -3   0  15        108.96         70.04        15.26 o                         
  -1   0  15         47.31         78.30        21.06 o                         
   1   0  15        532.12        578.05        54.06 o                         
   3   0  15       1186.75       1274.15        59.94 o                         
   5   0  15       6768.46       6782.98       256.18 o                         
   7   0  15       1454.62       1389.67        67.67 o                         
   9   0  15          0.73        -14.55        14.55 o                         
  11   0  15        760.01        759.74        73.11 o                         
  13   0  15        214.02        143.41        43.02 o                         
  15   0  15        473.89        541.83        75.51 o                         
 -24   1  15        117.36        113.23        24.54 o                         
 -23   1  15         72.66         91.38        22.97 o                         
 -22   1  15        192.00        200.28        28.49 o                         
 -21   1  15          0.07         -7.73        13.73 o                         
 -20   1  15          3.87         24.71        14.82 o                         
 -19   1  15        216.46        148.73        22.50 o                         
 -18   1  15        173.42        177.89        29.98 o                         
 -17   1  15        236.31        243.80        24.45 o                         
 -16   1  15        195.61        192.38        21.75 o                         
 -15   1  15       1311.62       1257.12        46.81 o                         
 -14   1  15        592.24        591.34        29.20 o                         
 -13   1  15          4.12          1.17         7.41 o                         
 -12   1  15       1194.51       1179.11        35.55 o                         
 -11   1  15        199.08        217.23        16.53 o                         
 -10   1  15        769.95        719.77        28.83 o                         
  -9   1  15        261.98        240.24        16.21 o                         
  -8   1  15         91.01        122.40        11.01 o                         
  -7   1  15        415.01        459.91        22.35 o                         
  -6   1  15          5.72          4.79         6.16 o                         
  -5   1  15        600.97        583.94        25.01 o                         
  -4   1  15          0.05         -5.68         5.68 o                         
  -3   1  15        860.21        791.93        30.29 o                         
  -2   1  15        163.84        162.19        19.84 o                         
  -1   1  15       1208.78       1166.53        39.96 o                         
   0   1  15        196.70        189.70        17.06 o                         
   1   1  15       1460.55       1472.06        45.51 o                         
   2   1  15         73.41         57.33        11.60 o                         
   3   1  15        894.08        873.87        40.35 o                         
   4   1  15        755.12        678.53        35.25 o                         
   5   1  15        532.27        567.59        33.32 o                         
   6   1  15        190.36        207.71        21.65 o                         
   7   1  15       1388.81       1399.31        54.53 o                         
   8   1  15        151.76        133.91        25.43 o                         
   9   1  15        471.79        411.29        32.70 o                         
  10   1  15         20.91         18.34        14.15 o                         
  11   1  15        119.03        106.59        27.05 o                         
  12   1  15        128.90        139.57        25.09 o                         
  13   1  15        509.85        623.82        50.40 o                         
  14   1  15         10.31         12.48        23.16 o                         
  15   1  15         14.85          0.69        24.76 o                         
  16   1  15         65.09         55.28        31.71 o                         
 -24   2  15        269.52        278.83        50.25 o                         
 -23   2  15        417.00        506.81        44.82 o                         
 -22   2  15        257.67        242.93        43.77 o                         
 -21   2  15          8.15         10.39        16.37 o                         
 -20   2  15        611.21        591.49        46.02 o                         
 -19   2  15         55.02         42.88        18.59 o                         
 -18   2  15         17.68         11.55        13.29 o                         
 -17   2  15        387.87        363.81        29.58 o                         
 -16   2  15        657.48        674.19        36.07 o                         
 -15   2  15        109.10        118.93        16.64 o                         
 -14   2  15        184.73        155.06        17.50 o                         
 -13   2  15        430.30        489.07        28.83 o                         
 -12   2  15        102.07        112.67        13.42 o                         
 -11   2  15        262.02        228.60        17.17 o                         
 -10   2  15       1567.51       1508.12        41.10 o                         
  -9   2  15        151.68        169.96        15.75 o                         
  -8   2  15       3244.67       3151.30        74.79 o                         
  -7   2  15       1315.24       1272.49        40.50 o                         
  -6   2  15        457.40        404.51        21.12 o                         
  -5   2  15        168.94        180.72        15.98 o                         
  -4   2  15        107.42        106.29        14.83 o                         
  -3   2  15        451.27        470.26        25.64 o                         
  -2   2  15        584.70        615.61        34.45 o                         
  -1   2  15          0.77          1.03         7.93 o                         
   0   2  15        867.13        868.01        41.57 o                         
   1   2  15         63.98         55.34        13.80 o                         
   2   2  15       1473.73       1433.52        53.13 o                         
   3   2  15       1773.33       1751.71        86.30 o                         
   4   2  15          0.02          0.53         9.91 o                         
   5   2  15       1801.27       1710.54        60.30 o                         
   6   2  15        459.99        431.35        34.02 o                         
   7   2  15        816.01        787.56        45.58 o                         
   8   2  15        812.46        799.58        47.35 o                         
   9   2  15          1.42         26.93        16.94 o                         
  10   2  15        165.37        174.58        29.57 o                         
  11   2  15         20.97          3.33        17.18 o                         
  12   2  15        706.57        564.84        48.78 o                         
  13   2  15         16.40        -19.60        19.60 o                         
  14   2  15        183.30        166.43        38.51 o                         
  15   2  15        312.80        330.13        49.88 o                         
  16   2  15        290.64        273.28        75.48 o                         
 -23   3  15         66.40         41.41        38.06 o                         
 -22   3  15        268.12        248.14        32.93 o                         
 -21   3  15        139.20        111.62        25.06 o                         
 -20   3  15         35.95         36.57        18.66 o                         
 -19   3  15         55.37         45.35        21.41 o                         
 -18   3  15        407.04        388.18        34.13 o                         
 -17   3  15          8.42         -2.03        13.20 o                         
 -16   3  15        555.31        570.77        47.84 o                         
 -15   3  15        241.17        232.01        25.76 o                         
 -14   3  15        423.12        459.27        33.91 o                         
 -13   3  15          3.34         12.70        11.91 o                         
 -12   3  15       1869.27       1755.20        60.75 o                         
 -11   3  15        625.68        571.23        36.76 o                         
 -10   3  15        931.79        901.84        42.66 o                         
  -9   3  15          0.25         13.89         9.83 o                         
  -8   3  15        374.63        413.66        29.64 o                         
  -7   3  15        253.50        211.01        21.62 o                         
  -6   3  15        472.32        466.63        30.96 o                         
  -5   3  15         25.71         -3.10         9.45 o                         
  -4   3  15        102.56         80.50        14.57 o                         
  -3   3  15          0.30          8.51         9.06 o                         
  -2   3  15        872.65        857.21        37.70 o                         
  -1   3  15       5548.32       5336.01       109.22 o                         
   0   3  15        345.13        254.39        24.86 o                         
   1   3  15       1958.91       1852.85        62.23 o                         
   2   3  15        145.98        156.54        21.22 o                         
   3   3  15        140.76        102.57        17.75 o                         
   4   3  15         34.38         27.32        12.99 o                         
   5   3  15         15.50         17.79        13.71 o                         
   6   3  15         99.02        129.71        20.73 o                         
   7   3  15        146.14         96.96        18.75 o                         
   8   3  15        152.86        240.75        31.03 o                         
   9   3  15       1165.24       1189.17       100.12 o                         
  10   3  15       1126.61       1196.39        72.50 o                         
  11   3  15        850.47        889.70        63.80 o                         
  12   3  15        351.66        448.28        66.48 o                         
  13   3  15          1.77         -0.45        20.38 o                         
  14   3  15         67.79         65.80        28.98 o                         
 -22   4  15         15.87         11.06        44.25 o                         
 -21   4  15        410.09        438.88        62.82 o                         
 -20   4  15          5.63         30.92        17.86 o                         
 -19   4  15        443.96        503.23        56.51 o                         
 -18   4  15          0.67        -14.26        14.26 o                         
 -17   4  15        142.75        149.87        24.54 o                         
 -16   4  15         62.73         46.24        16.56 o                         
 -15   4  15        139.40        155.72        22.72 o                         
 -14   4  15        220.40        221.01        25.87 o                         
 -13   4  15        115.60         99.41        20.84 o                         
 -12   4  15          9.10         13.86        16.00 o                         
 -11   4  15        396.45        431.96        37.92 o                         
 -10   4  15        762.14        840.79        51.95 o                         
  -9   4  15        333.86        397.59        35.32 o                         
  -8   4  15          3.47         -1.33        11.00 o                         
  -7   4  15         10.32          8.42        11.37 o                         
  -6   4  15         14.97          0.75        10.57 o                         
  -5   4  15        266.11        247.09        24.49 o                         
  -4   4  15         23.68         41.08        13.89 o                         
  -3   4  15        567.28        602.58        37.88 o                         
  -2   4  15          3.18          6.50        10.85 o                         
  -1   4  15          0.53         -3.30         9.22 o                         
   0   4  15          0.06         -9.53         9.53 o                         
   1   4  15        759.50        732.06        43.15 o                         
   2   4  15         23.14         35.72        14.04 o                         
   3   4  15         15.45         -2.41        13.37 o                         
   4   4  15        140.28        178.76        23.79 o                         
   5   4  15          6.27         -3.54        13.12 o                         
   6   4  15         48.53         32.32        18.22 o                         
   7   4  15         75.41         89.57        23.10 o                         
   8   4  15         10.13         38.49        19.43 o                         
   9   4  15         51.55         67.14        24.38 o                         
  10   4  15        199.92        193.83        32.10 o                         
  11   4  15          7.85          9.58        23.40 o                         
  12   4  15        355.28        309.96        56.71 o                         
  13   4  15          8.84         37.87        32.46 o                         
 -19   5  15         15.54         17.13        25.04 o                         
 -18   5  15         34.90         55.01        20.77 o                         
 -17   5  15         65.63         29.56        18.92 o                         
 -16   5  15          5.11         -9.56        15.54 o                         
 -15   5  15         26.36         18.08        18.26 o                         
 -14   5  15         42.27         67.01        22.70 o                         
 -13   5  15          4.29         -7.03        16.59 o                         
 -12   5  15        143.77        169.23        27.36 o                         
 -11   5  15        715.57        795.45        56.35 o                         
 -10   5  15        101.73        111.97        23.34 o                         
  -9   5  15          6.28          6.61        14.89 o                         
  -8   5  15        379.09        384.31        37.38 o                         
  -7   5  15         34.71          2.41        13.47 o                         
  -6   5  15         41.02         38.62        14.12 o                         
  -5   5  15         83.75         66.58        17.35 o                         
  -4   5  15         37.33         38.90        15.62 o                         
  -3   5  15        180.43        175.96        22.87 o                         
  -2   5  15       1232.33       1213.06        55.46 o                         
  -1   5  15       1502.45       1651.29        61.70 o                         
   0   5  15       2628.26       2721.00        88.74 o                         
   1   5  15        680.26        662.01        51.31 o                         
   2   5  15        291.41        298.64        27.73 o                         
   3   5  15         17.45          5.52        14.97 o                         
   4   5  15         23.94         -1.52        16.44 o                         
   5   5  15         30.46         13.82        18.80 o                         
   6   5  15          2.05        -10.41        25.92 o                         
   7   5  15         68.04         25.44        26.00 o                         
   8   5  15        159.61        116.89        27.97 o                         
   9   5  15        633.84        665.77        59.64 o                         
  10   5  15       1185.50       1093.18        77.38 o                         
  11   5  15        163.15        152.91        70.92 o                         
 -16   6  15          0.07        -18.87        31.23 o                         
 -15   6  15        222.13        243.03        35.42 o                         
 -14   6  15        189.19        175.62        31.04 o                         
 -13   6  15         30.16         34.85        27.24 o                         
 -12   6  15         74.80         80.79        28.89 o                         
 -11   6  15        238.59        281.70        51.65 o                         
 -10   6  15        563.77        650.13        53.15 o                         
  -9   6  15        374.13        322.78        36.74 o                         
  -8   6  15         71.27         94.09        25.55 o                         
  -7   6  15         70.61         98.39        23.11 o                         
  -6   6  15        138.44        158.82        27.58 o                         
  -5   6  15         34.30          9.38        15.07 o                         
  -4   6  15          0.11          7.07        15.15 o                         
  -3   6  15          0.05         -4.21        15.70 o                         
  -2   6  15        638.19        628.63        42.57 o                         
  -1   6  15        120.92        161.36        24.10 o                         
   0   6  15          6.17         15.31        15.61 o                         
   1   6  15       1343.99       1501.30        60.84 o                         
   2   6  15         32.03         42.52        24.23 o                         
   3   6  15        656.26        678.73        55.70 o                         
   4   6  15        236.81        273.53        45.77 o                         
   5   6  15         27.63          0.70        21.89 o                         
   6   6  15         25.75         -6.90        21.26 o                         
   7   6  15        187.54        244.46        47.71 o                         
 -10   7  15          2.02        -32.53        33.18 o                         
  -9   7  15          0.59         17.80        29.93 o                         
  -8   7  15          2.36          0.34        22.26 o                         
  -7   7  15         69.36         79.27        27.29 o                         
  -6   7  15        242.92        212.86        33.46 o                         
  -5   7  15         47.12         48.86        23.85 o                         
  -4   7  15        563.37        601.20        53.73 o                         
  -3   7  15         16.08         36.96        22.69 o                         
  -2   7  15          0.12          0.56        18.68 o                         
  -1   7  15          6.18          3.36        18.78 o                         
   0   7  15        155.14        160.44        45.19 o                         
   1   7  15        128.66         98.84        32.68 o                         
   2   7  15         24.45          7.44        41.97 o                         
 -24   0  16        600.42        679.41       118.42 o                         
 -22   0  16        156.66         83.12        58.24 o                         
 -20   0  16        158.31        132.88        81.99 o                         
 -18   0  16          5.00         37.24        20.63 o                         
 -16   0  16       1314.25       1340.75        78.42 o                         
 -14   0  16       2078.38       2130.87       138.30 o                         
 -12   0  16         50.39         32.61        13.87 o                         
 -10   0  16       1169.27       1102.32        43.64 o                         
  -8   0  16       1278.89       1298.42        56.31 o                         
  -6   0  16        375.44        451.54        35.53 o                         
  -4   0  16        175.31        164.83        30.16 o                         
  -2   0  16          1.90         -0.90         9.29 o                         
   0   0  16        359.06        396.44        30.21 o                         
   2   0  16        543.34        516.91        43.51 o                         
   4   0  16        622.97        655.17        50.16 o                         
   6   0  16         94.95        139.70        39.62 o                         
   8   0  16         11.18         28.96        21.70 o                         
  10   0  16         89.32         74.84        24.33 o                         
  12   0  16        847.40        892.38        87.65 o                         
  14   0  16         41.44         55.96        41.64 o                         
 -24   1  16       1042.48       1041.31        75.15 o                         
 -23   1  16        145.96        129.70        42.32 o                         
 -22   1  16        118.63         85.76        25.64 o                         
 -21   1  16         22.50         20.29        16.06 o                         
 -20   1  16          5.21          7.80        15.68 o                         
 -19   1  16          8.45         18.83        14.94 o                         
 -18   1  16       1671.34       1563.75        62.93 o                         
 -17   1  16        423.64        384.70        30.51 o                         
 -16   1  16        492.67        534.28        34.79 o                         
 -15   1  16         27.54         26.06        12.16 o                         
 -14   1  16        359.14        342.30        28.46 o                         
 -13   1  16         80.50         75.07        11.73 o                         
 -12   1  16        509.59        519.54        26.02 o                         
 -11   1  16        113.14        108.58        12.52 o                         
 -10   1  16        230.82        193.03        15.57 o                         
  -9   1  16        290.21        315.46        22.15 o                         
  -8   1  16       2388.13       2365.18        54.88 o                         
  -7   1  16          9.66          3.87         6.53 o                         
  -6   1  16        645.25        692.71        31.97 o                         
  -5   1  16        124.61         99.19        12.83 o                         
  -4   1  16        828.73        783.01        40.64 o                         
  -3   1  16       2154.06       2154.85        56.41 o                         
  -2   1  16       3082.71       3082.13        73.86 o                         
  -1   1  16       1592.81       1538.22        45.41 o                         
   0   1  16        338.56        336.08        27.15 o                         
   1   1  16        890.60        975.75        35.04 o                         
   2   1  16        857.57        880.76        40.57 o                         
   3   1  16        105.93         96.74        15.50 o                         
   4   1  16       5234.19       5378.35       133.88 o                         
   5   1  16         53.37         31.86        14.58 o                         
   6   1  16        924.79       1037.41        63.26 o                         
   7   1  16          1.01         18.97        13.83 o                         
   8   1  16         32.34         22.81        14.62 o                         
   9   1  16        206.09        178.73        23.83 o                         
  10   1  16         18.44         20.90        15.26 o                         
  11   1  16          3.08         26.99        19.76 o                         
  12   1  16         58.96         55.09        23.39 o                         
  13   1  16         40.75         23.48        21.53 o                         
  14   1  16        188.39        313.12        46.67 o                         
  15   1  16          0.03          3.96        27.64 o                         
 -24   2  16          2.06         45.90        29.04 o                         
 -23   2  16         31.61         34.12        19.63 o
[truncated: 113,482 more chars]
